# Supplementary material for: Exploring Transcriptional Regulation of Hyperaccumulation in Sedum plumbizincicola through Integrated Transcriptome Analysis and CRISPR/Cas9 Technology
Source: Int J Mol Sci. 2023 Jul 24;24(14):11845. doi: 10.3390/ijms241411845 (PMC10380820; doi:10.3390/ijms241411845)
Supplement: Supplementary file 1 [file ijms-24-11845-s001.zip]

Archive with 6 entries (6 files):
- Figure S1.pdf
- Figure S2.tif
- Figure S3.pdf
- Figure S4.tif
- Figure S5.tif
- Supplementary table S1-S12.xlsx
