# Supplementary material for: Exploring Transcriptional Regulation of Hyperaccumulation in Sedum plumbizincicola through Integrated Transcriptome Analysis and CRISPR/Cas9 Technology
Source: Int J Mol Sci. 2023 Jul 24;24(14):11845. doi: 10.3390/ijms241411845 (PMC10380820; doi:10.3390/ijms241411845)
Supplement: Supplementary file 1 [file ijms-24-11845-s001.zip › Supplementary table S1-S12.xlsx]

## Sheet: S1
Table S1 Primers used for cloning
Gene	Primer	5’-3’
SpARR11	FW	GGCTTCAGAAGGATAACAATG
	RV	AGAAATGAGCAGCGTCACAAC
SpPHL2	FW	GTTACCAGGTCACGGAAGC
	RV	TTTTCAAACGGAAACGATT
SpNF-YA10	FW	CGTGATGTCTGCGTATGG
	RV	GTCGTGCCGTGAAGTTGG
SpMYB84	FW	TTCAAATCAAGATGCAAGAGGTG
	RV	TACTGTTCAAGAATTCAAGCCCA

## Sheet: S2
Table S2 Primers used for CRISPR/Cas9 gene-editing system
Gene	Primer	5’-3’
SpARR11	DT1-BsF	ATATATGGTCTCGATTGCACTCTCAGTTAGCTGATCGTT
	DT1-F0	TGCACTCTCAGTTAGCTGATCGTTTTAGAGCTAGAAATAGC
	DT2-R0	AACCGTCGCGGCCGTGGAAATTCAATCTCTTAGTCGACTCTAC
	DT2-BsR	ATTATTGGTCTCGAAACCGTCGCGGCCGTGGAAATTCAA
SpPHL2	DT1-BsF	ATATATGGTCTCGATTGACCAGACAGTTGCTGCGGCGTT
	DT1-F0	TGACCAGACAGTTGCTGCGGCGTTTTAGAGCTAGAAATAGC
	DT2-R0	AACCCAACGTTCCTGTTAGAATCAATCTCTTAGTCGACTCTAC
	DT2-BsR	ATTATTGGTCTCGAAACCCAACGTTCCTGTTAGAATCAA
SpNF-YA10	DT1-BsF	ATATATGGTCTCGATTGAGGCTTCACCGCGCCAAGGGTT
	DT1-F0	TGAGGCTTCACCGCGCCAAGGGTTTTAGAGCTAGAAATAGC
	DT2-R0	AACCGAGGCTGCGGAGGACGTTCAATCTCTTAGTCGACTCTAC
	DT2-BsR	ATTATTGGTCTCGAAACCGAGGCTGCGGAGGACGTTCAA
SpMYB84	DT1-BsF	ATATATGGTCTCGATTGCATGAATCTAATGGAAGCAGTT
	DT1-F0	TGCATGAATCTAATGGAAGCAGTTTTAGAGCTAGAAATAGC
	DT2-R0	AACGAACTGAACTGTGGATGCTCAATCTCTTAGTCGACTCTAC
	DT2-BsR	ATTATTGGTCTCGAAACGAACTGAACTGTGGATGCTCAA

## Sheet: S3
Table S3 Distribution of Cd in roots, stems, mature leaves and young leaves of two species Sedum on the 10th day with 50 μM CdCl2
Plant Part	Cd concentration (mg/kg)
	Sedum alfredii (NHE)	Sedum plumbizincicola
Root	687.48±26.00	296.68±50.32
Stem	656.53±59.20	1747.43±87.34
Mature leaf	58.27±14.96	710.35±33.53
Young leaf	20.22±3.15	3747.06±156.86
Note: Data are expressed as averages ± standard error (SE). n = 4.

## Sheet: S4
Table S4 Translocation factor of two species Sedum with 50 μM CdCl2
species	TF
Sedum alfredii (NHE)	0.34±0.03
Sedum plumbizincicola	4.46±0.91
Note: Data are expressed as averages ± standard error (SE). n = 4.

## Sheet: S5
Table S5 Summary of samples transcriptome sequencing results
Sample	Raw Reads	Raw Bases	Clean reads	Clean bases	Error(%)	Q20(%)	Q30(%)	GC(%)
Sp0R_1	52594388	7.63G	50618980	7.59G	0.03	97.67	93.02	45.46
Sp0YS_2	52752644	7.64G	50645492	7.6G	0.02	98.27	94.83	46.16
Sp0R_3	51567494	7.54G	49881216	7.48G	0.02	98.23	94.75	45.69
Sp0YS_4	53333512	7.77G	51495896	7.72G	0.02	98.38	95.09	46.72
Sp0R_5	52545856	7.65G	50690872	7.6G	0.02	98.12	94.4	45.46
Sp0YS_6	53334414	7.75G	51394940	7.71G	0.02	98.49	95.4	46.14
Sp50R_7	52058368	7.57G	50125012	7.52G	0.02	98.38	95.14	46.38
Sp50YS_8	52606906	7.66G	50776204	7.62G	0.02	98.34	94.98	46.79
Sp50R_9	52745354	7.62G	50618008	7.59G	0.02	98.43	95.18	45.21
Sp50YS_10	49749018	7.24G	47909244	7.19G	0.02	98.26	94.86	46.78
Sp50R_11	50171410	7.26G	48144918	7.22G	0.02	98.45	95.28	45.55
Sp50YS_12	48428882	7.05G	46650672	7G	0.02	98.43	95.26	46.99
Sa0R_13	52773288	7.7G	50977210	7.65G	0.02	98.12	94.5	45.38
Sa0YS_14	52927542	7.56G	50238718	7.54G	0.02	98.5	95.32	44.94
Sa0R_15	51691620	7.53G	49883690	7.48G	0.02	98.14	94.58	45.51
Sa0YS_16	52242702	7.48G	49536242	7.43G	0.02	98.38	95.09	45.05
Sa0R_17	52071566	7.59G	50237566	7.54G	0.02	98.1	94.44	45.25
Sa0YS_18	53334656	7.73G	51420222	7.71G	0.02	98.4	95.1	46.22
Sa50R_19	52212612	7.6G	50367044	7.56G	0.02	98.34	95.03	45.69
Sa50R_21	52628210	7.66G	50623740	7.59G	0.03	98	94.22	45.65
Sa50YS_22	53334300	7.76G	51457730	7.72G	0.02	98.4	95.08	45.22
Sa50R_23	52262296	7.74G	51162404	7.67G	0.03	97.99	94.17	45.63
Sa50YS_24	52543436	7.55G	49984282	7.5G	0.02	98.26	94.78	44.6

## Sheet: S6
Table S6 Reference sequence alignment statistics
Sample	Total reads	Total mapped	Percentage
Sa0YS_14	50238718	34722209	0.6911
Sa0YS_16	49536242	33709036	0.6805
Sa0YS_18	51420222	40622488	0.79
Sa0R_13	50977210	35897106	0.7042
Sa0R_15	49883690	35445565	0.7106
Sa0R_17	50237566	35076688	0.6982
Sa50YS_20	52778664	46465429	0.8804
Sa50YS_22	51457730	36428286	0.7079
Sa50YS_24	49984282	32549866	0.6512
Sa50R_19	50367044	32298670	0.6413
Sa50R_21	50623740	34850446	0.6884
Sa50R_23	51162404	35513178	0.6941
Sp0YS_2	50645492	44019588	0.8692
Sp0YS_4	51495896	46068282	0.8946
Sp0YS_6	51394940	44730215	0.8703
Sp0R_1	50618980	40911087	0.8082
Sp0R_3	49881216	40725247	0.8164
Sp0R_5	50690872	41161412	0.812
Sp50YS_12	46650672	42538934	0.9119
Sp50YS_8	50776204	45775678	0.9015
Sp50YS_10	47909244	42968345	0.8969
Sp50R_11	48144918	38913410	0.8083
Sp50R_7	50125012	38494833	0.768
Sp50R_9	50618008	41048195	0.8109

## Sheet: S7
Table S7 The list of 22 heavy metal hyperaccumulation-related DEGs high expressed in Sedum plumbizincicola
Gene ID	Symbol	Best-hit-A.th	Protein Length	Number of predicted (transmembrane helices ,TMH)TMHs	Exp number of AAs in TMHs	Exp number, first 60 AAs	Total prob of N-in	subcellular location Prediction	Sa0YS	Sa0R	Sa50YS	Sa50R	Sp0YS	Sp0R	Sp50YS	Sp50R	Log2 (Sp0R/ Sa0R)	Log2(Sp0L/Sa0L)	Annotation
Sp-R_1-10k_transcript/12116	HMA2	AT4G30110.2	845	6	126.535	40.3068	0.97429	Cell Membrane	0.423333	1.58	1.965	1.24333	5.65	452.323	7.8	442.58	7.7372	3.3318	heavy metal ATPase 2
Sp-R_1-10k_transcript/24829	HMA3	AT4G30120.1	595	3	85.6085	0.04915	0.97077	Vacuole	2.57	10.1567	2.16	7.67333	59.06	7.37667	59.1067	2.89	-0.90403	4.1674	heavy metal ATPase 3
Sp-R_1-10k_transcript/27799	HMA5	AT1G63440.1	556	4	88.9231	0	0.99839	Vacuole	0.456667	0	0	0	3.58667	33.3433	3.34333	30.4633	Inf	2.5603	copper-transporting ATPase HMA4-like
Sp-R_1-10k_transcript/17457	YSL1	AT4G24120.1	679	12	310.841	7.47713	0.99411	Cell Membrane	8.80333	22.9367	13.79	18.5433	1.79333	39.4267	1.59667	30.5133	0.3593	-2.5865	metal-nicotianamine transporter YSL1-like
Sp-R_1-10k_transcript/28739	CAX3	AT3G51860.1	454	10	224.075	0.00198	0.9673	Vacuole	18.9467	4.99333	28.57	5.34333	154.863	0.563333	138.507	0.433333	-3.5386	2.6711	vacuolar cation/proton exchanger 3-like isoform X2
Sp-R_1-10k_transcript/31053	NRAMP1	AT1G15960.1	541	12	257.176	7.95858	0.8043	Cell Membrane	0	1.55333	0.02	3.94333	0.04	31.71	0.01	28.49	3.9316	Inf	natural resistance-associated macrophage protein 1n
Sp-R_1-10k_transcript/37418	ZIP1	AT2G32270.1	231	4	87.725	22.1414	0.99287	Plastid	0.303333	0.986667	0.585	1.21667	79.3367	244.45	175.093	331.71	7.4684	7.616	zinc-regulated transporter/iron-regulated transporter-like protein 1
Sp-R_1-10k_transcript/39318	ZIP4	AT1G60960.1	408	6	134.925	0.09304	0.00552	Cell Membrane	0.66	0.0733333	0.62	0.21	39.1	156.027	140.54	242.993	10.658	5.4798	zinc-regulated transporter/iron-regulated transporter-like protein 4
Sp-R_1-10k_transcript/40900	ZIP11	AT1G55910.1	364	9	198.075	21.2751	0.99132	Cell Membrane	0.326667	17.74	0.875	38.9633	14.3167	159.57	40.73	176.06	2.7311	5.088	zinc-regulated transporter/iron-regulated transporter-like protein 11
Sp-R_1-10k_transcript/44341	CTR1	AT5G59030.1	147	3	61.2158	10.9448	0.04102	Cell Membrane	0.833333	1.15	1.315	2.34	11.8433	162.297	12.1167	171.273	6.7077	3.4726	copper transporter 1
Sp-R_1-10k_transcript/45492	HMA6	AT4G33520.1	189	0	0.859	0.47053	0.20056	-	24.26	14.8633	26.63	12.37	143.693	61.68	77.7567	58.76	1.6007	2.2179	metal-transporting P-type ATPase PAA1
Sp-R_1-10k_transcript/46365	MT2a	AT3G09390.2	96	0	7.84526	7.51048	0.32018	-	3968.7	3845.64	6176.51	7456.37	1442.54	21004.9	2438.38	27989.5	1.9811	-1.8778	metallothionein 2a
Sp-R_1-10k_transcript/46313	MT2	-	106	0	0.0008	0.00014	0.39537	-	103.157	89.3067	182.205	92.34	434.897	1198.77	840.477	1231.01	3.2887	1.696	metallothionein 2
Sp-R_1-10k_transcript/27456	ZIFL1	AT5G13750.1	507	11	236.244	0	0.96443	Plastid	4.31	6.57333	4.1	22.8133	23.87	87.0933	17.4	80.4833	3.2898	2.1186	major facilitator superfamily
TRINITY_Sp_DN5631_c0_g1	ATX1	AT1G66240.1	82	0	0.15753	0.0293	0.01341	-	96.4233	140.483	94.965	147.12	151.103	629.857	141.877	776.49	1.6875	0.22657	copper transport ATX1-like
Sp-R_1-10k_transcript/40625	CAT1	AT4G35090.3	346	0	0.05664	0.0011	0.00784	-	0	0	0	0	511.91	74.7367	672.66	88.6067	Inf	Inf	catalase isozyme 1
Sp-R_1-10k_transcript/29162	CAT2	AT4G35090.1	518	0	0.00363	0.00084	0.00054	Peroxisome	107.203	51.32	57.635	61.2767	335.537	55.3133	510.207	56.84	-0.3282	1.2953	catalase isozyme 2
Sp-R_1-10k_transcript/44702	SOD2	AT2G28190.1	210	0	0.08958	0.08691	0.12464	-	147.227	28.75	93.395	16.18	324.583	91.93	111.787	83.83	1.2295	0.74926	copper/zinc superoxide dismutase CSD2
Sp-R_1-10k_transcript/21745	ORF02	AT3G26570.2	576	11	254.311	0.00274	0.63811	Plastid	12.2533	0.19	11.24	0.35	75.67	1.49	78.7367	1.85333	2.3952	2.2644	inorganic phosphate transporter 2-1, chloroplastic
Sp-R_1-10k_transcript/13494	PMA2	AT4G30190.1	796	7	169.331	0.40909	0.27044	Cell Membrane	0	22.8367	0	6.13667	0.36	89.2	0.0366667	61.4967	1.5447	Inf	P-type ATPase superfamily of cation-transporting ATPases
Sp-R_1-10k_transcript/42594	GGCT2-1	AT5G26220.1	217	0	0.00526	0.00526	0.01508	-	10.31	19.57	11.515	35.1	30.1967	236.77	38.61	328.607	3.1552	1.1546	gamma-glutamylcyclotransferase 2-1-like
Sp-R_1-10k_transcript/45910	COPT5	AT5G20650.1	177	3	65.3848	10.0288	0.27061	Plastid	6.92667	51.3567	6.41	72.39	95.79	407.473	164.367	441.607	2.542	3.4301	copper transporter 5
Note: the mean value of FPKM was used to represent the expression level of each sample.
Genes associated with transport and detoxification with log2(Sp0R/Sa0R)>1 or log2(Sp0R/Sa0R)>1 were selected.

## Sheet: S8
Table S8 The list of the all the identified transcription factors
Gene ID	Gene name	Sa0YS_14	Sa0YS_16	Sa0YS_18	Sa0R_13	Sa0R_15	Sa0R_17	Sa50YS_22	Sa50YS_24	Sa50R_19	Sa50R_21	Sa50R_23	Sp0YS_2	Sp0YS_4	Sp0YS_6	Sp0R_1	Sp0R_3	Sp0R_5	Sp50YS_10	Sp50YS_12	Sp50YS_8	Sp50R_11	Sp50R_7	Sp50R_9	log2FoldChange
																									Sa50R vs. Sa0R	Sa50YS vs. Sa0YS	Sp50R vs. Sp0R	Sp50YS vs. Sp0YS	Sp0R vs. Sa0R	Sp0YS vs. Sa0YS
Sp-R_1-10k_transcript/22664	AHL transcription factor	7.29	11.88	8.56	0.79	0.84	0.68	14.13	11.9	0.85	0.84	0.88	7.24	4.15	6.33	3.53	3.32	2.4	2.64	3.59	4.77	2.9	3.22	1.29	–	–	–	–	1.5643	–
Sp-R_1-10k_transcript/31133		0	0	0	0	0	0.19	0	0	0.21	0	0	0.08	0	0	28.33	21.49	11.75	0	0	0	23.38	34	22.64	–	–	–	–	7.6409	–
Sp-R_1-10k_transcript/32288		0	0.04	0	18.17	17.73	23.52	0.04	0.04	17.03	18.99	24.65	0.22	0.06	0.06	55.76	54.45	83.22	0.03	0.1	0.09	62.52	61.45	72.12	–	–	–	–	1.2572	–
Sp-R_1-10k_transcript/33070		0	0.2	0	2.25	1.61	1.91	0	0.49	3.89	2.01	1.53	0.25	0.06	0.06	7.69	12.18	9.87	0.03	0.07	0	8.99	8.22	9.68	–	–	–	–	1.9315	–
Sp-R_1-10k_transcript/36156		6.19	6.04	9.16	11.91	13.52	12.34	10.79	9.45	14.86	14.47	18.99	25.3	28.56	20.24	47.8	62.92	51.37	31.04	22.88	30.93	65.65	52.84	40.58	–	–	–	–	1.6646	1.4275
Sp-R_1-10k_transcript/36665		3.7	4.95	1.4	3.05	2.24	3.02	4.12	5.66	1.66	1.47	1.85	5.89	5.59	8.36	6.12	7.07	5.52	6.05	5.47	3.11	8.34	8.37	3.5	–	–	–	–	–	–
Sp-R_1-10k_transcript/36922		0	0.27	0	13.42	11.81	15.61	0.04	0	15.69	18.89	20.44	0.6	0.07	0.07	54.66	54.89	84.22	0	0.04	0.03	71.44	52.98	75.53	–	–	–	–	1.7995	–
Sp-R_1-10k_transcript/37448		8.16	7.49	5.68	3.48	1.84	3.65	10.67	13.76	4.44	4.46	5.86	17.8	22.96	13.96	8.24	9.7	12.69	28.04	19.25	24.67	7.48	5.07	8.25	–	–	–	–	1.3277	–
Sp-R_1-10k_transcript/37656		6.04	4.48	11.32	1.42	1.4	1.6	10.82	6.37	1.29	0.56	1.71	23.8	17.17	25.99	22.74	27.13	13.52	18.72	19.26	22.37	20.62	25.55	10.81	–	–	–	–	3.386	–
Sp-R_1-10k_transcript/38182		0	0	0	0	0	0	0	0	0	0	0	0	0.07	0	1.04	2.01	1.84	0	0	0	1.96	1.49	1.99	–	–	–	–	Inf	–
Sp-R_1-10k_transcript/38186		0.09	0	0.08	6.54	9.16	7.21	0	0.05	16.24	10.89	10.86	0.45	0.04	0.15	61.12	60	39.71	0	0	0	67.19	83.53	42.98	–	–	–	–	2.3782	–
Sp-R_1-10k_transcript/38404		2.21	3.07	3.36	27.28	31.61	33.4	5.42	4.23	34.2	30.28	32.5	1.75	2.14	1.11	31.76	32.37	45.14	2.2	1.13	3.13	41.43	33.26	35.54	–	–	–	–	–	–
Sp-R_1-10k_transcript/38586		0	0	0	7	6.59	6.19	0	0	9.34	7.63	5.24	0.2	0	0	62.82	57.2	37.56	0	0.04	0	59.6	81.73	43.88	–	–	–	–	2.5574	–
Sp-R_1-10k_transcript/39205		2.09	2.04	4.35	41.49	48.4	41.95	5.07	4.85	45.02	45.76	48.65	2.29	2.95	1.5	89.49	95.59	84.7	3.14	2.76	3.59	91.72	102.15	83.53	–	–	–	–	–	–
Sp-R_1-10k_transcript/39368		0.3	0.36	0.27	0.82	0.88	0.36	0.83	1	2.83	1.97	2.1	1.05	0.79	1	1.41	2.49	2.5	1.97	2.1	3.76	1.79	1.79	1.9	1.8075	–	–	1.7099	–	–
Sp-R_1-10k_transcript/39863		2.6	2.9	3.39	4.66	5.09	5.01	4.9	3.35	4.78	4.36	5.77	20.75	17.5	15.4	19.68	20.95	21.58	16.27	13.75	19.36	18.11	22.79	15.36	–	–	–	–	1.6308	2.2102
Sp-R_1-10k_transcript/39887		0.11	0.53	0	0	0	0	0.53	0	0	0	0.26	4.29	3.04	2.19	3.42	4.83	1.41	1.14	2.96	3.44	2.29	2.33	1.96	–	–	–	–	Inf	3.366
Sp-R_1-10k_transcript/41466		0.05	0	0	66.43	71.31	64.76	0.05	0	88.7	76.52	78.28	0.57	0.04	0.13	111.54	139.66	76.77	0.09	0	0.04	122.85	121.06	67.28	–	–	–	–	–	–
Sp-R_1-10k_transcript/42276		0	0.23	0	47.78	57.2	47.89	0	0.06	57.55	55.61	55.4	1.03	0	0.22	144.4	189.92	135.44	0.05	0	0.13	159.83	184.51	136.96	–	–	–	–	1.1853	–
TRINITY_Sa_DN15209_c0_g1		3.39	3.27	0.26	47.33	52.74	43.41	2.09	2.49	44.33	35.26	28.75	0.4	0.17	0	21.06	22.8	16.21	0.06	0.06	0.11	22.27	27.48	15.39	–	–	–	–	-1.6916	-4.0335
TRINITY_Sa_DN1655_c0_g1		2.66	2.43	1.17	14.32	17.97	19.93	2.69	5.77	19.99	21.81	34.8	0	0	0	0	0	0	0	0.12	0	0	0	0	–	–	–	–	#NAME?	#NAME?
TRINITY_Sa_DN19411_c0_g1		7.23	6.77	3.56	20.24	15.06	20.55	15.88	21.08	24.08	20.59	20.31	0.34	1.73	0.63	8.84	9.59	9.56	3.07	0.96	1.8	10.92	9.4	8.88	–	1.2985	–	–	-1.4375	-3.0408
TRINITY_Sa_DN21231_c0_g1		33	36.62	21.33	29.57	35.56	33.79	42.65	56.23	33.67	30.55	48.42	0	0	0	0	0	0	0	0	0	0	0.08	0	–	–	–	–	#NAME?	#NAME?
TRINITY_Sa_DN22013_c1_g1		6.5	9.95	2.98	8.48	9.57	10.29	8.15	9.08	18.46	10.16	12.33	0	0	0	0.04	0	0	0	0	0	0	0	0	–	–	–	–	-10.025	#NAME?
TRINITY_Sa_DN24124_c1_g1		18.57	17.96	8.98	8.48	7.13	8.02	22.76	31.82	12.14	10.65	11.15	0.19	0.57	0.21	0.83	1.15	1.04	0.37	0.18	0.29	0.82	0.62	0.56	–	–	–	–	-3.3894	-5.8809
TRINITY_Sa_DN24283_c0_g1		15.43	16.44	11.76	0.78	1.59	0.9	14.39	18.17	1.72	0.62	1.46	0	0	0	0	0	0	0	0	0	0	0	0	–	–	–	–	#NAME?	#NAME?
TRINITY_Sp_DN1035_c0_g1		6.33	9.46	1.43	7.53	5.94	4.53	4.57	9.51	4.98	2.67	5.51	5.48	6.59	5.14	8.61	12.12	11.51	6.55	2.85	4.09	10.36	11.35	7.96	–	–	–	–	–	–
TRINITY_Sp_DN11811_c0_g1		8.11	3.54	3.28	1.46	0.52	1.51	6.63	4.81	0.79	0	0.17	7.82	6.4	5.05	4.61	4.14	2.25	3.31	4.53	4.14	2.82	5.07	3.06	-1.8029	–	–	–	1.2105	–
TRINITY_Sp_DN13717_c2_g1		6.13	4.48	7.77	3.83	4.5	3.33	13.21	7.87	1.15	0.9	2.45	4.58	2.1	6.84	2.92	3.41	2.2	2.42	3.46	4.48	3.78	3.39	2.67	-1.311	–	–	–	–	–
TRINITY_Sp_DN2264_c0_g1		6.17	6.54	2.31	6.16	9.91	9.22	8.14	15.69	8.27	8.69	13.31	2.35	0.93	1.41	3.41	2.74	2.54	0.71	0.83	1.22	3.46	4.55	2.78	–	–	–	–	-1.9855	-2.0615
TRINITY_Sp_DN3403_c0_g1		14.17	12.83	6.68	16.36	17.87	11.18	22.56	25.35	20.48	14.2	26.25	55.67	44.07	45.52	51.54	49.21	46.92	43.12	26.52	34.23	74.64	83.7	51.7	–	–	–	–	1.2392	1.715
TRINITY_Sp_DN4994_c0_g1		0	0	0	0	0	0	0	0	0	0	0	6.77	7.68	3.11	45.78	42.77	41.78	10.04	4.31	10.77	56.48	44.41	38.13	–	–	–	–	Inf	Inf
TRINITY_Sp_DN8621_c0_g1		0.31	0	0.19	5.72	3.48	3.93	0	0.56	6.41	8.02	6.95	3.88	4.24	2.41	41.39	29.99	59.41	5.9	1.71	3.01	29.95	36.23	34.95	–	–	–	–	2.8491	4.0165
TRINITY_Sp_DN960_c0_g1		0.23	0.75	1.09	126.46	138.95	115.83	2.68	3.1	108.68	137.07	103.46	4.29	3.14	0.39	138.19	130.57	70.75	1.08	0.45	1.19	111.13	130	105.78	–	–	–	–	–	–
Sp-R_1-10k_transcript/10538	AP2/ERF transcription factor	0	0	1.06	1.84	0.89	0.23	2.88	0	3.84	0	3.9	1.63	3.86	1.44	5.3	6.8	1.16	3.59	5.09	3.87	4.3	6.38	3.64	–	–	–	1.1117	–	2.3474
Sp-R_1-10k_transcript/10720		1.79	2.48	1.64	1.94	3.32	2.48	2.27	3.02	2.97	3.12	3.53	6.44	6.72	5.34	9.32	10.43	8.26	6.17	6.11	5.36	8.27	9.57	7.54	–	–	–	–	1.4173	1.287
Sp-R_1-10k_transcript/13606		2.61	2.18	0.9	1.93	1.74	1.39	2.69	1.33	1.72	1.07	1.82	1.9	0.64	1.96	1.73	1.7	1.56	0.24	0.66	0.39	1.61	1.22	0.71	–	–	–	-1.4547	–	–
Sp-R_1-10k_transcript/18844		0	0	0	0	0	0	0	0	0	0	0	0.16	0	0.32	4.13	13.02	13.93	1.51	0	0	6.64	4.98	10.37	–	–	–	–	Inf	–
Sp-R_1-10k_transcript/20898		0.91	0.85	0.23	0.12	0.38	0.26	2.22	1.65	0.21	0.24	0.11	0	0.02	0	1.59	1.25	0.62	0	0	0	1.12	1.53	1.02	–	–	–	–	1.7904	-6.8459
Sp-R_1-10k_transcript/20927		0	0	0.03	3.28	2.63	2.44	0	0	2.81	2.78	5.18	0.05	0.07	0.05	3.75	6.59	10.84	0	0	0	3.24	3.92	3.83	–	–	–	–	–	–
Sp-R_1-10k_transcript/21165		0.7	0.31	0.27	2.28	1.45	1.38	0.51	1.84	3.1	2.35	1.06	34.73	35.01	31.77	5.31	6.68	6.51	53.02	48.97	36.49	13.08	13.67	8.51	–	–	–	–	–	–
Sp-R_1-10k_transcript/22312		2.79	2.54	1.88	5.33	5.14	6.97	6.9	10.44	21.51	11.52	13.36	1.7	3.76	1.19	9.51	6.12	5.73	2.12	1.53	5	5.55	6.99	4.83	1.4801	1.4597	–	–	–	–
Sp-R_1-10k_transcript/22956		0	0	0	0	0	0	0	0	0	0	0	3.14	3.83	1.79	12.97	15.32	12.49	2.44	1.38	4.06	13.45	13.49	11.36	–	–	–	–	–	–
Sp-R_1-10k_transcript/24330		0.1	0	0.21	11.95	11.91	8.08	0.16	0.35	15.69	11.23	20.37	0.47	0.92	2.09	13.42	12.85	21.52	0.45	1.7	0.78	20.97	10.49	17.38	–	–	–	–	–	3.0525
Sp-R_1-10k_transcript/24781		0	0	0	0	0	0	0	0	0.36	0.99	0	8.28	6.24	9.64	8.65	9.84	11.12	6.48	3.95	3.86	9.25	6.76	11.52	–	–	–	–	–	–
Sp-R_1-10k_transcript/2509		2.79	2.75	2.86	3.64	5.07	4.36	2.43	1.48	3.62	4.58	3.49	4.24	2.69	2.92	10.29	8.67	8.29	1.9	1.35	2.5	7.07	8.62	10.11	–	–	–	–	–	–
Sp-R_1-10k_transcript/25794		0.51	0.7	0.59	1.02	0.69	1.17	0.94	0.96	0.96	0.77	0.95	0.79	1.83	2.31	0.97	2.64	1.57	0.86	0.72	0.92	1.67	2.65	2.18	–	–	–	–	–	–
Sp-R_1-10k_transcript/25808		0	0	0	0	0	0	0	0	0	0	0	2.5	2.94	2.01	3.58	3.76	4.4	2.13	0.69	1.49	2.63	1.29	6.69	–	–	–	–	–	–
Sp-R_1-10k_transcript/26582		1.74	0.99	1.55	1.8	1.88	1.93	2.18	4.26	1.63	0.01	1.15	0.83	0.96	2.2	4.14	3.28	4.27	0.91	0.66	0.52	1.92	2.12	1.48	–	–	–	–	–	–
Sp-R_1-10k_transcript/26731		0	0	0	0	0	0	0	0.35	0.19	0	0	7.3	4.54	9.76	7.02	4.32	3.7	6.94	5.12	2.49	6	5.85	5.03	–	–	–	–	–	–
Sp-R_1-10k_transcript/29915		0.11	0.48	0.03	0.69	0.59	0.26	0.03	0.41	0.36	0.68	0.76	4.37	3.06	4.57	28.3	19.05	7.92	1.4	1.86	2.67	10.63	11.84	11.35	–	–	–	–	4.7497	3.9137
Sp-R_1-10k_transcript/31060		0.03	0.32	0.02	0.05	0	0	0.13	0.33	0	0.21	0.09	12.37	8.26	9.67	27.61	29.06	36.81	8.05	4.09	7.17	23.46	29.51	24.58	–	–	–	–	–	–
Sp-R_1-10k_transcript/31498		5.72	5.96	3.08	2.08	2.69	1.8	7.56	10.84	1.47	1.1	1.6	8.03	6.76	7.76	12.73	6.69	6.9	5.88	4.08	4.39	7.46	9.1	9.27	–	–	–	–	1.5638	–
Sp-R_1-10k_transcript/31606		1.66	1.49	1.17	0.87	0.44	0.89	2.43	2.77	1.26	0.67	0	66.79	43.53	70.78	60.26	64.47	38.61	45.87	42.96	51.72	92.13	89.32	46.01	–	–	–	–	5.7313	5.0346
Sp-R_1-10k_transcript/31686		2.84	2.66	2.64	4.73	2.87	4.17	3.86	4.95	4.21	3.36	5.18	11.15	7.43	11.09	9.1	11.33	14.57	9.41	5.65	5.69	10.55	6.76	9.71	–	–	–	–	–	–
Sp-R_1-10k_transcript/31924		0	0.01	0.03	0	0	0	1.17	0	0.11	0	0.01	0	0	0.03	1.41	1.07	0.43	0	0	0.03	0.61	1.08	1.4	–	–	–	–	Inf	–
Sp-R_1-10k_transcript/32174		0	0	0	0	0	0	0	0	0	0	0	0	0.21	0	0	0	0	0.3	0	0	0	0	0	–	–	–	–	–	–
Sp-R_1-10k_transcript/32364		11.3	9.06	3.64	4.37	5.41	6.45	8.54	18.5	6.95	4.71	7.29	12.45	8.21	11.98	23.08	23.92	26.96	7.79	4.59	6.9	20.24	23.16	21.26	–	–	–	–	–	–
Sp-R_1-10k_transcript/32376		0.61	0.9	0.62	0.62	0.78	0.22	1.26	2.96	0.49	0.69	0.46	2.8	2.3	0.63	0.35	0.36	0.43	3.46	1.6	3.5	0.4	0.3	0.43	–	–	–	–	–	–
Sp-R_1-10k_transcript/32669		3.94	4.78	2.57	5.16	3.25	3.94	6.47	8.3	5.52	2.68	5.66	10.42	10.18	9.97	40.04	52.32	37.83	8.02	7.83	10.91	48.67	48.2	33.24	–	–	–	–	2.958	–
Sp-R_1-10k_transcript/32812		4.98	4.57	2.81	7.5	6.79	6.97	4.78	6.62	10.33	5.75	6.6	18.78	12.11	13.78	58.02	72.12	57.78	12.77	11.26	12.86	57.99	59.99	41.08	–	–	–	–	2.7098	1.4911
Sp-R_1-10k_transcript/32901		4.31	3.54	3.1	4.83	4.79	3.29	4.6	6.59	4.9	4.42	3.94	5.68	5.72	6.98	16.06	17.93	17.23	2.66	2.51	4.11	13.61	15.86	15.78	–	–	–	–	1.5547	–
Sp-R_1-10k_transcript/33362		0.15	0.44	0.1	32.62	28.82	24.99	0.23	0.08	41.68	31.63	27.64	8.68	7.91	8.78	40.31	60.28	36.51	6.91	8.56	7.77	72.05	62.89	42.66	–	–	–	–	–	4.8166
Sp-R_1-10k_transcript/33443		3.78	2.33	3.9	1.57	1.09	1.22	4.32	3.47	2.23	1.98	1.72	37.26	22.67	39.46	14.51	15.32	11.47	27.03	16.74	15.55	15.68	16.7	7.18	–	–	–	–	–	–
Sp-R_1-10k_transcript/33909		10.03	10.53	26	63.61	72.95	59.04	20.51	14.13	80.71	79.93	83.97	15.14	12.67	7.98	61.32	57.52	44.7	12.66	8.75	13.29	60.94	68.52	44.55	–	–	–	–	–	–
Sp-R_1-10k_transcript/34122		1.9	1.11	0.58	0.12	0.4	0.24	0.95	0.7	0.44	0.05	0.46	38.65	29.23	40.04	6.35	12.19	6.44	33.27	20.33	20.64	6.26	10.32	2.8	–	–	–	–	–	–
Sp-R_1-10k_transcript/34438		6.9	6.92	2.91	3.08	4.04	3.2	5.48	8.23	2.66	2.83	3.56	5.67	7.04	6.22	18.56	12.98	14.65	5.75	3.19	5.23	13.88	18.62	17.81	–	–	–	–	1.7183	–
Sp-R_1-10k_transcript/34647		0.51	0.31	0.19	4.63	3.47	3.08	0.25	0.86	10.46	6.27	4.77	18.95	17.78	24.42	44.84	53.74	37.88	17.09	12.93	15.98	49.04	55.12	32.42	1.0113	–	–	–	3.1779	5.5873
Sp-R_1-10k_transcript/35083		24.51	29.79	34.95	46.01	39.4	37.43	68.01	38.7	63.86	47.61	59.71	49.97	53.63	42.04	102.66	104.48	66.96	70.14	59.06	77.43	122.95	115.91	87.85	–	–	–	–	–	–
Sp-R_1-10k_transcript/35212		0.12	0.04	0.19	1.51	1.49	1.14	0.2	0.09	4.19	3.27	2.24	0.73	0.23	0.33	2.39	2.01	1.67	0.28	0.36	0.66	3.36	3.94	2.55	1.2999	–	–	–	–	–
Sp-R_1-10k_transcript/35676		0.08	0	0.11	0.04	0.09	0.09	0	0.09	0.43	0.18	0.36	1.31	1.31	1.47	5.8	7.11	2.64	1.56	0.89	0.75	5.74	5.44	3.78	–	–	–	–	–	–
Sp-R_1-10k_transcript/36121		19.82	23.63	10.58	26.79	20.64	31.83	17.15	30.35	78.35	38.77	56.93	30.15	31.62	24.66	139.89	153.45	92.81	39.47	29.53	31.66	167.54	130.01	70.23	1.1959	–	–	–	1.8512	–
Sp-R_1-10k_transcript/36276		7.54	6.39	2.99	4.08	2.52	3.33	11.91	14.12	2.51	2.3	3.87	3.93	4.06	5.02	10.56	7.54	4.73	2.69	1.6	3.54	7.59	8.76	8.08	–	–	–	–	–	–
Sp-R_1-10k_transcript/37092		22.44	24.86	28.13	0.27	0.42	0.36	35.78	46.53	0.05	0.23	0.33	1.1	1.12	0.49	0.04	0	0	1.35	0.38	1.99	0	0.08	0	–	–	–	–	-5.2313	-5.1722
Sp-R_1-10k_transcript/37101		0.96	0.5	0.62	9.59	8.84	4.05	1.59	3.54	22.12	10.29	9.19	4.55	3.77	7.09	21.8	30.08	35.19	3.23	1.89	4.7	91.85	99.75	45.44	–	–	1.4428	–	1.5141	2.5084
Sp-R_1-10k_transcript/37513		0	0	2.36	0.72	2.3	1.7	0	0	2.81	1.26	2.44	38.6	55.19	21.84	66.87	116.12	43.89	84.19	94.05	66.99	86.58	78.42	39.44	–	–	–	1.3603	5.1365	5.2078
Sp-R_1-10k_transcript/38451		0	0.3	38.83	18.34	37.55	22.84	4.39	0	25.34	49.3	23.72	4	12.65	7.8	46.96	45.34	22.82	18.24	20.69	17.19	42.65	37.89	32.23	–	–	–	1.4337	–	–
Sp-R_1-10k_transcript/38515		0	0.12	0.07	0	0	0	0	0	0	0	0	5.22	3.15	1.67	8.9	10.29	6.43	1.78	1.44	3.59	9.85	8.76	5.96	–	–	–	–	Inf	5.0602
Sp-R_1-10k_transcript/38518		0	0	0.57	0	0	0	0.5	0	0	0.7	0	163.17	104.85	167.04	428.69	566.31	189.66	100.2	123.08	93.22	391.27	660.63	178.94	–	–	–	–	Inf	9.1563
Sp-R_1-10k_transcript/38544		0.78	1.68	0.87	23.44	25.32	29.69	1.93	2.19	26.95	19.17	29.91	0.19	1.24	0.33	23.56	24.89	36.64	0.67	0.72	0.88	28.5	23.19	23.86	–	–	–	–	–	–
Sp-R_1-10k_transcript/38596		3.66	3.88	2.64	9.34	10.13	8.18	2.55	4.89	10.09	7.16	6.62	128.05	97.2	128.47	425.67	568.32	186.8	83.41	96.97	69.14	394.24	658.77	177.54	–	–	–	–	4.987	4.7583
Sp-R_1-10k_transcript/39562		0.19	0.2	0.35	0.43	1.55	0.66	0.48	0	0.91	1.18	0.9	12.6	11.67	5.42	40.31	36.98	23.92	10.35	7.1	10.79	39.46	38.16	24.7	–	–	–	–	4.7998	4.9352
Sp-R_1-10k_transcript/40306		0.83	1.76	0.42	0.11	0.43	0.16	0.6	0.8	0.47	0.05	0.22	17.36	12.78	14.26	36.91	28.11	27.85	13.87	11.27	11.59	24.15	30.43	29.89	–	–	–	–	6.4339	3.4769
Sp-R_1-10k_transcript/40383		0.3	1.39	0	0.97	0	1.4	0	1.01	2.28	0.71	4.3	8.82	13.88	27.77	31.26	36.9	8.78	2.65	12.64	5.11	29.96	40.08	16.95	–	–	–	–	4.582	4.5215
Sp-R_1-10k_transcript/40787		1.03	0.97	0.28	0.74	0.16	0.85	0.91	0.55	0.41	0.17	0.12	7.98	7.89	7.41	5.79	6.44	6.8	7.7	7.57	7	4.72	6.76	5.35	–	–	–	–	2.9928	2.9763
Sp-R_1-10k_transcript/41298		0	0	0	0.44	0.45	0.11	0.1	0	6.34	1.89	1.86	1.31	1.53	2.63	7.44	8.61	9.8	1.98	1.46	1.77	9.01	7.25	9.54	3.3964	–	–	–	4.2601	Inf
Sp-R_1-10k_transcript/41719		0	0	0	0	0	0	0	0	0	0	0	8.39	6.49	6.88	11.49	10.7	9.22	7.05	7.28	6.52	10.89	12.31	8.9	–	–	–	–	Inf	Inf
Sp-R_1-10k_transcript/41752		0.06	0	0	0	0	0	0	0	0.28	0	0	0	0	0	0	0.51	0.32	0	0.13	0.18	0	0.58	0	–	–	–	–	–	–
Sp-R_1-10k_transcript/41901		8.04	9.48	8.3	10.29	6.39	7.08	8.43	13.16	10.31	12.23	16.17	1.13	3.97	0.36	8.66	13.05	3.23	2.39	2.15	4.42	7.71	5.31	8.5	–	–	–	–	–	-2.6211
Sp-R_1-10k_transcript/42918		8.77	14.52	4.15	17.84	12.05	8.52	6.74	15.04	30.28	13.74	13.28	13.97	7.19	17.23	19.89	22.94	28.02	5.48	8.34	9.64	95.6	95.62	43.1	–	–	1.7311	–	–	–
Sp-R_1-10k_transcript/43011		1.57	1.21	0.71	17.39	15.23	12.38	2.55	4.45	32.78	19.12	16.47	1.38	6.48	4.89	11.6	13.78	16.32	15.28	2.99	3.8	57.82	56.65	25.74	–	–	1.755	–	–	–
Sp-R_1-10k_transcript/43458		0.33	0.49	0.24	0.35	0.35	0.77	0.33	1.42	0.61	1.51	1.25	10.9	9	11.18	6.88	4.86	5.05	5.6	5.43	9.71	6.45	6.54	5.88	–	–	–	–	3.0143	4.5121
Sp-R_1-10k_transcript/43506		0	0	0	6.13	8.06	7.51	0.06	0.14	12.98	10.47	6.65	0.68	0	0.42	170.86	153.52	141.37	0.5	0.06	0.1	240.89	277.43	192.93	–	–	–	–	3.986	–
Sp-R_1-10k_transcript/43693		0	0.44	0.06	0.36	0.07	0.22	0.07	0	0	0.15	0	44.12	44.34	39.87	122.87	118.94	117.26	41.12	31.22	40.74	145.64	116.3	110.86	–	–	–	–	8.2485	7.4399
Sp-R_1-10k_transcript/44046		0.41	0.65	0.3	0.64	0.82	0.57	0.2	0.44	1.49	0.37	0.15	15.95	16.3	13.84	37.61	58.71	35.46	19.85	14.64	16.84	50.99	58.49	30.51	–	–	–	–	5.5602	4.7137
Sp-R_1-10k_transcript/44147		3.04	6.53	1.26	46.97	32.78	25.07	3.61	7.23	97.28	37.6	36.7	2.77	1.88	4.6	31.38	47.21	56.19	2.93	3.98	4.75	164.44	151.02	77.57	–	–	1.5481	–	–	–
Sp-R_1-10k_transcript/44244		2.91	1.98	1.18	23.14	17.05	12.74	2.46	6.33	44.33	18.03	15.69	4.41	2.89	7.24	18.32	17.83	22.04	3.19	5.56	5.27	100.12	96	39.76	–	–	2.0279	–	–	–
Sp-R_1-10k_transcript/44285		0.54	1.7	0.11	6.96	10.07	6.68	1.23	1.97	9.93	7.42	13.57	1.78	1.16	46.79	14.63	11.66	24.88	15.98	30.73	16.02	17.73	16.5	15.36	–	–	–	–	–	–
Sp-R_1-10k_transcript/44373		19.18	19.4	25.71	15.76	11.93	15.69	16.11	23.9	14	20.12	21.28	12.41	21.56	5.95	16.44	18.98	10.42	17.76	14.84	20.94	12.99	15.53	10.82	–	–	–	–	–	–
Sp-R_1-10k_transcript/44555		4.32	3.44	3.47	7.32	6.43	5.08	7.04	6.39	8.63	12.46	5.85	48.04	40.01	87.53	28.57	17.61	21	26.72	25.29	43.05	17.7	15.14	22.75	–	–	–	–	1.3897	3.6276
Sp-R_1-10k_transcript/44709		1.34	2.91	0.88	330.55	277.76	269.14	1.77	1.8	160.87	241.31	178.28	8.98	4.03	8.34	121.08	363.02	331.46	11.86	3.06	3.37	60.53	99.89	99.59	–	–	-1.6687	–	–	1.6981
Sp-R_1-10k_transcript/44802		2.57	2.67	1.14	0	0	0	7.34	9.45	0	0	1.33	55.58	46.31	87.47	10.78	10.22	10.07	40.17	49.85	62.72	9.42	10.55	10.34	–	1.6181	–	–	Inf	4.5432
Sp-R_1-10k_transcript/45485		0	0.2	0.09	0.1	0.1	0	0	0.4	0.11	0	0.11	61.82	45.12	71.47	243.96	251.2	154.58	27.6	27.43	52.93	398.94	340.32	170.01	–	–	–	–	11.266	8.9345
Sp-R_1-10k_transcript/5835		1.39	1.25	0.97	1.32	1.59	1.51	2.11	2.11	1.43	1.7	1.73	0.81	1.06	0.73	3.39	4.57	5.29	1.32	0.95	1.17	2.19	2.75	3.46	–	–	–	–	1.1429	–
Sp-R_1-10k_transcript/7935		3.08	1.8	0	0	0	0	1.88	4.16	0	0	0	12.97	7.89	9.92	1.9	3.71	3.27	5.86	6.6	7.63	3.48	0.72	0.85	–	–	–	–	Inf	2.3196
Sp-R_1-10k_transcript/7965		0	0	0	0	0	0.25	0	1.15	0.14	0.13	0.13	1	1.16	0.92	2.19	2.27	1.11	0.93	0.81	1.25	0.92	2.22	1.72	–	–	–	–	3.9703	Inf
TRINITY_Sa_DN10351_c0_g1		3.44	0.79	0.25	2.34	1.78	1.08	2.4	2.9	1.29	1.42	2.2	0.46	0	0.76	2.09	1.93	1.31	0.24	0.5	0	0.96	1.7	1.53	–	–	–	–	–	–
TRINITY_Sa_DN10836_c0_g1		4.22	3.54	1.81	0.16	0.49	0	8.44	6.58	0.36	0	0	0.25	0	0.5	0.41	0.15	0.54	0	0	0.25	0.43	1.79	0.66	–	–	–	–	–	-3.9849
TRINITY_Sa_DN12125_c0_g1		8.1	6.73	12.05	39.5	25.95	31.47	20.87	27.64	50.81	64.3	63.77	0.57	1.24	1.82	5.89	6.83	8.87	2.45	0.88	1.94	9.05	7.42	4.06	–	–	–	–	-2.6195	-3.2143
TRINITY_Sa_DN12378_c0_g1		5.69	3.09	1.79	5.31	3.99	6.34	4.76	6.1	6.98	5.56	8.43	0	0	0	0	0	0	0	0	0	0	0	0	–	–	–	–	–	–
TRINITY_Sa_DN13360_c0_g1		14.22	13.13	9.9	8.76	9.42	6.93	21.18	45.25	18.48	20.15	23.34	0.42	0	0.14	0	0	0	0	0	0.21	0	0	0	1.3589	–	–	–	#NAME?	-6.4836
TRINITY_Sa_DN13416_c0_g1		6.82	11.18	1.74	7.05	7.43	9.8	16.51	29.2	25.07	9.76	14.24	0.22	0.22	0.22	0	0.17	0	0	0	0.22	0.08	0.09	0.08	–	1.4757	–	–	-7.6069	-5.2724
TRINITY_Sa_DN14010_c0_g1		5.55	5.24	4.39	4.2	5.34	4.02	3.11	7.21	4.02	3.24	6.17	0.14	0	0.7	0.62	0.34	0.15	0.15	0.79	0.14	0.49	0.34	0.44	–	–	–	–	-4.0459	-4.4472
TRINITY_Sa_DN14672_c0_g1		4.87	4.9	2.71	6.54	5.59	4.84	4.15	5.99	6.8	6.07	4.64	0	0	0	0	0	0	0	0	0	0	0	0	–	–	–	–	–	–
TRINITY_Sa_DN14841_c0_g1		89.95	105.64	57.14	29.5	33.04	46.15	46.88	102.92	33.35	38.15	37.32	0	0	0	0	0	0	0	0	0	0	0	0	–	–	–	–	#NAME?	#NAME?
TRINITY_Sa_DN14841_c0_g2		4.88	2.9	2.88	0.79	0.12	0.55	5.95	8.27	0.74	0.38	0.71	0	0	0	0	0	0	0	0	0	0	0	0	–	–	–	–	#NAME?	#NAME?
TRINITY_Sa_DN14945_c0_g1		12.64	22.97	5.78	1387.8	1271.49	1277.66	19.32	19.22	702.89	876.28	629.32	0	0.23	0.12	0.25	0	0.25	0.12	0.26	0.12	0.27	0.14	0.12	–	–	–	–	-13.376	-7.2546
TRINITY_Sa_DN15416_c0_g1		10.98	11.66	7.14	16.84	14.85	13.2	7.93	17.84	23.33	22.03	9.69	0.1	0	0	0	0	0	0	0	0	0	0	0	–	–	–	–	#NAME?	-8.7291
TRINITY_Sa_DN15468_c0_g1		91.53	103.45	73.04	86.03	70.6	74.55	79.46	84.61	306.36	178.29	118.13	0.5	0.41	1.21	1.03	1.53	2.06	0.39	0.07	0.51	4.4	1.8	1.48	1.4457	–	–	–	-6.0469	-7.2253
TRINITY_Sa_DN16470_c0_g1		4.48	4.69	1.8	5.09	4.85	3.74	6.07	7.04	1.43	1.11	3.48	0	0	0	0	0	0	0	0	0	0	0	0	-1.1493	–	–	–	#NAME?	#NAME?
TRINITY_Sa_DN16729_c0_g1		9.45	7.53	3.32	8.68	11.3	9.16	9.65	15.22	7.36	7.06	4.39	0.28	0.32	0.11	2.35	2	1.77	0.7	0.18	0.11	2.45	2.45	2.46	–	–	–	–	-2.6886	-5.218
TRINITY_Sa_DN17052_c1_g1		9.63	9.33	3.93	39.15	27.61	21.5	11.19	28.6	58.24	30.69	23.38	0.23	1.27	1.43	2.53	1.88	2.68	1.18	1.11	0.64	6.03	6.01	2.67	–	–	1.0614	–	-4.0758	-3.2582
TRINITY_Sa_DN17213_c0_g1		8.67	7.63	4.64	13	12.86	14.39	7.19	13.53	43.75	23.76	27.19	0	0	0.08	0.44	0	0.17	0	0	0	0.09	0	0	1.2866	–	–	–	-6.4746	-8.2638
TRINITY_Sa_DN17213_c0_g2		26.88	42	12.19	74.49	80.34	86.45	23.1	33.51	140.15	86.42	93.62	0	0	0	0.27	0.29	0.09	0.18	0	0	0	0.19	0.18	–	–	–	–	-8.9533	#NAME?
TRINITY_Sa_DN17845_c0_g1		12.13	16.9	14.47	83.25	52.93	46.27	25.17	52.98	304.17	180.31	148.59	0	0.07	0	0	0	0.08	0	0	0	0	0	0	1.8515	–	–	–	-11.612	-9.5757
TRINITY_Sa_DN17871_c0_g1		10.91	11.34	5.46	0.16	0.32	0.4	14.92	17.69	0.26	0.74	0	0	0	0	0	0	0	0	0	0	0	0	0	–	–	–	–	#NAME?	#NAME?
TRINITY_Sa_DN18012_c0_g1		7.26	6.7	4.42	2.23	1.38	0.94	2.05	8.72	1.03	0.9	1.53	0.4	1.83	0.34	0.37	0.26	0.97	1.62	1.97	1.68	0.58	0.79	0.48	–	–	–	–	-1.9641	-3.2154
TRINITY_Sa_DN18148_c0_g1		15.35	11.31	11.95	20.35	17.86	17.82	14.97	18.01	13.13	15.14	14.43	0	0	0	0	0.05	0	0	0.05	0	0	0	0.05	–	–	–	–	-10.42	#NAME?
TRINITY_Sa_DN18870_c0_g1		10.7	11.99	11.35	65.62	77.49	92.85	12.84	11.94	84.45	122.8	84.21	1.37	2.92	1.98	51.27	81.34	20.23	4.55	3.85	3.33	51.11	47.01	18.96	–	–	–	1.1425	-1.0588	-2.7884
TRINITY_Sa_DN19427_c0_g1		8.51	10.53	7.05	20.98	21.71	20.46	14.47	14.4	28.23	26.32	24.53	0	0	0	0	0	0	0	0	0	0	0	0	–	–	–	–	#NAME?	#NAME?
TRINITY_Sa_DN19556_c0_g1		2.83	2.03	0.71	0.41	1.66	0.62	4.32	3.96	0.91	0.86	0.47	0	0.47	0	0.52	0.17	0	0	0	0.16	0	0	0.31	–	–	–	–	–	-3.9596
TRINITY_Sa_DN19556_c0_g2		4.68	5.23	1.56	9.96	10.59	8.61	9.31	9.71	9.53	6.55	7.79	0.24	0.59	0.55	2.75	2.28	1.35	0.47	0.17	0.29	2.66	2.2	1.8	–	–	–	–	-2.6187	-3.3709
TRINITY_Sa_DN19556_c0_g3		2.3	0.85	0.09	0.84	0.11	0.53	1.2	1.83	0.58	0.22	0.34	0	0.4	0.08	0	0	0	0	0.18	0.16	0	0	0.09	–	–	–	–	#NAME?	–
TRINITY_Sa_DN19556_c0_g4		7.48	1.59	1.86	0	1.14	1.7	2.7	1.67	1.26	0.62	2.37	0.41	0.86	1.71	10.04	2.98	11.4	0	0	0.87	7.07	4.22	7.04	–	–	–	–	2.6261	–
TRINITY_Sa_DN19706_c0_g2		6.48	4.82	3.25	4.72	4.16	4.58	6.89	8.88	6.22	3.55	7.88	0.11	0.76	0.67	1.12	1.07	2.39	0.53	0.69	0.56	0.73	0.95	0.99	–	–	–	–	–	–
TRINITY_Sa_DN19838_c0_g1		11.05	12.52	10.67	2.7	3.33	4.65	18.45	29.27	3.34	2.47	6.26	0.71	0.35	0.2	0.22	0.34	0.43	0.38	0.27	0.25	0.12	0	0.05	–	–	–	–	–	–
TRINITY_Sa_DN19957_c0_g1		24.99	31.14	7.15	7.5	9.64	6.83	25.81	57.76	8.38	7.43	10.78	0	0	0	0	0	0	0	0	0	0	0	0	–	–	–	–	#NAME?	#NAME?
TRINITY_Sa_DN20474_c1_g1		19.26	23.53	8.32	14.61	20.55	16.7	22.73	29.94	11.86	12	17.63	0	0	0	0	0	0	0	0	0	0	0	0	–	–	–	–	#NAME?	#NAME?
TRINITY_Sa_DN20500_c0_g1		5.4	4.01	4.59	28.7	28.3	21.58	9.81	15.86	89.05	50.69	42.68	0.06	0.81	0.12	0.96	2.34	3.09	0.62	1.41	0.29	3.42	2.34	2.12	1.2779	–	–	–	-4.0693	-4.1858
TRINITY_Sa_DN20500_c0_g2		8.5	0.36	2.52	7.63	4.55	4.15	5.37	5.25	7.91	9.64	10.48	0	0	0	0	0	0	0	0	0	0	0	0	–	–	–	–	#NAME?	#NAME?
TRINITY_Sa_DN21289_c0_g1		70.04	85.55	27.76	88.12	62.58	99.48	63.3	118.26	250.4	123.86	164.17	0	0	0.07	0	0.08	0	0	0.08	0	0	0	0	1.1553	–	–	–	-11.967	-11.507
TRINITY_Sa_DN21385_c0_g1		6.13	6.31	2.31	5.89	8.37	6.38	5.97	7.92	10.41	5.45	5.08	0	0	0	0	0.06	0	0	0	0	0	0	0	–	–	–	–	-8.9214	#NAME?
TRINITY_Sa_DN21385_c0_g2		19.36	23.81	10.31	14.7	16.59	20.65	29.79	35.03	18.15	16.42	24.22	0	0	0	0	0	0	0	0.11	0	0	0	0	–	–	–	–	#NAME?	#NAME?
TRINITY_Sa_DN21800_c0_g1		4.95	4.73	1.84	11.87	13.56	13.05	3.59	7.86	14.03	13.4	15.39	1.22	0.78	1.37	1.74	0.75	0.8	0.39	0.69	0.7	1.64	1.76	1.64	–	–	–	–	-3.9709	-2.1078
TRINITY_Sa_DN21853_c0_g1		5.49	8.24	1.5	2.32	2.88	3.19	5.01	9.18	4.58	3.3	9.8	0	0.09	0	0	0	0	0	0	0	0	0	0	–	–	–	–	–	–
TRINITY_Sa_DN22428_c0_g1		7.06	5.74	2.98	2.51	2.41	2.49	4.59	7.18	2.9	2.03	2.27	0	0	0	0	0	0	0	0	0	0	0.07	0	–	–	–	–	#NAME?	#NAME?
TRINITY_Sa_DN22803_c0_g1		8.58	8.24	5.28	5.07	5.75	4.36	10.24	12.73	8.5	6.34	6.28	0.23	0.19	0.1	0.57	0.33	0.3	0.2	0.15	0.15	0.31	0.46	0.32	–	–	–	–	-4.1069	-5.7967
TRINITY_Sa_DN22965_c0_g3		11.33	12.38	7.36	22.49	28.31	27.01	9.88	13.92	28.79	28.81	20.41	0	0	0	0	0	0	0	0	0	0	0	0	–	–	–	–	#NAME?	#NAME?
TRINITY_Sa_DN22965_c0_g4		38.54	45.09	22.75	80.97	76.11	78.84	38.03	47.04	123.15	100.18	83.17	0	0.13	0	0.07	0	0.04	0.03	0	0.03	0	0	0	–	–	–	–	-11.547	-10.049
TRINITY_Sa_DN23138_c0_g1		28.89	29.75	18.31	22.35	35.24	21.94	30.48	37.12	26.4	23.47	28.2	0	0	0	0	0	0	0	0	0	0	0	0	–	–	–	–	#NAME?	#NAME?
TRINITY_Sa_DN23200_c2_g2		32.44	30.94	17.5	19.57	17.94	21.01	35.36	60.41	25.37	14.7	18.61	0.09	0.27	0.41	0.1	0	0.1	0.19	0.79	0.5	0.05	0	0.2	–	–	–	–	-8.6576	-7.0073
TRINITY_Sa_DN23555_c0_g1		129.53	150.39	82.9	362.46	390.23	309.37	112.17	189.94	447.08	427.77	317.12	0.08	0.08	0.16	0.09	0.09	0	0.13	0.18	0.12	0.09	0.33	0.26	–	–	–	–	-12.936	-10.444
TRINITY_Sa_DN23575_c0_g1		12.34	12.33	19.36	8.9	8.23	7.05	17.53	20.61	11.23	8.71	8.85	0.08	0	0.05	0.03	0.09	0.03	0.03	0	0.03	0.03	0.03	0.19	–	–	–	–	-7.8444	-8.797
TRINITY_Sa_DN2357_c0_g1		3.36	2.66	0.82	2.31	0.39	1.73	8.57	12.07	2.12	1.61	2.62	0.59	0.29	0	0.16	1.25	0.81	0.64	0.17	0.89	0	1.24	1.05	–	1.8368	–	–	–	-3.411
TRINITY_Sa_DN23969_c0_g1		186.75	187.19	194.21	108.7	112.2	96.29	222.85	203.57	158.95	119.02	113.05	0.07	0.07	0.12	0.11	0.11	0.03	0	0.16	0.1	0.08	0.08	0.21	–	–	–	–	-10.793	-11.392
TRINITY_Sa_DN24513_c0_g2		9.76	11.15	2.82	2	2.48	2.3	10.92	16.55	1.51	1.12	1.8	0.7	0.9	0.66	1.17	0.42	0.27	0.4	0.14	0.63	0.61	0.74	0.74	–	–	–	–	-2.2858	-3.7472
TRINITY_Sa_DN24513_c0_g4		6.48	4.42	3.71	4.67	2.49	3.9	9.97	10.46	1.71	2.71	4.84	0	0	0	0	0	0	0	0	0	0	0.12	0	–	–	–	–	#NAME?	#NAME?
TRINITY_Sa_DN24635_c0_g1		52.63	50.75	18.58	25.07	22.72	27.76	44.44	66.93	25.25	23.64	29.99	0	0	0	0	0	0.05	0	0	0	0.05	0.05	0.05	–	–	–	–	–	–
TRINITY_Sa_DN24635_c0_g2		98.95	103.63	70.72	39.07	39.17	41.77	89.07	118.32	51.4	37.26	45.23	0.06	0	0.03	0	0.05	0	0.16	0.06	0.09	0	0	0	–	–	–	–	–	–
TRINITY_Sa_DN24635_c0_g4		24.18	25.43	13.99	22.81	17.71	29.26	28.85	41.87	22.14	14.34	15.79	0	0	0	0	0.05	0	0	0	0	0	0	0	–	–	–	–	–	–
TRINITY_Sa_DN24651_c0_g1		15.13	16.06	17.78	3.78	4.69	3.09	21.57	31.45	2.7	2.37	3.15	0	0	0	0	0	0.03	0	0	0	0.07	0	0	–	–	–	–	-8.9302	#NAME?
TRINITY_Sa_DN24651_c0_g2		3.99	4.83	1.62	12.18	17.13	14.3	7.06	9.29	14.11	10.94	13.57	0.1	0.05	0.15	11.62	8.92	8.5	0	0.11	0.05	11.28	10.45	12.87	–	–	–	–	-1.0224	-5.454
TRINITY_Sa_DN25189_c0_g1		4.4	1.5	0	0.4	0	0	0.75	3.12	0	0	0	0	0	0	0.33	0	0	0	0	0	0.35	0	0	–	–	–	–	–	#NAME?
TRINITY_Sa_DN28870_c0_g1		2.83	2.31	0.45	0.79	0	0.79	1.25	4.49	0.58	0.83	0.31	0.4	0.4	0.4	1.11	1.75	1.54	0.22	0.69	0.61	0.94	1.21	2.07	–	–	–	–	–	–
TRINITY_Sa_DN5197_c0_g1		15.12	19.76	3.69	4.18	5.07	3.73	12.25	19.65	2.45	1.42	3.79	0.67	0.4	0.38	0.28	1.21	1.83	0.24	0.1	0.25	0.51	0.52	0.92	–	–	–	–	-2.415	-5.101
TRINITY_Sa_DN5361_c0_g1		5.65	4.41	3.47	1.28	1.08	1.07	14.16	20.68	3.53	4.25	3.67	0.16	0	0	0	0	0	0.36	0	0.5	0	0	0.17	1.7666	1.525	–	–	#NAME?	-6.8666
TRINITY_Sa_DN5505_c0_g1		3.7	0	0.36	13.12	14.59	8.1	2.87	6.01	49.94	13.53	27.86	0.64	0.95	0	2.9	3.82	7.51	0	0	0	14.01	3.43	5.01	–	–	–	–	-1.8079	–
TRINITY_Sa_DN7139_c0_g1		2.79	3.3	3.45	6.46	7.91	8.19	3.12	5.1	51.66	47.79	36.18	0.62	2.57	0.71	2.04	1.84	1.71	3.98	1.46	0.71	0.61	1.04	0.66	2.6472	–	–	–	-2.4563	–
TRINITY_Sa_DN8269_c0_g1		10.82	7.94	2.02	2.43	0.69	1.03	12.06	7.19	0	2.19	0.85	0	0	0.79	0	1.01	0.57	0.29	0	0.53	0	1.27	0.53	–	–	–	–	–	-5.0008
TRINITY_Sp_DN11164_c0_g1		0	0.07	0	0.15	0.15	0.22	0	0.08	0.25	0.69	0.94	9.26	24.47	7.69	19.61	25.52	22.72	37.89	10.69	11.65	13.53	9.18	14.37	–	–	–	–	6.5824	8.7184
TRINITY_Sp_DN11478_c0_g1		0.41	0.5	0	0	0.07	0.07	0.13	0.37	0.08	0	0.23	5.77	4.76	8.11	8.42	10.7	5.56	2.55	1.7	3.99	8.54	11.23	7.54	–	–	–	–	–	–
TRINITY_Sp_DN11554_c0_g1		0	0	0.07	1.72	2.13	0.93	0	0	0.92	0	0	0.19	0	0	0	0	0	0	0.57	0	0	0	0.4	-2.263	–	–	–	#NAME?	–
TRINITY_Sp_DN11776_c0_g1		0.52	0.75	0.47	1.08	0.41	0.81	0.19	0.28	1.12	0.91	1.57	16.9	8.88	15.29	2.43	1.44	1.31	10.96	17.22	15.4	1.87	0.93	1.35	–	–	–	–	–	4.1977
TRINITY_Sp_DN12180_c0_g1		0.18	0.48	0.25	1.54	1.69	1.18	0.64	0.78	9.86	5.93	8.78	14.48	1.84	3.57	28.98	34.24	26.15	0.16	1.14	2.74	44.35	43.73	32.8	2.4702	–	–	–	3.8445	4.0158
TRINITY_Sp_DN12277_c0_g1		1.86	1.59	2.76	0.53	0.48	0.51	2.53	1.83	0.4	0.16	0.22	8.98	8.54	9.84	5.12	2.92	4.34	6.43	6.41	7.09	3.6	4.95	5.19	–	–	–	–	–	–
TRINITY_Sp_DN12755_c0_g1		9.17	4.87	8.42	0.23	0.38	0.68	17.63	45.44	0.83	0.39	0.64	9.05	9.38	11.16	2.84	2.82	1.71	22.45	9.32	8.49	3.1	5.25	2.32	–	1.5995	–	–	2.0767	–
TRINITY_Sp_DN13102_c0_g1		1.26	1.53	1.36	0.8	0.79	1.13	2.29	1.97	1.4	1.53	1.84	11.94	5.79	9.23	12.18	8.39	10.3	3.61	2.74	6.44	6.4	8.89	11.3	–	–	–	–	3.0431	2.3254
TRINITY_Sp_DN13102_c0_g2		0.7	0.11	0.24	1.44	0.52	1.12	0.63	0.46	1.47	0.92	1	7.69	4.37	7.53	8.65	6.75	6.28	3.43	0.95	3.56	6.39	7.97	8.73	–	–	–	-1.0733	2.3321	3.8876
TRINITY_Sp_DN13223_c0_g1		31.57	35.21	43.63	25.52	24.45	22.69	41.8	36.96	35.99	25.35	21.48	56.73	54.81	56.24	64.8	84.98	38.56	60.94	61.96	66.26	94.12	86.91	43	–	–	–	–	–	–
TRINITY_Sp_DN13367_c0_g1		0.78	1.14	0.31	1.22	1.13	1.19	0.56	1.41	1.62	0.69	1.09	5.93	6.35	4.27	4.02	5.21	3.67	6.49	3.23	3.41	3.93	3.36	2.65	–	–	–	–	–	–
TRINITY_Sp_DN13491_c2_g1		4.1	4.24	1.76	4.02	5.85	4.58	3.66	5.39	6	6.74	4.88	30.86	28.7	29.31	53.36	62.18	44.42	33.55	28.63	28.1	77.6	72.17	46.39	–	–	–	–	3.021	2.7808
TRINITY_Sp_DN14202_c0_g1		0	0	0	0	0	0	0	0	0	0	0	3.94	8.94	5.19	33.17	37.83	50.06	7.53	4.31	8.09	52.39	49.44	27.52	–	–	–	–	Inf	Inf
TRINITY_Sp_DN14585_c0_g1		0	0	0	0	0	0	0	0	0	0	0	1.81	0.99	1.66	4.95	4.03	6.33	1.27	0.93	0.83	2.88	3.77	1.38	–	–	–	–	Inf	–
TRINITY_Sp_DN16446_c0_g1		2.11	1.24	0.54	2.94	5.6	1.68	2.9	0.85	2.31	1.1	2.88	3.53	2.08	1.29	7.3	5.47	3.68	1.4	0.54	0.65	4.67	7.89	4.68	–	–	–	–	–	–
TRINITY_Sp_DN16909_c0_g1		0	0.12	0.11	0.38	0.51	0.38	0	0.18	0.42	0.52	0.95	4.71	3	8.01	100.92	310.56	278.63	7.44	1.16	1.67	46.16	77.69	73.18	–	–	-1.8104	–	8.2881	5.7537
TRINITY_Sp_DN1753_c0_g1		0.87	2.25	1.47	0.3	0.24	0.18	1.08	0.8	0.26	0.12	0.13	12.2	7.34	8.62	2.31	2.71	2.72	5.34	5.57	6.35	1.56	1.93	2.21	–	–	–	–	2.9863	2.238
TRINITY_Sp_DN19501_c0_g1		0.65	1.44	1.54	1.52	1.13	1.12	1.42	2.61	1.24	0.4	4.25	6.97	5.24	3.65	4.44	7.05	3.76	11.08	12.53	5.2	7	4.96	6.58	–	–	–	–	–	–
TRINITY_Sp_DN1_c0_g1		0.43	0	0	0	0	0	0	3.56	0	0	0	2.65	0	0	0	0	0	0	0	0	0	0.48	0	–	–	–	–	–	–
TRINITY_Sp_DN20124_c0_g1		0.16	0	0	0.21	0.42	0.32	0	0.21	0.11	0.11	0	3.56	0.64	2.42	8.95	8.29	8.79	0.95	0.71	0.81	9.55	8.66	7.61	–	–	–	–	4.0601	4.7365
TRINITY_Sp_DN20281_c0_g1		0.97	2.98	1.25	0.92	0.1	0.31	0.78	1.57	0.56	0.32	1.99	4.8	4.32	4.3	1.31	0.74	0.6	0.85	4.12	2.62	1.46	1.22	0.59	–	–	–	–	–	–
TRINITY_Sp_DN20720_c0_g1		0	0	0	0	0	0	0	0	0	0	0	3.26	4.95	0	32.8	9.5	9.36	4.02	0.85	1.43	14.89	27.11	7.65	–	–	–	–	Inf	–
TRINITY_Sp_DN20985_c0_g1		10.93	18.44	9.3	0.8	0.81	2.01	5.07	8.72	2.73	1.9	1.77	5.31	3.34	4.69	0.34	0.3	0.79	3.67	4.56	4.21	0	0.49	0.56	–	–	–	–	-1.8038	-1.9004
TRINITY_Sp_DN21473_c0_g1		0	0.49	0.16	0.72	0.24	0.36	0.23	0.12	0.66	0.44	0.25	12.15	9.08	9.22	10.53	14.52	9.92	14.99	16.32	15.48	14.35	16.3	7.66	–	–	–	–	4.2868	5.1664
TRINITY_Sp_DN21588_c0_g1		0	0	0	56.58	37.13	34.74	0.98	0	56.73	36.32	50.31	3.27	3.46	2.98	19.94	27.49	17.01	5.71	4.63	6.35	33.21	30.74	25.75	–	–	–	–	-1.4691	Inf
TRINITY_Sp_DN322_c0_g1		4.35	6.46	7.47	2.18	0.91	0.36	1.55	16.53	0.4	1.89	1.43	4.32	9.85	2.1	0.62	1.84	4.41	6.98	8.45	7.58	2.75	1.83	0.88	–	–	–	–	–	–
TRINITY_Sp_DN3282_c0_g1		43.85	57.78	42.81	2.09	1.51	2.62	101.42	95.21	9.45	2.89	4.49	0	0	0	0	0	0	0	0	0	0	0.11	0	–	–	–	–	#NAME?	#NAME?
TRINITY_Sp_DN3303_c0_g1		0.29	0.52	0.32	1.08	0.71	0.73	0.39	1.21	1.89	1.1	0.87	6.87	5.78	8	11.95	15.99	16.72	3.75	4.78	6.66	55.82	56.15	27.99	–	–	1.657	–	3.6585	3.6054
TRINITY_Sp_DN4201_c0_g1		0	0	0	0	0	0	0	0	0	0	0	0	0	0	0	0	0	0	0	0.5	1.16	0	0	–	–	–	–	–	–
TRINITY_Sp_DN4738_c0_g1		2.19	0	2.6	2.69	5.3	1.18	0.5	4.14	6.42	0.57	5.04	1.92	1.21	2.39	2.22	3.29	0	6.74	1.88	0.81	0.47	0	0	–	–	–	–	–	–
TRINITY_Sp_DN4916_c0_g1		8.56	3.81	3.07	18.12	15.46	11.01	9.19	12.13	34.19	30.15	22.26	49.45	29.18	28.25	161.08	144.6	97.84	50.3	61.56	35.22	232.84	147.86	69.7	–	–	–	–	2.7064	2.3138
TRINITY_Sp_DN4916_c0_g2		12.39	11.35	5.06	12.06	9.64	7.52	14.03	26.19	9	7.83	12.33	8.18	7.28	7.77	29.55	32.42	22.02	8.56	7.43	9.11	29.68	27.47	29.03	–	–	–	–	1.0624	–
TRINITY_Sp_DN5675_c0_g1		4.73	3.53	15.42	11.89	15.3	13.78	16.29	10.35	20.31	15.73	16.02	30.97	35.38	32.77	79.13	84.07	59.03	43.95	31.71	49.96	98.75	81.81	66.89	–	–	–	–	2.0019	1.7049
TRINITY_Sp_DN5955_c0_g1		1.57	1.74	0.75	0.26	0.61	0.78	3.27	6.63	0.38	1.88	2.49	3.92	3.31	1.14	2.95	2.08	2.68	4.6	1.69	4.83	3.24	3.01	2.02	–	–	–	–	1.7815	–
TRINITY_Sp_DN6245_c0_g1		0.48	0	0.44	0.76	0.76	0.92	0.32	0.26	3.59	0.52	2.4	3.85	6.2	1.88	42.79	42.03	44.37	12.68	9.45	6.34	74.13	68.21	41.16	–	–	–	1.5137	5.1989	3.3404
TRINITY_Sp_DN6424_c0_g1		0.51	1.7	0.95	6.46	3.92	4.98	1.51	0.81	13.38	7.34	13.92	5.21	7.1	2.79	46.02	77.56	41.34	14.6	4.26	8.12	51.77	34.4	29.24	1.216	–	–	–	2.975	1.8337
TRINITY_Sp_DN6909_c0_g1		0.91	0.54	0.2	0.15	0	0.23	0.86	1.17	0	0.16	0.16	2.14	0.77	0.97	1.66	0.94	0.7	1.59	0.19	0.18	1.04	0.98	2.51	–	–	–	–	2.6954	–
TRINITY_Sp_DN7518_c0_g1		2.26	0.96	2.34	0.25	0.39	0	3.04	2.47	1.82	0.33	0.4	6.1	8.55	6.15	0.33	1.3	0.32	5.92	4.98	8.01	0.91	1.05	0.37	–	–	–	–	–	1.5404
TRINITY_Sp_DN7610_c0_g1		1.87	8.73	3.5	3.2	1.99	3.53	2.35	15.46	3.65	3.01	3.24	6.55	5.48	2.01	0.18	1.12	2.87	4.06	3.19	4.82	1.48	1.14	2.22	–	–	–	–	-1.5348	–
TRINITY_Sp_DN7621_c0_g1		0.33	1.41	0.51	0.47	0.35	1.06	0.22	0.96	0.9	1.46	1.14	6.11	4.85	5.18	6.5	8.45	10.31	7.61	7.42	5.63	7.11	6.76	5.86	–	–	–	–	3.2919	2.462
TRINITY_Sp_DN8354_c0_g1		0	0	0	0	0	0	0.09	0	0	0	0	9.58	25.5	6.51	19.01	23.5	36.56	51.57	22.37	26.16	53.11	33.58	37.25	–	–	–	1.4787	Inf	Inf
TRINITY_Sp_DN9029_c0_g1		0.33	0.51	0.23	0.18	0.18	0	0.15	0	0.4	0.18	0	4.65	4.62	5.21	15.16	16.34	12.84	5.78	5.35	5.78	16.37	18.47	8.53	–	–	–	–	6.0328	3.1454
TRINITY_Sp_DN9465_c0_g1		0	0.53	0.28	0.21	0	0.32	0.2	0.22	1.85	0.33	0.34	10.99	11.05	4.28	24.79	32.93	26.29	15	15.94	14.55	31.22	38.35	17.53	–	–	–	1.0619	6.8589	4.6073
TRINITY_Sp_DN9700_c0_g1		0.94	1.9	0.94	4.02	2.81	2.88	0.34	1.38	2.77	6.51	3.17	9.48	10.12	10.54	124.28	157.22	55.57	7.55	3.45	9.9	108.44	192.96	35.28	–	–	–	–	4.685	2.6375
TRINITY_Sp_DN9771_c0_g1		0.76	2.12	0.45	0.47	0.77	1.02	1.64	3.72	1.04	0.93	0.34	4.32	2.99	2.74	10.67	8.7	5.82	1.17	0.72	1.75	8.25	10.16	9.23	–	–	–	-1.2202	3.0178	–
TRINITY_Sp_DN9771_c0_g2		8.51	10.49	2.53	0.88	2.22	1.18	4.31	10.16	0.65	1.22	1.78	3.75	1.35	3.53	3.76	2.14	2.09	1.1	1.89	2.85	2.88	4.04	3.82	–	–	–	–	–	-1.6876
Sp-R_1-10k_transcript/14927	ARID-type transcription	1.82	1.21	1.35	2.86	4.3	3.22	1.77	2.11	3.26	2.81	3.59	2.92	2.65	2.48	8.03	8.78	7.21	2.71	2.62	2.77	8.36	8.24	8.06	–	–	–	–	–	–
Sp-R_1-10k_transcript/15776		8.04	6.21	5.64	9.32	9.31	10.25	10.77	8.1	8.42	7.76	9.72	4.61	3.9	3.55	12.63	12.1	13.63	3	2.74	4.8	10.29	8.48	14.93	–	–	–	–	–	–
Sp-R_1-10k_transcript/20434		0.32	0.29	0.15	0	0	0	0.4	0.78	0	0.28	0	0.25	0.26	0.66	0.42	0.5	0.7	0.38	0.08	0.53	0.45	0.16	0.68	–	–	–	–	Inf	–
Sp-R_1-10k_transcript/24712		0.78	0.86	0.22	0.38	0.55	0.64	0.63	1.05	0.35	0.03	0.4	11.61	8.38	9.84	9.62	8.7	9.1	3.99	3.18	5.5	8.06	7.7	10.92	–	–	–	–	3.6929	3.6427
Sp-R_1-10k_transcript/25440		6.39	8.65	3.02	8.38	9.73	9.39	7.23	10.28	6.63	6.49	9.89	3.18	4.56	2.17	7.74	8.18	13.88	3.75	4.31	4.88	7.5	7.55	10.73	–	–	–	–	–	–
Sp-R_1-10k_transcript/25909		2.33	1.77	3.63	7.18	8.86	5.72	3.97	4.5	4.31	6.91	8.48	6.5	6.02	5.37	12.2	11.53	13.98	6.3	6.25	6.01	9.06	8.57	12.7	–	–	–	–	–	–
Sp-R_1-10k_transcript/29166		3.79	4.35	2.96	10.43	9.9	10.6	6.24	9.17	9.7	7.02	7.59	2.93	4.05	2.92	11.6	11.31	13.88	3.17	1.91	3.79	11.84	9.9	12.59	–	–	–	–	–	–
Sp-R_1-10k_transcript/29217		0.69	0.39	0.59	1.64	2.42	2.08	2.25	0.82	1.98	1.72	2.81	4.54	4.71	3.46	10.17	8.72	11.86	4.47	2.69	3.62	8.11	7.73	8.51	–	–	–	–	1.8751	2.548
Sp-R_1-10k_transcript/29893		7.13	9.32	4.14	7.46	7.66	9.79	8.87	10.78	6.49	6.36	8.36	4.78	4.37	3.54	11.65	14.73	16.74	4.04	2.71	4.16	12.69	13.12	11.65	–	–	–	–	–	–
Sp-R_1-10k_transcript/31160		0	0	0	0	0	0	0	0	0	0	0	0	0.34	0	0	0	0	0	0	0.11	0	0	0	–	–	–	–	–	–
TRINITY_Sa_DN11276_c0_g1		4.75	2.29	1.28	6.87	7.99	6.93	2.97	5.02	2.37	3.96	8.65	0	0	0	0	0	0	0	0	0	0	0	0	–	–	–	–	#NAME?	#NAME?
TRINITY_Sa_DN14544_c0_g1		0	0.62	0.54	2.74	0	0	0	5.2	0	2.19	0	0	0	0	0	0	0	0	0	0	0	0	0	–	–	–	–	–	–
TRINITY_Sa_DN21993_c0_g1		12.91	9.45	3.06	5.74	4.96	6.01	10.07	14.44	4.58	3.52	4.7	0	0	0.09	0	0	0.1	0	0.05	0	0.1	0	0	–	–	–	–	-7.912	-8.3501
TRINITY_Sa_DN22703_c0_g1		8.94	12.55	3.72	0.29	0.54	0.36	6.43	7.64	1.95	0.06	0.31	0	0	0	0	0	0	0	0.05	0	0	0.11	0	–	–	–	–	#NAME?	#NAME?
TRINITY_Sa_DN23490_c0_g1		11.27	9.63	3.66	14.37	13.6	15.93	10.6	14.49	11.07	8.43	11.85	0	0	0	0	0	0	0.36	0	0	0	0	0	–	–	–	–	#NAME?	#NAME?
TRINITY_Sa_DN23490_c0_g2		4.05	2.72	2.01	1.3	1.23	1.1	4.33	5.14	0.85	0.58	0.55	0	0	0	0	0	0	0	0	0	0	0	0	–	–	–	–	#NAME?	#NAME?
TRINITY_Sa_DN6494_c0_g1		7.12	3.95	5.8	10.55	9.16	7.17	9.13	3.82	7.47	8.68	10.54	0	0	0	0	0	0.17	0	0	0	0	0	0	–	–	–	–	-7.7894	#NAME?
TRINITY_Sp_DN13144_c1_g1		0	0.05	0	0	0	0	0	0	0	0	0	5.11	2.16	3.42	2.51	1.91	1.81	1.47	0.73	2.18	1.59	1.78	2.49	–	–	–	-1.014	Inf	6.8628
TRINITY_Sp_DN13952_c0_g1		0	0	0	0	0	0	0	0	0	0	0	4.15	4.05	8.28	19.38	8.61	14.69	2.08	4.41	4.29	25.74	21.17	12.76	–	–	–	–	Inf	Inf
TRINITY_Sp_DN3367_c0_g1		0.82	0.95	0.3	1.31	1.21	1.29	0.81	1.31	1.13	1.68	1.46	3.68	1.51	3.79	3.14	4.81	5.24	2.06	0.88	1.33	3.29	4.7	4.18	–	–	–	–	1.3276	–
Sp-R_1-10k_transcript/3949	AS2/LOB-type transcription factor	0.81	0.85	0.39	1.51	0.77	1.09	0.94	1.96	1.09	1.45	0.95	1.05	1	1.23	6.65	7.29	9.51	0.55	0.52	0.72	6.5	7.2	6.57	–	–	–	–	2.3497	–
Sp-R_1-10k_transcript/4196		3.56	2.62	3.06	4.84	4.14	4.15	6.29	4.48	4.68	3.5	5.16	5.27	3.94	3.64	10.26	12.46	11.77	3.14	2.74	3.39	7.25	8.83	10.15	–	–	–	–	–	–
Sp-R_1-10k_transcript/44420		0.47	1.1	0.57	24.13	18.17	11.6	1.33	1.7	11.64	10.35	10.15	0.19	0	0.39	63.8	98.32	47.9	0.24	0	0.46	59.1	57.76	31.87	–	–	–	–	1.5286	–
Sp-R_1-10k_transcript/44956		1.22	0.78	0.6	53.97	38.84	39.96	1.11	1.42	30.05	23.09	16.38	0.83	0.25	0.22	136.56	205.48	89.85	0.08	0.07	0.84	123.85	141.15	65.35	–	–	–	–	1.2672	–
Sp-R_1-10k_transcript/45692		66.3	88.01	49.7	65.08	83.04	69.9	41.91	45.61	86.19	77.51	65.61	261.36	183.87	181.49	227.69	178.85	150.68	157.22	145.6	177.39	315.72	258.29	207.16	–	–	–	–	–	1.2411
Sp-R_1-10k_transcript/46024		4.33	5.7	2.93	12.62	12.47	7.19	2.88	0.76	3.62	8.54	7.94	32.02	14.43	32.39	36.21	27.81	16.76	13.53	14.81	22.81	45.13	37.15	21.95	–	–	–	–	–	2.2242
TRINITY_Sa_DN10033_c0_g1		8.86	8.49	8.52	4.85	0.95	6.62	15.09	13.88	4.46	3.65	4.74	0	0.21	0	4.61	2.33	3.96	0.56	0	0.63	3.01	2.85	1.98	–	–	–	–	–	-7.3526
TRINITY_Sa_DN1539_c0_g1		6.65	7.37	2.31	2.08	2.93	1.87	5.32	9.87	1.83	1.96	0.95	0	1.27	0	0.53	0.77	0.17	0	0	0.48	0	0	0.5	–	–	–	–	-2.6764	-4.0906
TRINITY_Sa_DN15591_c0_g1		3.18	1.46	0.29	4.14	4.53	7.64	2.55	2.98	6.3	2.68	4.13	0	0	0	0	0	0.19	0.09	0	0	0	0	0	–	–	–	–	-6.9211	#NAME?
TRINITY_Sa_DN15999_c0_g1		12.6	16.76	1.89	5.84	6.09	7.24	9.5	17.69	7.78	5.49	5.38	0	0	0	0	0	0	0.07	0	0	0	0.07	0	–	–	–	–	#NAME?	#NAME?
TRINITY_Sa_DN19249_c0_g1		13.18	13.87	4.06	8.14	9.85	6.87	14.65	25.38	10.49	7.44	9.09	0	0	0	0	0	0	0	0	0	0	0	0	–	–	–	–	–	–
TRINITY_Sa_DN20752_c0_g1		5.14	5.62	0.85	0.84	0.69	0.77	4.13	7.19	1.16	0.92	0.42	0	0	0	0.17	0.5	0.24	0	0	0.03	0.04	0.04	0.07	–	–	-2.739	–	-1.7754	#NAME?
TRINITY_Sa_DN21068_c0_g1		6.03	7.37	1.67	6.28	6.28	8.28	7.01	15.53	4.19	4.52	6.98	0	0.03	0.09	0	0	0.13	0	0	0	0.07	0	0	–	–	–	–	-7.8048	-7.206
TRINITY_Sa_DN21319_c0_g1		218.79	246.74	97.47	68.73	97.19	88.62	104.58	132.21	98.2	90.49	63.04	0.17	0	0.18	0	0	0	0	0	0.18	0.2	0.21	0	–	–	–	–	#NAME?	-11.024
TRINITY_Sa_DN22063_c0_g1		17.44	33.46	7.06	169.65	207.8	164.89	11.7	11.51	143.19	199.83	151.48	0.08	0	0	0	0	0.09	0	0.09	0	0	0.1	0	–	–	–	–	-13.021	-9.917
TRINITY_Sa_DN25711_c0_g1		4.63	2.86	0.71	2.23	1.54	1.94	0.19	1.46	3.36	3.27	3.28	0.4	0.62	0.32	0.35	0.37	1.45	0.25	0.26	0.95	0.09	0.56	0.5	–	–	–	–	-1.8613	-2.9747
TRINITY_Sa_DN28568_c0_g1		2.76	2.71	11.8	1.42	0.71	1.76	1	0.7	0	0	6.57	0	0.27	0	0	1.38	0	0.89	0	0	0	1.3	0	–	–	–	–	–	-6.4491
TRINITY_Sa_DN5402_c0_g1		4.62	1.06	1.61	8.74	10.94	4.62	4.64	0.27	2.69	4.58	8.39	0	0	0	0	0	0	0	0	0	0	0	0	–	–	–	–	#NAME?	#NAME?
TRINITY_Sa_DN9180_c0_g1		6.5	5.71	6.5	1.26	0	0	7.61	14.98	0	2	2.61	0.89	1.87	0	1.03	1.31	1.03	0.52	0	1.89	0.55	1.72	0	–	–	–	–	–	-3.2747
TRINITY_Sp_DN1134_c0_g1		0	0.17	0	0.26	0.09	0.6	0	0	0.57	0.36	0.27	6.69	1.7	12.56	110.99	97.56	50.16	2.77	2.62	2.92	67.56	87.5	58.25	–	–	–	–	7.3145	6.5869
TRINITY_Sp_DN12965_c0_g1		113.49	184.19	29.64	36.97	48.39	33.01	48.01	69.56	47.94	39.74	40.67	183.48	109.62	186.83	125.11	90.13	85.04	94.11	79.08	105.21	160.21	156.58	116.23	–	–	–	–	–	–
TRINITY_Sp_DN19302_c0_g1		23.31	17.84	9.5	40.42	47.14	43.9	9.95	13.13	31.18	47.57	29.36	8.62	6.76	20.29	135.69	78.35	107.03	10.23	5.21	9.05	101.29	106.38	133.54	–	–	–	–	–	–
TRINITY_Sp_DN19388_c0_g1		0.55	1.82	0.53	0.63	1.58	2.19	0.89	3.44	7.6	2.65	2.67	3.3	0.96	1.68	0	0	0	0.53	0.27	2.9	0	1.73	0.24	–	–	–	–	#NAME?	–
TRINITY_Sp_DN4850_c0_g1		0	0	0	0	0	0.1	0	0	0	0	0	9.25	7.4	8.59	32.87	20.45	14.66	6.61	6.35	12.56	32.22	34.16	28	–	–	–	–	8.9432	Inf
TRINITY_Sp_DN8147_c0_g1		1.96	4.52	0.94	5.23	6.35	5.11	1.09	1.06	5.03	2.04	2.83	11.26	5.16	13.77	11.08	5.34	5.87	4.16	5.52	6.5	13.9	12.73	7.76	–	–	–	–	–	1.6568
TRINITY_Sp_DN9952_c0_g1		0.05	0.45	0	0	0.1	0	0.05	0.1	0.05	0.15	0	4.82	2.03	4.97	4.05	3.38	4.89	1.41	0.85	1.7	4.58	4.42	5.04	–	–	–	-1.3221	6.5061	4.1898
Sp-R_1-10k_transcript/10238	B3 transcription factor	3.44	4.42	2.21	1.77	2.23	1.68	4.7	8.37	0.92	0.63	1.59	2.01	1.86	1.89	4.68	4.98	3.4	1.08	1.47	1.75	3.37	4.87	3.91	–	–	–	–	–	–
Sp-R_1-10k_transcript/10891		2.97	0.99	1.92	2.62	0.45	2.53	6.17	10.25	1.74	0.49	2.91	0	0.02	0.67	0	0.47	0	0.62	0.46	1.04	0	0	0	–	1.6499	–	1.7831	-3.949	-3.2621
Sp-R_1-10k_transcript/11080		8.8	6.83	4.6	11.56	11.73	13.27	10.8	13.63	18.33	12.39	17.08	0.97	1.66	2.66	10.33	11.77	13.17	2.3	2.23	2.88	9.99	7.24	9.79	–	–	–	–	–	-2.2241
Sp-R_1-10k_transcript/11356		0	0	0	0	0	0	0	0	0	0	0	0.48	1.88	0.74	0	0	0.19	1.14	0	1.79	0	0	0	–	–	–	–	–	Inf
Sp-R_1-10k_transcript/12137		0	2.49	1.76	0	1.79	0.3	5.6	3.69	1.14	2.04	1.95	9.07	11.07	6.25	7.66	5.19	3.66	5.98	3.54	8.08	8.09	4.78	3.81	–	–	–	–	2.5375	2.2364
Sp-R_1-10k_transcript/12645		4.36	2.47	0	1.15	0.67	0	5.15	5.69	0	0	0	2.03	0	0.82	1.15	2.37	0	0	0.14	0	0.48	2.36	1.44	#NAME?	–	–	-3.7059	–	–
Sp-R_1-10k_transcript/12711		2.81	0.76	0	0	0	0	1.61	2.61	0	0	0	1.54	1.53	0.73	12.06	11.7	3.88	2.22	0.41	1.99	6.59	13.86	5.09	–	–	–	–	Inf	–
Sp-R_1-10k_transcript/12823		12.38	12.71	12.43	40.13	41.87	37.73	17.36	18.46	41.68	43.06	51.89	12.97	13.42	8.79	64.39	75.02	55.03	12.78	12.3	13.11	61.21	64.06	60.8	–	–	–	–	–	–
Sp-R_1-10k_transcript/12857		0	0	0	0	0	0	0	0	0	0	0	3.35	2.73	3.02	2.84	2.28	1.13	1.69	1.22	2.8	1.33	3.27	1.68	–	–	–	–	Inf	Inf
Sp-R_1-10k_transcript/12943		1.89	2.13	1.14	1.47	2.12	1.91	3.05	2.55	2.23	1.89	3.45	1.25	1.23	1.31	2	1.69	2.95	0.64	0.38	0.9	1.96	1.16	2.65	–	–	–	–	–	–
Sp-R_1-10k_transcript/13522		2.01	0.83	0.31	0.46	0.96	0	3.2	2.08	0.21	0	0.43	0.3	0	0	0.48	2.94	1.27	0	0.35	0.64	0.32	1.46	1.53	–	–	–	–	–	-3.8493
Sp-R_1-10k_transcript/13645		0.7	0	0	0	0	0	0	0	0	0	0	15.93	6.58	8.4	20.3	19.43	14.83	2.38	2.43	4.87	11.93	21.46	10.57	–	–	–	-1.3868	Inf	5.1264
Sp-R_1-10k_transcript/13823		6.6	5.63	5.14	4.57	3.99	3.87	9.98	12.87	5.99	5.76	7.78	4.64	5.04	3.18	7.96	7.16	5.7	3.01	3.38	2.46	7.48	7.54	6.8	–	–	–	–	–	–
Sp-R_1-10k_transcript/14188		10.11	9.71	7.94	6.94	9.4	8.3	12.66	19.14	8.22	7.75	6.24	8.83	17.59	12	33.22	42.46	26.8	23.41	24.49	19.07	33.41	32.78	33.23	–	–	–	1.0585	1.6259	–
Sp-R_1-10k_transcript/14218		0	0	0	0	0	0	0	0	0	0	0	1.94	1.09	1.81	4.02	3.24	4.87	0.74	0.17	1.27	1.33	2.68	4.96	–	–	–	–	Inf	Inf
Sp-R_1-10k_transcript/14480		19.08	17.33	31.36	36.63	33.84	28.64	31.96	31.45	25.2	33.58	40.91	21.38	24.9	17.44	51.51	61.76	40.49	24.85	22.41	21.2	46.49	50.13	42.55	–	–	–	–	–	–
Sp-R_1-10k_transcript/14575		11.85	11.92	6.97	10.2	9.37	8.71	16.18	21.2	8.24	7.48	7.53	6.54	5.91	5.04	13.28	13.07	9.13	6.61	5	5.86	9.58	12.95	8.66	–	–	–	–	–	–
Sp-R_1-10k_transcript/14843		3.35	1.96	1.81	2.94	3.82	1.83	4.88	4.05	3.32	3.28	2.83	6.27	6.03	6.6	10.01	12.56	8.3	6.69	6.04	6.43	8.15	11.93	7.81	–	–	–	–	1.4194	–
Sp-R_1-10k_transcript/16087		0	0	0	0	0	0	0	0	0	0	0	0.8	0.16	0	1.99	0.91	0.46	0.32	0	0	0.6	1.26	1.51	–	–	–	–	Inf	–
Sp-R_1-10k_transcript/16894		1.95	1.75	0.6	0.64	1.3	0.58	1.7	1.9	0.95	0.81	0.46	6.01	3.69	4.16	2.22	2.22	1.2	1.77	2.01	3.81	1.45	3.55	1.66	–	–	–	–	–	1.3237
Sp-R_1-10k_transcript/17205		0.16	0.38	0.21	0.76	0.56	0.32	0.2	0.05	0.26	0.16	0.57	0.17	0.59	0.83	2	1.8	2.64	0.2	0.52	0.68	2.75	2.46	4.2	–	–	–	–	1.5421	–
Sp-R_1-10k_transcript/17713		0.16	0	0.05	0.32	0.24	0.35	0.15	0.06	0.33	0.11	0.3	0.42	0.39	0.48	2.19	2.49	4.91	0.29	0.34	0.63	1.37	1.74	1.34	–	–	-1.112	–	2.943	–
Sp-R_1-10k_transcript/18241		6.67	7.17	2.72	7.27	7.96	7.57	8.76	10.49	6.06	7.46	8.39	5.44	2.77	5.03	3.18	3.89	2.99	2.23	2.56	3.73	2.7	2.23	2.74	–	–	–	–	-1.6089	–
Sp-R_1-10k_transcript/18371		4.62	4.92	2.82	6.14	6.24	6.21	4.97	8.26	5.26	8.33	8.6	3.24	3.98	4.27	15.08	13.38	9.96	3.08	3.5	3.46	11.63	16.68	11.77	–	–	–	–	–	–
Sp-R_1-10k_transcript/19931		6.04	4.85	1.19	0.95	4.79	3.13	5.84	10.94	4.82	3.3	5.32	7.24	5.38	6.21	12.54	9.82	9.97	7.61	5.54	6.58	9.65	8.28	8.9	–	–	–	–	1.4274	–
Sp-R_1-10k_transcript/20714		1.63	2.64	0.33	0.46	0.44	0.49	1.8	2.71	0.32	0.48	0.63	13.14	8.59	9.9	9.09	4.68	8.72	4.25	4.33	6.36	5.69	5.29	8.16	–	–	–	–	3.5484	2.4207
Sp-R_1-10k_transcript/2079		0.5	0.76	0.21	0	0.41	0.1	0.83	1.28	0.08	0	0	0	0.34	0	1.34	1.7	1.29	0	0.08	0.32	1.11	2.05	1.27	–	–	–	–	2.6549	-2.4947
Sp-R_1-10k_transcript/21538		3.16	1.77	1.3	1.52	2.27	1.69	3.24	4.62	2.24	1.19	1.95	4.53	3.24	3.48	7.97	8.01	6.99	2.77	1.55	2.39	8.66	9.18	7.37	–	–	–	–	1.6285	–
Sp-R_1-10k_transcript/22576		14.02	14.16	6.11	13.76	19.75	16.74	17.93	19.49	10.35	9.99	13.66	3.58	5.6	4.46	26.62	37.54	22.53	4.88	5.3	4.39	31.69	30.85	24.5	–	–	–	–	–	-1.6596
Sp-R_1-10k_transcript/2338		4.39	3.62	9.41	16.83	16.78	14.12	11.11	3.45	12.44	10.14	18.27	0.65	1.59	0.19	7.26	16.15	8.12	1.69	2.21	2.03	7.19	6.77	12.41	–	–	–	–	–	–
Sp-R_1-10k_transcript/2494		1.13	1.65	1.21	4.38	3.47	3.46	3.43	3.51	8.59	5.98	7.9	0.67	1.79	0.36	10.75	17.02	9.72	2.73	1	2	10.78	11.56	8.06	1.062	–	–	–	1.3026	–
Sp-R_1-10k_transcript/2574		0	0	0	0.36	0.07	0.33	0	0	0.16	0.14	0.74	0.76	0.47	0.11	9.8	15.25	6.73	1.52	0.5	1.02	11.19	8.99	5	–	–	–	1.4512	4.9159	Inf
Sp-R_1-10k_transcript/2798		3.1	3.75	4.83	8.71	9.96	8.5	6.11	5.28	7.16	7.54	10.78	3.21	4.32	2.56	13.18	16.05	13.15	5.31	3.86	4.32	12.48	14.35	12.31	–	–	–	–	–	–
Sp-R_1-10k_transcript/3096		0	0	0	0	0	0	0	0	0	0	0	0	0	0	0	0	0	0	0.4	0	0	0.06	0.16	–	–	Inf	–	–	–
Sp-R_1-10k_transcript/3139		0.21	0	0.22	0.25	0.08	0.24	0.24	0	0.31	0	0.43	0.21	0.27	0.06	0.22	0.52	0.09	0.09	0.3	0.14	0.31	0	0.13	–	–	–	–	–	–
Sp-R_1-10k_transcript/3188		0.81	0	0.72	0	0	0.27	0	0	0.9	0	0	2.34	2.23	0.87	3.83	1.76	1.06	1.22	0.77	2.12	1.78	2.69	4.09	–	#NAME?	–	–	4.0841	–
Sp-R_1-10k_transcript/32636		4.19	3.12	2.96	2.19	1.67	2.1	3.63	4.48	1.78	1.66	2.24	5.18	3.51	3.6	3.16	2.95	8.01	2.86	1.69	3.03	3.08	2.09	4.01	–	–	–	–	–	–
Sp-R_1-10k_transcript/33596		0	0	0	0	0	0	0	0	0	0	0	3.61	2.22	5.24	3.52	3.87	9.5	0	0.52	1.53	15.08	15.75	1.62	–	–	–	-2.1814	Inf	Inf
Sp-R_1-10k_transcript/33712		0.41	0.41	0.39	0.68	0.08	0.32	0.31	0.67	0.31	0.85	0.93	3.59	3.69	2.97	3.65	2.49	5.36	2.73	3.08	2.57	3.24	3.38	4.91	–	–	–	–	2.9584	2.7038
Sp-R_1-10k_transcript/3383		0.32	0.29	0.33	2.06	1.16	1.88	1.06	0.89	4.35	2.43	3.35	0	0.03	0	0.12	0.48	0.2	0.09	0	0	0.12	0.09	0.05	1.0577	–	–	–	-3.0809	-5.0535
Sp-R_1-10k_transcript/3442		1.87	4.51	0.22	0.79	0.99	0.74	2.78	1.77	0.54	0	0	3.75	2.5	1.87	1.62	0.96	2.63	2.21	4.56	1.74	1.19	2.32	2.86	-2.189	–	–	–	–	–
Sp-R_1-10k_transcript/34760		1.79	2.43	1.36	0.04	0.04	0.04	1.82	3.32	0	0.22	0.09	5.59	6.35	4.95	2.55	2.65	2.43	4.63	3.31	4.34	1.28	1.73	1.83	–	–	–	–	5.485	–
Sp-R_1-10k_transcript/35517		0.29	0.3	0.49	1.15	1.08	0.73	0.4	0.31	1.36	1.23	1.06	5.57	4.55	6.04	6.23	4.65	6.89	5.72	4.6	5.99	6.83	5.63	7.63	–	–	–	–	2.1159	3.5613
Sp-R_1-10k_transcript/3755		2.25	1.39	4.19	8.97	6.56	7.38	8.35	3.1	9.76	10.73	13.19	1.93	3.19	1.1	3.33	6.02	6.72	3.55	4.14	3.24	4.52	5.8	6.74	–	–	–	1.0856	–	–
Sp-R_1-10k_transcript/4032		4.56	3.35	2.1	2.62	2.76	2.3	6.71	5.23	1.94	1.79	2.65	3.08	2.69	1.67	2.63	1.89	3.74	1.88	1.65	2.69	1.92	2.27	3.56	–	–	–	–	–	–
Sp-R_1-10k_transcript/4077		0.45	0	0	0	0.12	0	0.22	0	0	0	0.46	0.2	0	0.31	1.01	2.18	0.29	0	0	0.84	0	0.23	0.28	–	–	–	–	4.2828	–
Sp-R_1-10k_transcript/4237		3.64	3.32	1.65	2.54	3.58	2.32	4.57	5.93	1.49	1.89	3.92	0.36	0	0.47	0	1.22	2.34	0	0.27	0.01	0.38	0	1.18	–	–	–	–	-1.6943	-3.6671
Sp-R_1-10k_transcript/4394		7.14	3.33	14.27	1.03	0.62	0.55	10.65	11.47	1.14	1.17	2.18	15.04	16.72	12.2	4.8	6.93	4.25	14.45	16.32	16.33	6.49	5.59	6.19	1.0868	–	–	–	2.4189	–
Sp-R_1-10k_transcript/5108		0.88	0.64	1.43	1.96	2.36	2.46	1.78	0.09	2.38	2.96	4.74	1.21	2.82	0.28	6.08	6.37	6.99	0.89	0.68	1.96	5.06	5.75	8.55	–	–	–	–	1.0809	–
Sp-R_1-10k_transcript/5465		0	0	0	0	0	0	0	0.1	0	0	0	0.89	0.19	0.42	0.66	1.05	0.52	0	0.1	0.27	0.27	1.19	0.69	–	–	–	–	Inf	Inf
Sp-R_1-10k_transcript/5619		13.82	12.35	13.08	5.46	4.68	3.86	14.08	23.25	4.51	3.39	5.3	10.55	8.01	7.14	10.04	12.15	7.34	9.72	7.19	7.3	9.39	8.05	6.64	–	–	–	–	–	–
Sp-R_1-10k_transcript/5674		0	0	0	0	0	0	0	0	0	0	0	0.14	1.75	0	0.78	0.07	0.15	0.71	2.41	2.34	0	0	3.44	–	–	–	–	Inf	–
Sp-R_1-10k_transcript/6495		0	0	0	0	0	0	0	0	0	0	0	0	0	0	0	0	0	0	0.48	0	0	0	0	–	–	–	–	–	–
Sp-R_1-10k_transcript/6702		2.13	0.59	3.03	9.14	9.55	7.77	4.27	2.88	5.74	5.22	10.13	3.14	1.32	1.05	8.89	10.81	11.96	2.31	1.82	2.78	8.53	7.26	11.85	–	–	–	–	–	–
Sp-R_1-10k_transcript/7439		2.39	1.88	1.75	2.67	2.65	1.64	4.86	4.71	2.34	2.15	4.4	1.23	2.13	1.11	3.27	3.38	4.62	1.26	0.55	3.33	2.31	2.75	3.53	–	–	–	–	–	–
Sp-R_1-10k_transcript/8382		2.52	2.96	2	2.19	2.97	2.35	3.83	5.12	2.64	2.39	3.87	1.13	2.64	1.53	4.01	3.65	5.48	2.26	1.06	3.81	2.96	2.62	3.86	–	–	–	–	–	–
Sp-R_1-10k_transcript/932		0.08	0	0	0.08	0	0	0	0	0	0	0.42	0.87	2.37	0.75	11.4	14.96	8.32	2.43	3.45	2.36	11.2	9.57	14.48	–	–	–	–	–	–
Sp-R_1-10k_transcript/961		0.94	0.19	1.47	2.28	2.32	1.74	1.41	1.3	1.29	1.2	2.01	0.4	0.53	0.17	3.68	5.58	2.65	0.67	0.74	0.73	3.5	3.78	4.67	–	–	–	1.2369	–	–
Sp-R_1-10k_transcript/9715		2.2	2.02	1.54	3.49	3.43	3.32	2.97	5.35	1.37	2.22	2.15	2.06	1.59	1.52	2.46	2.06	1.89	1.49	1.37	1.74	1.13	1.29	1.84	–	–	–	–	-1.1067	–
TRINITY_Sa_DN10465_c0_g1		26.41	23.41	15.34	31.01	35.15	29.28	28.25	25.27	15.61	13.82	18.26	0	0.26	0	0.14	0.93	0	0.42	0	0	0.45	0.46	0.27	–	–	–	–	-6.9474	-8.385
TRINITY_Sa_DN12037_c0_g1		4.44	8.6	5.2	3.82	4.94	2.92	4.24	7.59	6.48	4.88	13.7	0	0	0	0	0	0	0	0	0	0	0	0	–	–	–	–	#NAME?	#NAME?
TRINITY_Sa_DN15853_c0_g1		3.56	7.7	3.27	0.74	0.53	0.97	2.76	7.9	0.49	1.38	0.95	0.06	0.06	0	0	0	0	0	0	0	0	0	0	–	–	–	–	#NAME?	-7.4048
TRINITY_Sa_DN16668_c0_g1		6.41	7.96	1.92	1.27	1.5	1.37	5.7	8.11	1.45	1.28	1.72	0	0	0	0	0	0	0	0	0	0	0	0	–	–	–	–	#NAME?	#NAME?
TRINITY_Sa_DN19338_c0_g1		6.15	9.36	4.93	2.35	0.68	0.73	10.13	12.27	1.49	1.11	1.89	0	0	0	0.05	0	0	0	0	0	0	0	0	–	–	–	–	-6.7015	#NAME?
TRINITY_Sa_DN21285_c0_g1		10.75	16.53	4.98	4.18	7.54	5.32	15.01	27.8	3.15	2.65	3.52	0.08	0	0.16	0.09	0.09	0.9	0.26	0	0.24	0.12	0.19	0.34	–	–	–	–	-4.2907	-7.0163
TRINITY_Sa_DN22207_c0_g1		7.52	7.61	3.82	5.85	5.64	6.59	10.89	12.06	2.59	4.77	5.63	0.14	0.13	0.31	2.17	0.96	1.39	0.33	0.07	0.41	1.36	1.95	2.01	–	–	–	–	-2.4386	-5.3386
TRINITY_Sa_DN22719_c1_g1		18.06	17.97	10.49	13.11	15.35	11.31	25.34	28.66	13.34	13.19	16.24	0	0.03	0	0.03	0	0	0	0	0.03	0	0.14	0.03	–	–	–	–	-10.636	-10.958
TRINITY_Sa_DN23148_c0_g1		6.42	6.41	3.05	9.93	9.84	7.92	8.85	13.1	8.32	4.16	9.07	0.37	0.68	0.35	1.96	3.63	1.53	0.51	0.29	0.46	1.96	1.98	2.14	–	–	–	–	–	–
TRINITY_Sa_DN23680_c1_g1		9.64	9.47	1.77	1.28	1.51	1.71	7.2	18.82	2.95	1	3.01	0	0	0	0	0	0	0	0	0	0	0	0	–	–	–	–	#NAME?	#NAME?
TRINITY_Sa_DN24616_c0_g3		28.37	21.2	42.89	6.59	5.04	3.28	42.72	39.44	7.7	2.86	6.57	0	0	0	0	0	0	0	0	0	0	0	0	–	–	–	–	#NAME?	#NAME?
TRINITY_Sa_DN2504_c0_g1		3.15	5.46	1.83	8.79	12.27	11.18	7.52	11.25	7.65	12.64	15.55	0	0	0	0	0	0	0	0	0	0	0	0	–	–	–	–	#NAME?	#NAME?
TRINITY_Sa_DN25811_c0_g1		8.37	4.21	9.2	0.98	0.11	0.93	5.69	6.33	0.87	0.51	0	0.39	0	0.4	0	0.25	0.22	0	0	0.2	0	0	0.41	–	–	–	–	–	-5.1622
TRINITY_Sa_DN26454_c0_g1		5.27	0.77	0	22.72	26.36	39.92	0	8.16	51.75	34.63	28.48	0	0	0	0	0	0	0	0	0	0	0	0	–	–	–	–	#NAME?	–
TRINITY_Sa_DN5427_c0_g1		7.45	4.74	8.14	1.15	0.69	0.69	6.11	5.6	0.76	0.24	1.32	0	0	0	0	0	0	0	0	0	0	0	0	–	–	–	–	#NAME?	#NAME?
TRINITY_Sa_DN6362_c0_g1		6.44	7.5	3.83	2.64	2.25	0.37	8.46	4.81	2.47	2.77	1.41	0.55	0	1.42	2.2	1.48	0.62	0	0.33	0.86	0	0	1.14	–	–	–	–	–	-3.532
TRINITY_Sp_DN10406_c0_g1		0.41	0.52	0.27	0.31	0.21	0	0.19	0.84	0.34	0.11	0	5.61	3.23	6.63	7.64	9.05	8.84	2.66	1.85	3.27	7.41	9.24	7.63	–	–	–	–	5.1997	3.2595
TRINITY_Sp_DN12730_c0_g1		0.03	0.1	0.12	0.3	0.26	0.1	0.29	0.27	0.23	0.03	0.17	4.83	2.48	3.49	10.03	13.19	9.25	2.62	2.48	3.37	9.89	15.05	10.63	–	–	–	–	5.1354	4.5445
TRINITY_Sp_DN18622_c0_g1		0	0	0	0	0	0	0	0	0	0	0	4.03	0.62	1.21	0	0	1.37	6.32	4.46	0.63	0	0	2.27	–	–	–	–	–	–
TRINITY_Sp_DN18722_c0_g1		0	0	0	0	0	0	0	0	0	0	0	2.87	1.05	1.07	0.32	0.39	0.31	0.32	1.12	1.73	0.86	0.56	1.13	–	–	–	–	–	Inf
TRINITY_Sp_DN2057_c0_g1		0.08	0.16	0.07	1.38	1.49	1.8	0.39	1.42	1.71	1.27	1.91	2.18	3.2	2.1	6.64	5.97	16.18	4.08	1.67	2.79	6.21	5.69	9.83	–	–	–	–	2.1683	4.206
TRINITY_Sp_DN3464_c0_g1		0.04	0	0.07	0.12	0	0	0.08	0	0.04	0	0	4.79	4.08	3.5	3.6	1.71	2.7	7.11	7.07	4.04	2.41	3.01	1.07	–	–	–	–	5.6531	6.0728
TRINITY_Sp_DN3542_c0_g1		0	0	0	0	0	0	0	0	0	0	0	2.52	2.33	0.7	5.12	3.51	3.97	2.23	2.82	1.94	5.83	4.34	3.18	–	–	–	–	Inf	Inf
Sp-R_1-10k_transcript/31568	BBR/BPC-type transcription factor	7.57	6.36	5.8	12.94	14.38	13.01	6.97	8.65	11.9	11.04	13.25	9.38	7.92	6.21	14.76	20.38	16.22	6.82	5.41	7.25	17.97	15.24	16.51	–	–	–	–	–	–
Sp-R_1-10k_transcript/33374		15.7	17.67	6.37	11.87	10.53	9.94	16.49	22.94	10.31	8.67	9.94	15.17	12.69	13.65	13.43	14.37	14.13	12.01	8.37	11.04	16.25	13.91	12.43	–	–	–	–	–	–
Sp-R_1-10k_transcript/34352		9.46	6.86	6.44	15	12.37	11.98	11.19	14.32	17.4	13.76	14.84	14.73	13.44	13.75	27.85	34.8	34.18	10.62	7.41	12.67	37.24	34.33	24.33	–	–	–	–	–	–
Sp-R_1-10k_transcript/36484		0.84	0.24	0.22	0.44	0.44	0.33	0.44	1.29	0.14	0.18	0.23	7.57	6.47	6.64	12.44	14.14	11.66	6.24	4.19	5.71	14.27	14.81	9.72	–	–	–	–	4.4785	3.6144
Sp-R_1-10k_transcript/36995		0.04	0.05	0	0	0.05	0	0.13	0	0.04	0	0.1	14.85	6.2	10.27	6.72	7.99	8.21	6.71	4.16	4.65	7.82	7.59	8.93	–	–	–	–	8.5646	7.5016
Sp-R_1-10k_transcript/39411		0.05	0.05	0.18	0.56	0.46	0	0.1	0.26	0.5	0.26	0.47	8.53	9.96	7.1	21.1	22.35	28.05	11.65	12.35	12.12	24.85	25.62	20.94	–	–	–	–	5.7017	6.1521
Sp-R_1-10k_transcript/40889		1.26	0.83	0.62	1.38	1.57	0.98	1.8	1.85	0.85	1.67	1.06	8.77	6.01	5.99	13.91	15.06	11.56	6.28	4.48	6	12.32	13.56	12.27	–	–	–	–	2.898	2.5423
TRINITY_Sa_DN10424_c0_g1		21.22	19.96	21.89	42.87	32.11	36.21	24.54	24.33	45.55	37.47	40.11	0	0	0	0	0	0	0	0.1	0	0	0	0	–	–	–	–	#NAME?	#NAME?
TRINITY_Sa_DN15292_c0_g1		9.23	7.08	9.29	5.22	2.85	3.96	10.57	14.01	4.57	4.82	5.53	0.68	1.04	0.9	0.78	0.72	1.05	1.08	0.29	0.67	0.47	0.18	0.93	–	–	–	–	-2.6847	-3.6266
TRINITY_Sa_DN17394_c0_g1		14.36	12.34	6.85	10.49	10.68	10.39	16.52	16.66	11.21	9.86	9.87	0.07	0.02	0.07	0	0.03	0	0.03	0.05	0	0.06	0	0	–	–	–	–	-10.599	-7.9701
TRINITY_Sa_DN17875_c0_g1		47.39	61.06	17.47	13.08	18.03	35.98	50.02	69.51	24.07	13.97	14.44	0	0	0	0	0	0	0	0	0	0	0	0	–	–	–	–	#NAME?	#NAME?
TRINITY_Sa_DN17875_c1_g1		57.49	60.32	20.81	34.68	26.75	36.55	37.93	61.01	50.55	31.03	29.53	0	0	0	0	0	0	0	0	0	0	0	0	–	–	–	–	#NAME?	#NAME?
TRINITY_Sa_DN22457_c0_g1		12.28	8.29	7.5	6.6	5.82	6.61	7.89	12.65	5.78	5.23	6.54	0	0	0.18	0.04	0	0.04	0.04	0	0.11	0.08	0.13	0.12	–	–	–	–	-8.3658	-7.4812
TRINITY_Sa_DN22457_c0_g2		12	9.4	3.18	3.5	4.58	6.96	4.06	13.44	5.9	4.51	4.76	0	0	0	0	0	0	0	0	0	0	0	0	–	–	–	–	#NAME?	#NAME?
TRINITY_Sa_DN23279_c0_g1		19.73	18.08	7.98	14.4	17.23	15.78	18.64	27.44	12.49	13.42	18.38	0	0.03	0	0	0	0	0	0	0	0	0	0.03	–	–	–	–	#NAME?	-10.965
TRINITY_Sa_DN24264_c1_g1		29.52	34.33	11.11	18.18	20.03	20.27	33.56	49.91	19.2	17.77	18.29	0	0.03	0.03	0	0	0	0	0	0	0.04	0.04	0.04	–	–	–	–	#NAME?	-10.36
TRINITY_Sa_DN7400_c0_g1		5.4	4.51	2.54	3.28	6.03	4.76	6.58	6.09	5.64	4.69	5.31	0	0.28	0.19	5.2	3.75	2.76	0.71	0	0.28	3.92	3.91	2.5	–	–	–	–	–	-5.0427
TRINITY_Sp_DN11703_c0_g1		0	0.09	0	0	0.04	0.53	0	0	0.09	0	0	5.23	1.85	3.26	1.37	0.64	2.91	1.63	2.05	1.59	1.75	0.41	1.99	–	–	–	–	2.5041	6.4416
TRINITY_Sp_DN12096_c0_g1		0.65	0.04	0.04	0.04	0	0.17	0.14	0.31	0.14	0.09	0.17	6.22	3.24	5.9	4.25	4.66	5.08	3.98	2.48	3.37	7.09	5.61	4.87	–	–	–	–	5.3496	4.0981
TRINITY_Sp_DN12203_c0_g1		3.7	2.96	1.76	2.95	3.61	3.28	3.48	6.42	3.99	2.5	2.63	6.51	3.33	5.03	6.34	5.15	5.58	2.26	2.31	2.86	6.53	6.18	6.96	–	–	–	–	–	–
TRINITY_Sp_DN2707_c0_g1		0	0	0	0.26	0	0.13	0.12	0.53	0	0.14	0.44	8.86	7.92	10.75	14.95	13.02	11.46	5.63	3.75	5.35	13.77	15.23	11.7	–	–	–	–	5.8131	Inf
TRINITY_Sp_DN7931_c0_g1		0.31	0.16	0.07	1.45	0.82	0.65	0.08	1.08	0.27	0	0.26	3.17	2.23	2.7	4.01	5.68	7.39	2.42	1.31	2.7	5.49	5.48	4.76	-2.4501	–	–	–	2.1089	3.5543
Sp-R_1-10k_transcript/10357	bHLH-type transcription factor	0	0	0	0	0	0	0	0	0	0	0	5.8	5.04	0.77	15.43	12.06	4.83	3.65	1.85	1.15	6.17	6.12	8.38	–	–	–	–	–	–
Sp-R_1-10k_transcript/10778		0	0	0	0	0	0	0	0	0	0	0	0	2.58	3.23	14.74	12.7	9.41	1.15	2.39	0.88	12.81	6.21	13.56	–	–	–	–	Inf	Inf
Sp-R_1-10k_transcript/11136		0	0.02	0.02	0	0	0	0	0	0	0	0	0	0	2.83	5.31	11.54	10.42	0	0.46	3.47	5.91	10.62	5.48	–	–	–	–	–	–
Sp-R_1-10k_transcript/11333		2.06	0.41	0.39	2.15	1.22	1.49	3.61	3.09	3.05	0	0	3.91	5.58	1.5	11.28	12.02	6.47	2.46	1.2	3.05	8.07	16.37	3.15	–	1.5532	–	–	2.1849	–
Sp-R_1-10k_transcript/11568		0.64	1.56	0.26	1.88	1.09	2.79	0.77	0.88	5.77	4.24	4.46	1.97	1.5	1.77	6.57	4.71	5.94	2.43	0.75	0.79	7.04	6.46	7.64	1.4008	–	–	–	1.1373	–
Sp-R_1-10k_transcript/11888		0	0	0	0	0	0	0	0	0	0	0	4.88	8.2	1.92	12.13	17.35	10.11	4.61	7.89	7.88	10.38	9.14	11.99	–	–	–	–	Inf	Inf
Sp-R_1-10k_transcript/11951		1.43	1.34	0.68	0.09	0.08	0	0.86	1.27	0.07	0.02	0.02	19.06	12.55	15.18	2.77	3.01	1.71	8.84	9.9	11.85	3.44	3.03	2.42	–	–	–	–	4.9482	3.4015
Sp-R_1-10k_transcript/12229		0	0	0	0	0	0	0.03	0	0	0	0	6.15	3.76	21.58	0.17	0.39	0.33	9.15	6.7	4.06	0.13	0.08	0.18	–	–	–	–	–	–
Sp-R_1-10k_transcript/13594		0	0	0	0	0	0	0	0	0	0	0	13.61	7.42	6.16	31.31	32.08	27.22	5.69	6.03	7.15	26.26	25.26	9.1	–	–	–	–	Inf	Inf
Sp-R_1-10k_transcript/13996		0	0	0	0	0	0	0	0.86	0	0.26	0	0.11	0.71	0	4.47	6.61	3.63	0.46	0	0.87	3.36	3.04	3.87	–	–	–	–	Inf	–
Sp-R_1-10k_transcript/14677		0.5	1.56	0.69	5.65	8.89	7.01	0.67	1.06	6.49	7.51	9.55	0.27	0.04	0.17	11.27	8.04	10.37	0.43	0.21	0.3	6.15	10.7	10.23	–	–	–	–	–	-2.8772
Sp-R_1-10k_transcript/15060		3.64	2.36	3.04	5.81	3.84	5.61	3.26	5.57	5.7	4.45	7.55	10.68	6.92	6.91	26.09	37.14	34.31	7.4	5.72	6.72	23.99	26.93	26.34	–	–	–	–	2.2382	–
Sp-R_1-10k_transcript/15332		0.65	0.21	0.12	1.51	1.5	1.83	0.61	1.35	1.05	0.99	1.29	3.85	3.07	2.45	10.94	11.88	10.61	3.18	2.43	3.61	10.25	10.5	15.28	–	–	–	–	2.3441	2.8621
Sp-R_1-10k_transcript/15427		1.45	3.04	10.59	22.45	14.78	14.91	5.68	1.95	23.56	18.92	38.02	10.2	11.93	0.43	26.33	53.34	21.29	8.02	8.62	17.85	19.4	25.2	19.33	–	–	–	–	–	–
Sp-R_1-10k_transcript/15698		0	0	0	0	0	0	0	0	0	0	0	1.87	1.15	2.35	3.43	3.31	2.78	0.65	0.47	1.31	2.12	3.84	2.36	–	–	–	–	Inf	Inf
Sp-R_1-10k_transcript/15777		1.2	0.45	0.64	1.08	2.09	1	0.98	1.21	1.52	0.99	1.43	2.39	2.02	2.14	16.57	13.13	12.7	1.84	1.21	1.78	11.58	17.72	16.98	–	–	–	–	2.9083	–
Sp-R_1-10k_transcript/15991		10.81	9.5	11.66	10.26	8.32	9.15	10.77	20.51	12	8.78	12.09	7.23	6.94	5.55	8.44	11.05	10.29	6.34	6.52	6.21	10.74	11.24	9.87	–	–	–	–	–	–
Sp-R_1-10k_transcript/16034		0	0	0	0.08	0	0.07	0	0	0.25	0.38	0.23	0.67	0.18	0.24	9.36	5.67	7.84	0.5	0.19	0.71	7.81	8.57	9.55	2.6571	–	–	–	6.7922	Inf
Sp-R_1-10k_transcript/16075		0.24	1.11	0.35	3.5	2.59	2.71	1.64	0.89	1.7	3.54	2.72	3.39	2.11	2.56	11.89	10.28	11.29	1.84	4.01	3.8	7.14	8.15	15.86	–	–	–	–	1.4884	1.8425
Sp-R_1-10k_transcript/16347		0	0	0	0	0	0	0	0	0	0	0	0	0	0.61	0.38	1.1	1.49	0	0.56	0	0.55	0.32	0	–	–	-1.7352	–	Inf	–
Sp-R_1-10k_transcript/16428		0	0	0	0	0	0	0	0	0	0	0	1.08	0.98	1.26	1.65	1.54	0.24	0.23	0.43	0.52	0.88	1.96	0.84	–	–	–	-1.2149	Inf	Inf
Sp-R_1-10k_transcript/16463		3.95	4.29	1.6	3.83	3.02	4.38	2.94	4.96	4.47	4.63	4.41	2.88	1.23	1.8	7.79	9.97	11.61	1.78	1.07	1.19	7.09	6.88	8	–	–	–	–	–	–
Sp-R_1-10k_transcript/16644		0.44	0.45	0.37	3.42	2.95	4.5	0.93	0.78	2.08	2.2	2.39	0.63	0.69	0.39	19.28	14.96	15.35	0.48	0.47	1.01	16.65	20.63	18.9	–	–	–	–	1.7478	–
Sp-R_1-10k_transcript/17273		0.03	0	0	0	0	0	0.02	0.08	0	0	0	3.62	3.66	2.4	0.6	0.84	1.09	1.8	1.02	2.04	0.75	0.66	1.32	–	–	–	–	Inf	8.2451
Sp-R_1-10k_transcript/17368		0.43	0.44	0.51	2.95	4.35	2.76	1.81	2.14	5.05	3.94	4.56	0.61	0.95	0.46	11.4	13.57	8.56	0.43	0.37	0.96	12.21	13.26	11.23	–	1.6539	–	–	1.3099	–
Sp-R_1-10k_transcript/17405		0.51	0.19	0.43	3.39	3.03	2.47	1.7	1.99	4.01	2.41	3.05	0.84	0	0.83	13.22	13.03	7.99	0.56	0.78	0.04	13.22	17.83	8.38	–	1.8395	–	–	1.5154	–
Sp-R_1-10k_transcript/18264		0	0	0	0	0	0.1	0	0.12	0	0	0	0.55	0.53	0.24	5.89	6.15	3.61	0.49	0.17	0.38	4.69	7.92	3.09	–	–	–	–	6.7198	Inf
Sp-R_1-10k_transcript/18674		0	0.17	0	0	0.22	0.05	0.08	0	0.06	0	0.18	1.8	2.08	1.65	4.54	3.8	5.87	1.21	0.82	1.42	2.81	4.93	5.27	–	–	–	–	5.2563	4.4606
Sp-R_1-10k_transcript/18822		0	0	0	0	0	0	0	0	0	0	0	0.88	0.77	0.88	1.47	1.78	1.26	0	0	1.15	0.98	2.48	3.51	–	–	–	–	Inf	Inf
Sp-R_1-10k_transcript/18909		0	0	0	0	0.05	0	0	0	0	0	0	22.25	15.06	21.11	4.19	4.98	3.27	13.42	16.97	17.58	6.28	5.37	2.82	–	–	–	–	7.3827	Inf
Sp-R_1-10k_transcript/19136		33.45	37.84	13.73	18.1	18.41	18.89	18.16	41.1	16.88	15.95	26.02	19.74	19.07	18.64	17.16	16.94	30.46	16.19	8.6	13.97	18.48	14.71	23.46	–	–	–	–	–	–
Sp-R_1-10k_transcript/19281		0.05	0	0.02	0.11	0.14	0.03	0.11	0.23	0.06	0.12	0.03	1.24	0.92	1.27	3.97	3.27	3.84	0.81	0.17	0.74	3	3.24	3.67	–	–	–	–	4.8794	5.1271
Sp-R_1-10k_transcript/19529		0	0.13	0	0	0	0.14	0.08	0.06	0	0.03	0	4.37	3.29	3.44	3.78	4.68	3.96	2.86	2.94	2.88	6.38	7.78	4.65	–	–	–	–	5.7463	5.8863
Sp-R_1-10k_transcript/19620		0	0.2	0	0	0	0	0.25	0	0	0	0	2.81	1.84	4.87	1.78	2.44	0.13	0.98	0.91	1.33	0.35	1.45	0	–	–	–	-1.2982	Inf	5.0523
Sp-R_1-10k_transcript/20060		0.17	0.37	0.05	0.03	0	0	0.28	0.31	0	0	0.15	3.66	2.19	2.59	3.43	2.14	2.8	0.9	0.56	1.73	2.17	1.75	5.46	–	–	–	-1.1601	7.7797	3.3377
Sp-R_1-10k_transcript/2059		0	0.58	0.43	1.27	1.27	1.14	0.12	0.38	0.37	0.49	0.31	3.58	0	3.01	3.28	21.27	7.11	0.76	0.81	0.78	1.01	2.43	0.6	-1.5248	–	–	–	–	–
Sp-R_1-10k_transcript/20614		2.65	2.04	4.22	3.91	4.25	3.58	2.79	4.77	6.07	3.4	3.57	8.78	9.86	4.14	6.37	12.65	6.05	9.93	10.24	7.25	17.5	16.73	8.86	–	–	–	–	–	–
Sp-R_1-10k_transcript/20649		11.95	10	5.03	8.93	7.25	7.94	9.9	11.77	6.88	6.86	7.49	7.87	5.29	9.24	6.31	4	4.49	3.95	1.53	3.56	7.01	10.51	1.84	–	–	–	-1.0655	-1.1377	–
Sp-R_1-10k_transcript/20949		0	0	0	0	0	0	0	0	0	0.17	0	0.67	0.82	0.68	3.9	2.29	4.2	0	0.2	0	3.49	3.93	7.96	–	–	–	-2.9182	Inf	Inf
Sp-R_1-10k_transcript/21509		3.16	4.62	3.26	23	20.12	12.14	4.67	15.07	32.14	18.89	14.12	2.57	2.73	0	8.8	20.28	7.38	2.36	1.36	2.2	16.46	22.75	8.46	–	–	–	–	-1.0189	-1.4737
Sp-R_1-10k_transcript/21750		1.14	0	0	0	0	0	0.16	3.32	0	0	0	11.35	7.21	5.71	0.29	0.57	0.58	2.6	2.66	6.27	0.15	0.5	0.81	–	–	–	–	Inf	4.0691
Sp-R_1-10k_transcript/21837		1.05	0.91	1.19	4.43	3.96	3.97	1.51	1.11	2.73	4.83	4	3.75	2.61	3.97	24.87	14.91	31.1	3.13	3.13	3.89	19.7	20.82	37.46	–	–	–	–	2.0742	–
Sp-R_1-10k_transcript/21892		2.04	1.62	0.28	0	0	0	1.05	1.64	0	0	0	15.57	6.72	15.44	0	0.13	0	4.34	6.59	6.08	0	0	0.27	–	–	–	–	–	2.9129
Sp-R_1-10k_transcript/22176		1.21	1.46	1.15	0	0	0	2.02	2.58	0	0	0	31.24	23.26	30.1	0.22	0.29	0.13	20.6	22.85	28.52	0.09	0.06	0.18	–	–	–	–	Inf	4.106
Sp-R_1-10k_transcript/22766		0	0	0	0	0.03	0.03	0	0	0	0	0	1.33	1.99	1.94	1.42	1.04	2.43	2.33	0.84	2.22	1.19	1.14	3.63	–	–	–	–	5.8788	Inf
Sp-R_1-10k_transcript/2284		0.39	0.2	0.28	1.01	0.98	0.93	0.42	0.4	0.32	0.14	0.39	6.71	8.05	4.31	9.1	25.47	13.75	8.34	13.52	10.26	6.25	5.27	5.95	-1.6766	–	-1.5127	1.0451	3.6067	4.0535
Sp-R_1-10k_transcript/23021		10.18	10.78	6	4.66	5.16	3.84	12.98	12.52	1.74	0.9	1.57	17.9	15.05	18.85	5.38	8.36	6.38	17.41	18.8	15.96	5.19	4.65	6.35	-1.6163	–	–	–	–	–
Sp-R_1-10k_transcript/23330		3.87	3.43	5.5	7.23	7.63	6.41	6.26	4.84	8.35	5.71	6.63	5.24	4.84	4.76	7.13	11.88	8.74	6.15	6.22	5.87	11.48	9.97	7.19	–	–	–	–	–	–
Sp-R_1-10k_transcript/23505		12.21	12.14	4.01	17.6	20.04	20.15	14.58	19.03	10.96	9.48	13.66	2.14	1.59	2.29	7.38	7.56	5.4	0.83	0.56	1.49	4.72	6.42	10.29	–	–	–	–	-1.9356	-2.5686
Sp-R_1-10k_transcript/23527		4.02	3.44	12.12	2.62	3.33	2.36	6.99	5.42	2.26	2.53	2.41	12.8	20.93	10.92	19.12	23.96	12.23	26.4	20.06	22.79	13.66	21.06	9.81	–	–	–	–	2.2989	–
Sp-R_1-10k_transcript/23790		5.76	4.54	5.06	8.51	8.43	7.79	6.99	6.47	6.16	7.2	9.72	4.81	5.31	4	9.52	12.55	9.93	6.3	6	5.54	11.11	10.66	7.52	–	–	–	–	–	–
Sp-R_1-10k_transcript/24244		0	0	0	0	0	0	0	0	0	0	0	0	0	0.09	0.35	0	0.11	0.26	0	0	0	0	0.32	–	–	–	–	–	–
Sp-R_1-10k_transcript/24612		0	0	0	0	0	0	0	0	0	0	0	1.25	0.82	1.09	3.95	2.68	1.76	0.8	0.69	1.71	3.48	3.28	1.62	–	–	–	–	Inf	Inf
Sp-R_1-10k_transcript/24814		0.37	1.55	2.09	0.75	0.1	0.19	1.96	1.46	0.51	0.97	0.95	1.65	4.66	0.67	2.94	3.71	4.79	6.5	6.53	4.42	3.53	2.32	3.05	1.3036	–	–	1.5686	3.0028	–
Sp-R_1-10k_transcript/24866		0	0	0	0	0	0.03	0	0	0	0	0	3.48	1.6	2.31	6.85	3	3.97	0.64	0.6	0.38	5.02	4.41	6.97	–	–	–	-1.8325	8.293	Inf
Sp-R_1-10k_transcript/26533		0	0.21	0	0	0	0	0	0	0	0	0	10.03	9.1	8.43	28.6	30.27	13.17	8.51	4.74	6.11	30.33	30.62	21.66	–	–	–	–	Inf	6.4739
Sp-R_1-10k_transcript/26593		3.7	4.16	1.02	5.01	7.15	5.08	2.47	5.75	4.69	3.89	4.69	0.76	2.49	1.59	5.21	3.32	6.05	0.71	0.41	1.06	4.43	7.82	4.51	–	–	–	–	–	–
Sp-R_1-10k_transcript/26777		0.74	0.37	0.52	1.67	2.31	1.4	2.05	1.27	1.9	1.85	1.76	0.94	1	1.11	5.64	4.66	1.88	0.84	1.78	1.38	3.89	4.67	3.17	–	–	–	–	–	–
Sp-R_1-10k_transcript/27182		50.09	39.59	25.2	78.05	70.09	64.6	85.24	97.75	74.49	59.46	119.7	5.09	6.93	4.85	30.69	18	16.09	4.7	1.56	5.15	22.21	23.33	9.51	–	–	–	–	-2.1445	-3.1067
Sp-R_1-10k_transcript/27319		6.4	6.71	4.57	0.18	0.14	0.07	5.31	6.34	0.39	0.29	0.07	25.44	19.57	22.02	0.24	0	0.03	24.19	30.74	24.43	0.06	0	0.09	–	–	–	–	–	1.567
Sp-R_1-10k_transcript/27414		0	0	0	0	0	0	0	0	0	0	0	0	2.62	0	0.4	0	1.04	1.22	2.16	1.14	0.17	0	0.47	–	–	–	–	Inf	–
Sp-R_1-10k_transcript/27867		0.53	0.14	0.24	0.48	0.42	0.24	0.56	0.29	0.08	0.18	0.47	1.84	1.41	1.63	11.1	7.98	5.74	0.52	0.8	2.03	10.38	15.47	6.85	–	–	–	–	4.0093	2.0682
Sp-R_1-10k_transcript/28290		16.99	13.02	12.9	30.11	29.17	26.21	33.07	23.72	29.7	30.75	31.64	14.1	11.25	12.34	45.52	45.7	36.35	12.05	9.68	11.72	42.61	47.49	41.27	–	–	–	–	–	–
Sp-R_1-10k_transcript/28822		0.86	0.76	0.75	4.76	4.73	5.3	1.27	2.09	2.15	3.18	4.63	0.96	0.93	1.13	3.34	2.93	7.46	0.74	0.49	1.27	3.21	2.28	5.11	–	–	–	–	–	–
Sp-R_1-10k_transcript/28849		0.44	0.11	0.19	0.66	1.1	0.67	0.23	0.54	0.89	0.87	0.88	0.5	1.22	0.58	2.74	4.23	1.65	0.61	0.48	1.48	2.96	4.12	1.69	–	–	–	–	1.4013	–
Sp-R_1-10k_transcript/29005		2.75	3.82	0.79	4.12	3.76	4.52	4.6	5.49	3.78	4.84	3.93	1.33	1.26	0.81	8.64	8.35	3.18	1.45	0.82	1.78	7.17	10.67	4.27	–	–	–	–	–	–
Sp-R_1-10k_transcript/29050		8.49	9.8	3.01	2.86	1.5	1.96	5.73	5.61	3.54	2.73	2.35	13.29	11.09	12.13	8.92	6.06	10.02	13.45	17.63	13.61	7.1	8.89	14.11	–	–	–	–	1.5366	–
Sp-R_1-10k_transcript/29310		0.5	1.32	0.46	2.32	1.98	2.49	2.05	1.51	1.56	2.15	1.19	8.41	9.97	7.68	34.86	36.79	25.6	10.46	7.57	9.64	34.75	32.1	31.58	–	–	–	–	3.3968	3.1181
Sp-R_1-10k_transcript/29716		0.53	0.26	0.96	3.74	4.9	3.14	1.8	1.77	4.17	3.54	2.81	2.28	1.91	2	22.54	13.77	11.12	1.36	1.08	1.93	18.64	26.68	18.39	–	–	–	–	1.577	–
Sp-R_1-10k_transcript/29968		53.31	54.55	39.91	0.15	0	0	53.73	57.98	0	0.15	0.04	43.74	44.52	28.61	0.2	0.09	0.12	39.68	42.11	48.65	0.3	0.23	0	–	–	–	–	–	–
Sp-R_1-10k_transcript/29975		3.29	4.2	0.97	0.61	0	0	2.66	1.98	0	0	0	0.1	2.49	2.45	0.48	0	0	3.02	0.42	0.7	0.04	0	0	–	–	–	–	–	–
Sp-R_1-10k_transcript/30126		5.58	5.55	3.57	10	10.31	8.28	6.29	6.43	4.62	5.86	9.65	14.73	13.45	13.97	17	13.66	14.17	13.87	16.76	14.58	11.19	14.95	19.22	–	–	–	–	–	–
Sp-R_1-10k_transcript/30781		4.41	5.42	4.08	1.51	1.27	1.22	9.68	9.81	2.72	2.12	2.02	3.46	5.9	4.55	10.46	10.65	9.26	3.92	4.68	5.42	8.24	9.23	5.63	–	–	–	–	2.4919	–
Sp-R_1-10k_transcript/31585		1.26	0.4	0.4	5.58	5.83	5.02	1.39	1.15	2.63	3.7	3.83	0.57	0.73	0.12	9.69	10.47	12.12	0.36	0.91	0.69	9.85	10.41	10.72	–	–	–	–	–	–
Sp-R_1-10k_transcript/31636		11.54	12.11	6.07	6.01	8.41	5.32	7.28	7.53	7.66	7.52	7.82	50.34	35.72	36.82	36.45	34.48	29.35	49.08	62.06	40.1	27.89	37.58	37.09	–	–	–	–	1.9104	1.6849
Sp-R_1-10k_transcript/32101		0.64	3.41	0.18	0.18	0	0	0	0.45	0	0	0	0.77	0.79	1.29	0.35	0	0	0	1.18	0.7	0.3	0	0.09	–	–	–	–	–	–
Sp-R_1-10k_transcript/32276		0.21	0	0.22	0.59	0.46	0.43	0.04	0.38	0.86	0.35	0.31	4.76	5.04	4.52	9.1	10.63	6.39	3.91	3.25	4.99	7.27	6.55	7.13	–	–	–	–	3.6371	4.5313
Sp-R_1-10k_transcript/32328		0.33	0.97	0.13	1.29	1.07	1.46	0.72	2.91	1.84	1.12	1.44	6.16	3.11	3.93	9.42	8.37	3.83	1.44	0.55	2.62	4.59	8.7	3.91	–	–	–	-1.2796	2.0542	2.8026
Sp-R_1-10k_transcript/32764		7.22	7.92	4.9	4.7	4.89	5.79	9.48	9.09	4.24	6.62	6.61	10.31	13.1	11.54	31.44	25.89	19.54	10.22	8.1	11.56	26.88	25.04	26.75	–	–	–	–	1.8878	–
Sp-R_1-10k_transcript/32838		8.5	7.1	9.26	0	0.61	0.84	5.14	8.24	0.35	0.54	0.14	8.27	13	6.77	0	0	0	11.85	6.92	11.35	0	0	0	–	–	–	–	#NAME?	–
Sp-R_1-10k_transcript/32969		0.05	0.16	0	0.16	0	0.07	0.21	0.16	0.2	0.05	0.23	0.13	0.21	0.53	5.96	2.25	1.87	0.06	0.03	0.17	2.43	2.99	2.23	–	–	–	–	4.9803	–
Sp-R_1-10k_transcript/33104		4.83	3.22	5.55	0.43	0.2	0.55	2.6	8.94	0.17	0.2	0.31	22.21	29.87	14.13	0.52	1.21	0.34	18.37	19.64	25.34	0.52	0.82	0.31	–	–	–	–	–	1.9121
Sp-R_1-10k_transcript/33588		0	0	0	0	0	0	0	0	0	0	0	2.19	0.97	0.26	3.23	0.97	1.12	0.36	0	0.65	2.3	1.31	2.89	–	–	–	–	Inf	Inf
Sp-R_1-10k_transcript/33860		2.84	2.18	2.99	0.04	0	0.2	2.37	5.44	0	0.04	0	10.5	10.99	9.62	0.76	0.57	0.27	7.1	5.92	12.97	0.36	0.15	0.89	–	–	–	–	–	1.6028
Sp-R_1-10k_transcript/35080		0.55	2.07	0.18	0	0	0.05	0.47	1.36	0	0	0.05	19.83	20.92	14.6	0.57	0.26	0.49	16.71	10.63	17.75	0.42	0.74	0.46	–	–	–	–	3.5191	3.9022
Sp-R_1-10k_transcript/35958		43.2	53.2	30.75	2.21	1.72	1.05	26.61	21.91	0.48	0.31	0.23	11.02	11.2	6.73	2.76	4.59	0.84	6.68	12.67	23.08	2.76	3.98	1.53	-2.2134	–	–	–	–	-2.5061
Sp-R_1-10k_transcript/36294		3.13	2.14	3.44	8.64	3.87	8.93	4.81	4.47	7.16	6.4	6.95	13.12	8.5	8.37	5.57	4.35	8.53	7.22	3.8	10.18	2.66	1.34	4.99	–	–	-1.0756	–	–	1.4176
Sp-R_1-10k_transcript/36458		1.12	1.62	1.01	3.75	4.82	5.38	2.3	2.38	1.91	2.17	3.65	2.46	3.38	1.91	7.75	8.79	15.12	1.29	1.36	2.79	7.33	7.18	11.49	–	–	–	–	–	–
Sp-R_1-10k_transcript/36571		0	0	0	0	0	0	0	0	0	0	0	18.45	19.08	26.1	42.52	40.06	22.69	9.3	4.05	14.58	40.68	53.87	25.95	–	–	–	–	Inf	Inf
Sp-R_1-10k_transcript/36625		3.98	5.02	5.45	12.65	11.21	7.22	7.31	6.36	9.35	6.19	5.31	2.55	2.17	1.79	5.27	8.87	5.52	2.62	1.21	1.91	7.5	7.93	5.17	–	–	–	–	-1.0903	-1.5204
Sp-R_1-10k_transcript/36758		0.36	0.42	0.11	0	0	0	0.29	0.4	0	0	0	0.27	0.22	0.69	0.25	0.16	0.06	0.05	0.11	0.32	0	0.32	0	–	–	–	–	–	–
Sp-R_1-10k_transcript/37231		2.24	3.11	1.39	3.25	3.17	4.67	2.27	1.34	2.68	1.31	1.62	2.8	2.95	2.22	5.62	8.12	5.25	2.71	2.78	2.53	7.85	8.4	3.89	–	–	–	–	–	–
Sp-R_1-10k_transcript/37254		0.3	0.18	0.16	1.46	1.67	1.3	0.68	0.6	1.38	1.01	0.79	0.35	1.03	0.52	6.54	6.4	8.06	0.41	0.34	1.08	7.47	5.31	9.22	–	–	–	–	1.8062	–
Sp-R_1-10k_transcript/37510		0	0	0	0	0	0	0	0	0	0	0	4.98	5.61	6.16	0.43	0.56	0.57	4.63	3.41	4.45	0	0.3	0.23	–	–	–	–	Inf	Inf
Sp-R_1-10k_transcript/37572		0.29	0	0.11	0	0.29	0.09	0.31	1.49	0.1	0	0	3.64	2.42	4.05	2.16	2.91	4.72	0.68	0.76	1.99	2.66	4.47	4.33	–	–	–	-1.3187	4.1216	4.2487
Sp-R_1-10k_transcript/37872		0	0	0.12	0	0	0	0.09	0	0	0	0	1.04	1.28	0.98	1.44	1.96	1.14	1.4	1.53	2.28	1.48	1.89	1.19	–	–	–	–	Inf	4.4253
Sp-R_1-10k_transcript/37876		0.67	0.84	0.81	3.08	1.91	3.42	1.44	1.8	3.97	3.15	2.55	0.15	0.18	0.14	2.89	2.76	5.81	0.12	0	0.61	1.07	0.8	1.86	–	–	-1.6452	–	–	-2.6677
Sp-R_1-10k_transcript/37933		0	0	0	0	0	0	0	0	0	0	0	4.93	4.22	1.48	0.85	1.13	0	1.97	3.13	10.55	0.73	1.64	0.52	–	–	–	–	Inf	Inf
Sp-R_1-10k_transcript/38144		2.3	0.86	4.99	0	0.17	0.14	4.66	3.72	0	0	0.1	6.14	10.06	11.39	2.09	3.25	0.7	5.03	7.66	9.01	1.11	0.82	0	–	–	–	–	3.7913	1.4244
Sp-R_1-10k_transcript/38222		6.63	13.47	3.9	8.35	7.88	8.92	7.9	8.6	12.23	10.07	9.6	8.29	5.64	5.61	22.93	21.38	18.5	6.82	4.63	6.5	24.21	26.16	20	–	–	–	–	–	–
Sp-R_1-10k_transcript/38502		2.07	1.88	1.17	0.8	0.43	0.67	1.35	1.75	0.42	0.44	0.45	20.23	23.41	26.05	1.33	2.15	1.48	16.16	19.47	27.71	1.57	1.01	1.95	–	–	–	–	–	3.4101
Sp-R_1-10k_transcript/38857		0	0	0	0.31	0.51	0.32	0	0	0.73	0	0.06	0	0	8.67	0.41	0.78	0.85	0.48	0.83	0.1	0	0.09	0.18	–	–	-2.8372	–	–	–
Sp-R_1-10k_transcript/38958		4.68	4.39	2.14	0.69	0.5	2.07	7.47	10.59	0.6	0.56	0.67	11.73	17.26	6.65	0.04	0	0.08	14.45	6.62	22.77	0	0.05	0.33	–	–	–	–	-5.1735	1.2945
Sp-R_1-10k_transcript/39018		14.64	11.79	10.94	4.7	5.99	6.91	12.9	20.82	9.99	3.8	10.55	7.85	6.43	7.26	3.96	5.52	4.21	10.04	4.71	9.03	4.52	5.91	4.24	–	–	–	–	–	–
Sp-R_1-10k_transcript/39177		0.05	0	0	0	0	0	0	0	0	0	0	0.85	1.7	0.82	1.43	1.35	1.11	0.46	1.23	1.6	1.82	1.07	1.71	–	–	–	–	Inf	5.8881
Sp-R_1-10k_transcript/39223		1.95	2.04	2.02	3.02	3.22	3.43	3.28	3.53	1.94	1.11	1.89	0.66	1.09	0.04	5.79	6.82	3	0.57	0.21	0.76	6.62	6.1	3.53	–	–	–	–	–	-2.1327
Sp-R_1-10k_transcript/39295		18.13	19.5	14.2	24.31	23.74	22.33	25.04	25.89	24.01	18.14	24.38	19.77	17.55	21.94	58.35	41.31	42.92	16.45	15.56	18.58	43.45	46.15	45.42	–	–	–	–	–	–
Sp-R_1-10k_transcript/3941		2.45	3.01	1.69	1.99	1.87	1.62	2.65	2.77	1.89	1.21	1.19	3.37	2.06	2.59	4.65	4.47	3.89	2	2.04	2.25	3.98	5.33	4.84	–	–	–	–	–	–
Sp-R_1-10k_transcript/39703		7.42	6.69	4.97	12.05	13.23	14.03	15.51	15.8	17.52	13.45	17.95	14.35	14.29	15.75	52.49	48.1	27.72	14.9	15.1	18.96	40.13	47.53	29.59	–	–	–	–	1.2752	–
Sp-R_1-10k_transcript/39931		6.56	5.39	4.9	7.4	6.63	8.59	7.48	7.01	10.85	8.45	6.01	12.95	12.95	12.53	22.9	20.24	19.2	11.89	7.17	6.85	21.75	20.74	20.2	–	–	–	–	1.0234	–
Sp-R_1-10k_transcript/40147		0	0	0	0	0	0	0	0	0	0	0	21.88	22.11	28.39	78.92	83.77	46.76	9.89	6	22.25	58.29	69.58	38.07	–	–	–	–	Inf	Inf
Sp-R_1-10k_transcript/40451		3.22	2.61	2.45	0	0.11	0.1	3.51	4.12	0.11	0.05	0.66	24.94	17.38	23.14	0.18	0	0	24.3	29.8	21.14	0	0	0	–	–	–	–	–	2.6255
Sp-R_1-10k_transcript/40644		0.8	0.87	0.4	0	0	0.05	1.06	0.23	0	0	0	1.62	4.02	3.24	0	0	0.45	3.46	7.01	6.73	0.24	0.13	0	–	–	–	1.1862	–	1.7482
Sp-R_1-10k_transcript/40723		0.82	0.23	0.35	23.61	29.58	30.57	0.54	0	23.32	18.42	12.01	1.03	0.48	0.62	44.59	35.76	21.12	0.24	0.39	0.18	26.93	19.6	46.16	–	–	–	–	–	–
Sp-R_1-10k_transcript/41039		13.58	12.72	6.78	12.82	12.92	11.7	13.53	17.58	15.74	11.32	14.59	12.41	11.15	13.36	12.81	10.23	12.01	6.96	4.02	8.2	12.93	12.81	13.43	–	–	–	–	–	–
Sp-R_1-10k_transcript/41100		2.92	4.37	2.27	43.66	46.78	41.61	3.42	3.21	27.38	28.49	21.65	9.19	15.53	9.02	90.63	97.59	56.78	16.9	13.03	13.97	104.75	134.96	62.86	–	–	–	–	–	1.4661
Sp-R_1-10k_transcript/41453		5.03	5.11	3.78	3.23	3.75	3.48	5.08	6.9	4.27	4.27	3.48	18.88	17.41	18.53	10.18	11.86	7.51	14.33	9.83	12.59	9.83	10.07	7	–	–	–	–	1.0539	1.6175
Sp-R_1-10k_transcript/41532		14.22	10.09	27.34	6.82	5.63	5.76	25.58	19.03	5.16	4.5	5.09	9.16	13.83	7.88	6.26	4.52	5.68	9.98	5.01	13.88	5.59	6.42	6.84	–	–	–	–	–	–
Sp-R_1-10k_transcript/41588		2.78	1.57	2.78	1.46	2.31	0.7	3.86	2.58	0.97	1.37	0.61	32.45	21.52	36.13	1.69	1.42	1.62	10.33	12.86	29.03	3.28	2.23	2.7	–	–	–	–	–	3.3001
Sp-R_1-10k_transcript/41770		1.94	5.37	3.04	0.41	0	0	3.64	2	0.12	0.06	0.06	2.65	1.52	1.39	0.45	0.3	0.06	0.99	1.75	3.57	0	0.61	0.11	–	–	–	–	–	–
Sp-R_1-10k_transcript/41814		0.05	0	0	0	0	0.07	0	0	0.15	0	0	0	0	10.7	0.52	0	0.43	0.77	1.51	0.46	0.36	0.37	1.46	–	–	–	–	–	–
Sp-R_1-10k_transcript/41857		27.52	28.09	17.25	30.67	36.97	29.7	25.78	31.59	35.9	25.33	33.02	18.67	22.66	18.94	44.34	50.15	41.26	19.68	15.06	21.5	53.68	62.15	39.04	–	–	–	–	–	–
Sp-R_1-10k_transcript/41866		0	0.32	0.73	0.06	0.07	0	0.89	0	0	0	0	3.85	11.09	5.86	3.88	2.96	3.43	6.99	4.51	11.07	1.92	1.81	4.77	–	–	–	–	5.0558	3.8716
Sp-R_1-10k_transcript/42770		0.53	1.25	0.16	27.18	19.37	19.4	2.27	1.72	29.47	24.63	7.4	3.52	1.72	111.01	53.66	39.38	21.59	27.62	18.47	36.59	23.3	27	28.83	–	–	–	–	–	–
Sp-R_1-10k_transcript/42903		24.88	18.25	13.71	1.63	2.35	1.95	33.55	26.64	0.35	0.33	2.52	0.84	0.87	2.21	13.19	12.3	1.11	1.15	0.96	3.28	5.23	8.98	1	–	–	–	–	–	-4.1566
Sp-R_1-10k_transcript/42970		25.81	21.27	28.51	74.34	82.98	68.63	28.95	21.81	61.99	80.4	68.01	16.72	16.9	17.42	221.68	306.01	135.88	13.67	13.32	18.8	240.38	288.66	122.65	–	–	–	–	1.1237	–
Sp-R_1-10k_transcript/43133		0	0	0	0.4	0.3	0	0.06	0	0	0.25	0	0	0	28.43	2.47	2.33	1.63	8.4	5.38	2.43	1.58	0.83	3.13	–	–	–	–	2.6705	–
Sp-R_1-10k_transcript/43218		0.44	1.38	0	117.69	110.07	107.13	1.05	0.93	115.85	135.61	106.89	0.77	0	0.05	103.66	98.4	33.41	0.05	0	0.05	81.09	103.91	55.17	–	–	–	–	–	–
Sp-R_1-10k_transcript/43889		0.47	1.42	0.31	59.47	33.37	32.44	2.66	0.65	53.56	47.34	15.55	7.2	5.25	215.29	138.13	119.56	56.14	78.24	62.09	105.84	74.31	69.82	68.47	–	–	–	–	–	–
Sp-R_1-10k_transcript/44047		3.55	2.78	3.68	1.81	2.63	2.49	3.05	2.17	2.38	5.06	3.17	57.82	60.22	78.74	50.12	52.89	47.08	74.13	57.84	63	53.8	59.73	41.34	–	–	–	–	3.98	3.9397
Sp-R_1-10k_transcript/44136		13.47	14.83	10.71	35.76	38.06	33.33	18.1	21.07	43.82	49.65	44.09	16.92	22.39	24.02	51.33	59.37	45.71	19.92	17.08	20.43	57.26	56.27	40.28	–	–	–	–	–	–
Sp-R_1-10k_transcript/44415		113.58	123.97	112.64	105.84	113.23	99.34	137.19	134.9	131.97	124.96	122	61.22	65.99	87.58	43.88	52.03	41.09	71.28	62.45	57.69	41.27	48.73	32.78	–	–	–	–	-1.6539	–
Sp-R_1-10k_transcript/44450		0	0	0	0.25	0	0	0	0	0	0	0	0	0	24.14	1.99	0.97	0	3.15	4.31	2.7	0	0.53	0.59	–	–	–	–	–	–
Sp-R_1-10k_transcript/44632		0	0	0	0	0	0	0	0	0	0	0	0	0.09	1.7	0.74	1.11	0.27	0.44	0.65	0.28	1.44	0.19	0.47	–	–	–	–	Inf	–
Sp-R_1-10k_transcript/44734		0.29	1.05	0.83	4.17	1.2	2.87	1.67	0	18.48	13.06	9.78	0.05	0.08	0	6.81	5.34	4.19	0.73	0.27	0.9	4.73	5.23	5.08	2.3671	–	–	3.6293	–	-4.0383
Sp-R_1-10k_transcript/44752		3.57	2.88	14.05	30.65	19.95	27.32	19.59	13.24	42.36	33.76	37.17	10.26	14.49	6.73	83	93.63	56.29	18.21	11.43	22.67	106.68	109.2	48.79	–	–	–	–	1.1423	–
Sp-R_1-10k_transcript/44779		0	0	0	6.17	4.65	4.36	0.15	0	3.74	1.7	1.64	0.64	0.12	96.61	6.68	1.5	1.63	31.55	36.33	30.55	2.34	2.02	1.74	-1.036	–	–	–	–	Inf
Sp-R_1-10k_transcript/44812		0.8	0.52	0.21	0.69	3.86	1.48	1.38	0.77	1.83	1.63	3.47	15.9	12.47	11.57	148.63	218.41	109.76	11.06	11.79	10.66	154.13	172.37	87.16	–	–	–	–	5.843	4.2223
Sp-R_1-10k_transcript/44894		10.53	9.69	4.43	0.92	2.84	2.83	5.39	7.97	7.91	3.45	3.09	43.85	26.08	48.53	17.64	12.95	16.56	19.34	16.37	29.18	20.88	18.5	15.46	–	–	–	–	2.3557	1.9171
Sp-R_1-10k_transcript/44910		0.08	0.17	0	0.08	0	0	0.24	0	0	0.09	0	93.1	74.14	108.34	162.64	149.99	129.71	58.41	55.59	79.48	175.91	193.78	142.71	–	–	–	–	11.954	9.7705
Sp-R_1-10k_transcript/45526		0	0	0	0	0	0	0	0	0	0	0	3.69	1.39	3.1	2.95	2.16	4.81	4.71	2.4	2.08	6.05	3.75	6.9	–	–	–	–	Inf	Inf
Sp-R_1-10k_transcript/4884		0.05	0.02	0	0.25	0.09	0.39	0.07	0.05	0.02	0	0.18	0.25	0.27	0.5	2.03	1.38	2.53	0.33	0.31	0.54	0.93	1.2	2.07	–	–	–	–	2.595	3.6304
Sp-R_1-10k_transcript/6131		2.14	2.56	1.32	2.29	2.44	2.46	1.32	4.25	2.32	3.61	2.04	1.36	1.77	2.13	4.44	5.3	5.21	1.79	1.19	1.53	5.8	6.29	5.29	–	–	–	–	–	–
Sp-R_1-10k_transcript/6543		1.28	0.87	0.11	2.21	3.41	1.47	0.37	0.76	1.39	0.78	0.72	2.57	1.41	1.87	19.47	13.8	15.32	1.02	1	0.7	15.44	21	18.62	-1.1962	–	–	–	2.3446	–
Sp-R_1-10k_transcript/8427		0.48	0	0.24	1.06	0.39	0.53	0.69	0	0.74	1.65	2.05	0	0	0	5.31	6.47	3.34	0	0.92	0	2.81	3.3	7	1.2317	–	–	–	2.4958	#NAME?
Sp-R_1-10k_transcript/8969		0.27	1.12	2.72	6.83	5.96	4.33	1.6	1.16	6.08	7.1	11.21	0.66	7.81	1.37	32.72	40.16	17.39	6.07	7.19	13	27.99	11.4	35.09	–	–	–	1.5876	1.977	–
Sp-R_1-10k_transcript/9838		0	0	0	0	0	0	0	0	0	0	0	0.36	0.24	0.55	0.52	0.8	1.31	0	0	0	0.95	0.78	0.46	–	–	–	–	–	–
TRINITY_Sa_DN10182_c0_g1		5.11	9.17	2.49	0.89	2.89	2.15	3.64	5.39	0.89	2.22	2.2	0.7	1.37	1.46	1.07	1.44	1.5	0.97	0.99	1.39	0.72	1.23	1.92	–	–	–	–	–	-2.5827
TRINITY_Sa_DN11373_c0_g1		8.45	4.76	7.37	15.38	10.17	11.57	10.36	10.61	11.35	9.69	14.45	0	0	0	0	0	0	0	0	0	0	0	0	–	–	–	–	#NAME?	#NAME?
TRINITY_Sa_DN12273_c0_g2		5.5	6.45	6.85	25.13	24.69	26.55	14.63	27.91	38.31	25.29	19.6	0	0	0	0	0	0	0	0	0	0	0	0	–	1.2838	–	–	#NAME?	#NAME?
TRINITY_Sa_DN1270_c0_g1		5.44	1.35	5.42	30.31	37.99	24.92	14.97	10.55	35.78	24.23	28.98	0	0	0	0	0	0	0	0	0	0	0	0.22	–	–	–	–	#NAME?	#NAME?
TRINITY_Sa_DN13553_c0_g1		12.44	32.88	7.93	10.65	9.42	8	15.29	9.03	14.84	11.88	6.06	0.11	0.45	0.34	0	0	0	0	0	0.46	0	0.27	0.12	–	–	–	–	#NAME?	-6.2169
TRINITY_Sa_DN13643_c0_g1		5.93	7.97	2.43	12.96	15.72	13.46	8.59	10.4	25.29	15.01	17.95	0	0	0	0	0	0	0	0	0	0	0	0	–	–	–	–	#NAME?	#NAME?
TRINITY_Sa_DN13831_c0_g1		21.06	12.12	24.51	58.58	43.99	49.35	48.28	57.28	72.3	56.87	43.78	0	0	0	0	0.13	0	0.12	0	0	0	0	0	–	–	–	–	-10.681	#NAME?
TRINITY_Sa_DN13981_c0_g1		20.99	30.88	8.74	5.42	1.54	1.36	31.93	38.71	5.04	2.12	7.39	0.13	0	0	0	0.47	0	0	0	0	0	0.16	0	–	–	–	–	-4.6184	-9.356
TRINITY_Sa_DN14014_c0_g1		3.51	5.77	2.54	21.82	19.62	13.79	13.61	24.87	32.69	23.85	25.37	0.2	0	0.13	2.27	2.44	2.15	0.14	0.07	0.07	2.29	3.45	2.69	–	1.8971	–	–	-3.4462	-5.5246
TRINITY_Sa_DN14014_c0_g2		3.8	3.49	1.57	8.95	10.46	8.55	3.18	3.56	10.18	7.73	9.24	0.11	0.32	0	7.04	8.15	4.58	1.75	0.12	0.65	5.5	11.05	7.53	–	–	–	–	–	-4.7746
TRINITY_Sa_DN14944_c0_g1		46.77	45.62	22	13.25	16.36	11.5	33.07	55.57	20.93	21.95	19.04	0	0.23	0	0	0	0	0	0	0	0.26	0	0	–	–	–	–	#NAME?	-9.3733
TRINITY_Sa_DN15281_c0_g1		7.95	4.41	5.04	38.52	41.9	32.05	12.86	11.67	27.42	30.9	19.38	0.27	0.4	0.48	26.98	21.14	16.62	0.29	0.15	0.61	22.96	21.37	17.64	–	–	–	–	-1.2317	-4.2378
TRINITY_Sa_DN16141_c0_g1		10.05	13.7	6.43	18.76	24.05	18.46	10.73	18.26	22.63	21.11	25.96	0.3	0	0.3	4.51	5.16	2.66	0.48	0.66	0.15	6.18	6.07	5.71	–	–	–	–	-2.749	-6.0076
TRINITY_Sa_DN16293_c0_g1		3.13	4.45	2.77	0	0.12	0.57	1.4	2.79	0	0.24	0	0	0	0	0	0	0	0	0	0	0	0	0	–	–	–	–	–	#NAME?
TRINITY_Sa_DN16557_c0_g1		12.44	10.47	6.52	12.73	12.11	10.08	8.56	10.09	12.56	8.95	9.82	0	0	0	0	0	0	0	0	0	0	0	0	–	–	–	–	#NAME?	#NAME?
TRINITY_Sa_DN16658_c0_g1		5.37	6.21	0.76	0.37	1.75	0.99	3.75	5.15	0.82	0.85	0.33	0	0	0	0	0	0	0	0	0	0	0	0	–	–	–	–	#NAME?	#NAME?
TRINITY_Sa_DN16777_c0_g1		3.13	0.86	0.08	0.12	0	0.37	1.86	3.35	0	0.13	0	0	0	0	0	0	0	0	0	0	0	0	0	–	–	–	–	–	#NAME?
TRINITY_Sa_DN16777_c0_g2		11.65	6.32	5.99	0.43	0	0	14.48	15.05	0	0.27	0.18	0	0	0	0	0	0.07	0	0	0	0	0	0	–	–	–	–	–	#NAME?
TRINITY_Sa_DN17609_c0_g1		17.47	19.55	13.5	38.98	35.02	38.79	23.15	22.41	42.8	38.17	37.73	0.52	0.47	0.4	0.57	0.34	0.66	0.55	0.14	0.6	0.61	0.91	1.01	–	–	–	–	-6.5764	-5.5216
TRINITY_Sa_DN17641_c0_g1		28.29	47.19	14.99	0	0	0.24	17.17	20.93	0	0	0	0	0	0	0	0	0	0	0	0	0	0	0	–	–	–	–	–	#NAME?
TRINITY_Sa_DN17909_c0_g1		4.97	5.76	1.44	0.09	0.18	0	6.24	7.1	0.48	0	0	0	0	0	0.07	0	0	0	0	0	0	0	0	–	–	–	–	–	#NAME?
TRINITY_Sa_DN18081_c0_g1		26.26	26.64	15.42	7.04	8.94	6.99	21.29	29.94	7.07	7	8.04	0.12	0.04	0	0	0	0	0.04	0.09	0	0	0.09	0.08	–	–	–	–	#NAME?	-9.2042
TRINITY_Sa_DN18318_c0_g1		23.84	32.84	7.04	16.07	22.45	20.66	23	46.83	18.78	11.97	15.99	0	0	0	0	0	0.17	0.17	0	0	0	0	0	–	–	–	–	-8.9381	#NAME?
TRINITY_Sa_DN18339_c0_g1		8.37	9.97	1.32	4.6	6.7	5.46	7.75	10.54	5.82	2.85	10.11	0	0	0	0	0	0	0	0	0	0	0	0	–	–	–	–	#NAME?	#NAME?
TRINITY_Sa_DN18428_c0_g1		10.45	13.91	6.04	3.57	3.54	3.73	6.26	14.42	6.56	5.79	3.52	0	0.03	0	0	0	0	0	0	0	0	0	0	–	–	–	–	#NAME?	-10.179
TRINITY_Sa_DN18584_c0_g1		13.69	14.24	6.54	33.96	32.75	30.83	14.46	12.81	20.22	28.24	22.86	0	0	0	0	0.05	0	0.05	0	0	0	0	0	–	–	–	–	-11.277	#NAME?
TRINITY_Sa_DN18771_c0_g1		58.02	47.78	36.65	93.39	122	86.48	41	68.42	30.57	49.94	64.84	0	0.04	0	0	0.05	0.18	0	0	0.04	0	0	0	–	–	–	–	-10.869	-12.142
TRINITY_Sa_DN18794_c0_g1		4.62	3.06	5.64	9.23	8.58	7.57	7.3	9.58	20.76	16.78	18.2	0.06	0.6	0.06	1.67	1.66	1.57	0.65	0.73	0.67	3.2	1.28	2.98	–	–	–	–	–	–
TRINITY_Sa_DN18987_c0_g1		19.25	24.1	18.5	21.05	23.02	35.97	15.7	14.29	28.26	27.5	24.64	0	0	0	0	0	0	0	0	0	0	0	0	–	–	–	–	#NAME?	#NAME?
TRINITY_Sa_DN18987_c0_g2		11.58	7.79	5.87	7.67	9.09	11.38	4.06	5.11	6.02	10	7.83	0	0	0	0	0	0	0	0	0	0	0	0	–	–	–	–	#NAME?	#NAME?
TRINITY_Sa_DN19260_c0_g1		12.38	16.72	6.79	16.47	16.04	12	15.11	16.34	24.54	20.8	11.64	1.74	1.35	4.84	2.3	2.58	2.03	1.08	1.51	3.03	2.49	1.7	2.3	–	–	–	–	-3.1274	-2.4847
TRINITY_Sa_DN19433_c0_g1		5.52	5.3	4.28	9.16	13.02	8.35	8.1	6.53	7.19	6.09	4.56	0.47	0.47	0.17	0.66	0.5	0.62	0.09	0.78	0.43	0.23	0.51	0.62	–	–	–	–	-4.5178	-4.1393
TRINITY_Sa_DN19731_c0_g1		13.79	15.63	6.73	0.56	1.2	0.91	10.81	8.55	1.39	1.02	0.59	0.06	0.05	0	0	0	0	0	0.18	0	0	0	0	–	–	–	–	#NAME?	-8.8014
TRINITY_Sa_DN19966_c0_g1		6.61	4.89	6.87	11.46	13.29	13.04	15.11	10.41	14.48	16.72	19.46	0.31	1.16	0.87	1.51	1.39	3.51	0.49	0.22	3.87	0.99	0.48	3.06	–	–	–	–	-3.0104	-3.2992
TRINITY_Sa_DN20133_c0_g1		12.48	14.85	6.1	13.85	12.52	16.04	15.64	25.72	12.99	10.04	6.38	0	0	0	0	0	0	0.07	0	0	0	0	0	–	–	–	–	#NAME?	#NAME?
TRINITY_Sa_DN20133_c1_g1		5.84	0.68	0.88	2.13	2.48	3.87	1.67	7.36	6.21	2.24	1.75	1.58	2.42	0.54	1.49	1.73	2.36	0	0	0.81	0.31	0.97	1.89	–	–	–	–	–	–
TRINITY_Sa_DN2039_c0_g1		18.64	17.66	5.93	271.3	332.46	240.87	38.92	28.48	169.9	138.77	115.16	0	0	0	0	0	0.27	0	0	0	0	0	0.25	–	–	–	–	–	–
TRINITY_Sa_DN20412_c0_g1		8.24	7.62	2.72	8.87	11.52	9.36	9.7	16.58	11.97	9.42	6.28	0	0	0	0	0	0	0	0	0	0.08	0	0	–	–	–	–	#NAME?	#NAME?
TRINITY_Sa_DN20412_c0_g2		8.89	3.22	4.31	1.26	2.94	1.65	9.02	11.92	2.89	2.82	2.3	0	0	0	0	0	0	0	0	0	0	0	0	–	–	–	–	#NAME?	#NAME?
TRINITY_Sa_DN20491_c0_g1		4.84	4.3	2.81	0	0	0	2.48	5.28	0	0	0	0.31	0.47	0.21	0	0	0	0.47	0.07	0.41	0	0	0	–	–	–	–	–	-3.8696
TRINITY_Sa_DN20546_c0_g1		12.63	12.61	9.82	19.37	23.71	13.98	12.92	13.33	20.45	13.33	11.95	0.09	0.18	0.09	0.1	0.11	0	0	0	0	0	0.32	0	–	–	–	–	-8.5533	-6.9765
TRINITY_Sa_DN21153_c0_g1		15.83	16.64	10.45	1.72	2.05	2.95	21.94	28.13	1.59	1.58	2.01	0	0	0.02	0.03	0	0	0	0.02	0	0	0	0	–	–	–	–	-8.4811	-11.073
TRINITY_Sa_DN21252_c0_g1		12.04	6.73	11.02	0	0	0.11	5.82	9.01	0.12	0.06	0	0	0	0	0	0	0	0	0	0	0	0.05	0	–	–	–	–	–	#NAME?
TRINITY_Sa_DN21252_c0_g3		33.12	38.79	34.44	1.62	1.12	0.93	18.5	89.38	2.31	2.83	3.45	0	0	0	0.05	0	0	0.05	0	0	0	0	0	1.293	–	–	–	-6.6178	#NAME?
TRINITY_Sa_DN21349_c0_g1		24.52	28.54	5.46	3.91	5.71	5.6	23.17	34.67	3.25	2.89	4.22	0	0.02	0.07	0.07	0.13	0.05	0	0	0	0.13	0.16	0.05	–	–	–	–	-6.2418	-9.6114
TRINITY_Sa_DN21402_c1_g1		15.59	12.07	8.9	14.37	12.38	12.68	26.75	30.65	19.08	14.77	14.79	0	0	0	0.02	0	0.02	0	0	0	0	0	0	–	–	–	–	-10.614	#NAME?
TRINITY_Sa_DN21566_c0_g1		5.18	9.83	1.17	1.44	1.9	1.42	6.29	9.32	1.04	2.03	0	0	0	0	0	0	0	0	0	0	0	0	0	–	–	–	–	–	#NAME?
TRINITY_Sa_DN21566_c0_g2		2.6	1.74	1.21	3.52	7.8	4.75	3.66	4.81	3.1	4.22	4.34	0.27	0.81	0.41	2.84	2.1	1.91	0.44	0.3	0.27	2.82	1.77	2.41	–	–	–	–	-1.6746	–
TRINITY_Sa_DN21566_c2_g1		4.63	5.16	1.28	3.38	2.75	3.36	8.67	8.64	2.43	0.97	2.66	0	0	0.07	0	0	0	0	0	0.04	0	0.05	0	–	–	–	–	#NAME?	-7.569
TRINITY_Sa_DN21566_c2_g2		3.73	1.88	0.66	0	0	0	1.87	5.07	0	0.42	0	0	0	0	0	0	0	0	0	0	0	0	0	–	–	–	–	–	#NAME?
TRINITY_Sa_DN21575_c0_g2		21.01	38.17	11.4	0	0	0.61	8.16	9.73	0	0	0.47	4.08	9.41	16.27	0	0	0	7.21	5.67	6.5	0	0	0.33	–	-1.7693	–	–	–	–
TRINITY_Sa_DN21652_c0_g1		31.13	30.24	26.92	24.31	21.67	22.24	30.26	31.26	28.28	33.06	21.73	0.08	0.19	0.3	0	0.24	0	0	0.18	0.19	0.06	0	0	–	–	–	–	–	–
TRINITY_Sa_DN21764_c0_g1		21.41	22.17	15.14	9.3	7.61	6.45	19.12	17.08	11.77	10.11	9.26	0	0	0.05	0	0	0.05	0	0	0	0.33	0	0.05	–	–	–	–	-9.3228	-10.492
TRINITY_Sa_DN21764_c0_g2		30.94	25.88	22.16	23.01	29.42	21.5	26.79	22.29	24.29	22.07	25.84	0.05	0	0	0	0.24	0	0	0	0	0	0	0	–	–	–	–	-8.7005	-11.033
TRINITY_Sa_DN22114_c0_g1		15.72	14.48	10.15	0	0	0	9.67	11.36	0	0	0	0	0	0.09	0	0	0	0	0.1	0	0	0	0	–	–	–	–	–	-9.0483
TRINITY_Sa_DN22187_c0_g1		93.06	107.1	69.3	116.5	123.37	100.17	110.87	76.07	121.07	124.16	109.85	0	0	0	0	0	0.06	0	0.06	0	0	0	0	–	–	–	–	-13.048	#NAME?
TRINITY_Sa_DN22312_c0_g1		6.64	6.74	2.21	0.74	0.62	0.86	7.53	7.17	0.73	0	1.05	0	0	0.04	0	0	0.02	0	0.05	0.04	0.15	0	0.09	–	–	–	–	-7.0779	-8.6947
TRINITY_Sa_DN22400_c0_g1		63.98	61.27	38.78	113.42	103.35	126.29	59.4	64.94	113.54	89.35	90.3	0	0	0	0	0.08	0	0.07	0	0.07	0	0	0	–	–	–	–	-12.517	#NAME?
TRINITY_Sa_DN22601_c0_g1		38.18	43.58	23.96	0.21	0	0.64	19.24	22.17	0.82	1.67	0.35	0.58	0.66	1.83	0.37	0	0	0.36	0.27	0.33	0	0	0.35	–	–	–	–	–	-5.4127
TRINITY_Sa_DN22601_c0_g2		30.83	28.72	11.37	0.09	0	0.18	22.4	15.58	0.2	0.56	0.58	0.07	0.28	0.07	0	0	0.08	0	0	0.14	0	0	0	–	–	–	–	–	-7.7617
TRINITY_Sa_DN22601_c0_g3		5.14	3.66	5.51	0.35	0	0.35	5.9	3.1	0.76	0	0	0	0	0	0	0	0	0	0	0	0	0	0	–	–	–	–	–	#NAME?
TRINITY_Sa_DN22677_c0_g1		4.63	3.19	2.4	2.13	2.53	2.33	3.92	4.36	2.36	1.36	1.95	0	0	0	0	0	0	0	0	0	0	0	0	–	–	–	–	#NAME?	#NAME?
TRINITY_Sa_DN22769_c0_g1		14.39	13.74	8.73	12.18	11.68	14.61	11.3	13.16	12.31	11.88	12.5	0.04	0	0	0	0	0	0.04	0	0	0	0	0	–	–	–	–	#NAME?	-10.444
TRINITY_Sa_DN22791_c0_g1		11.42	8.22	10.35	2.98	0.95	7.26	21.04	21.8	1.44	2.39	2.89	0.05	0	0	0	0	0	0	0	0	0	0	0	–	–	–	–	#NAME?	-9.7413
TRINITY_Sa_DN22858_c0_g1		64.08	64.93	75.86	19	18.55	17.44	70.85	93.47	14.27	16.27	16.99	0.04	0.07	0	0	0	0	0	0	0	0	0	0.04	–	–	–	–	#NAME?	-11.267
TRINITY_Sa_DN22931_c0_g1		83.48	99.55	31.1	96.25	93.17	84.49	116.87	179.31	92.59	78.18	123.7	0	0	0	0	0.06	0	0.06	0	0	0.06	0.13	0	–	–	–	–	-12.542	#NAME?
TRINITY_Sa_DN22979_c0_g1		26.69	28.92	8.61	0.3	0.36	0.3	14.1	30.03	0.13	0.49	0.23	0	0	0	0	0	0	0	0	0	0	0	0	–	–	–	–	#NAME?	#NAME?
TRINITY_Sa_DN23159_c0_g1		7.99	8.44	0.74	5.9	14.83	8.05	4.03	8.41	8.83	5.27	5.87	0	0	0	0	0	0	0	0	0	0	0	0	–	–	–	–	#NAME?	#NAME?
TRINITY_Sa_DN23159_c3_g2		17.94	26.99	4.19	22.31	28.72	20.27	22.12	30.97	15.07	10.11	20.2	0	0	0.29	0	0	0	0	0	0	0	0	0	–	–	–	–	#NAME?	-7.6266
TRINITY_Sa_DN23216_c0_g1		4.88	3.17	1.21	5.07	5.32	5.59	4.98	5.84	10.24	4.61	4.29	0	0	0.04	0.05	0.05	0.04	0	0	0	0	0.05	0	–	–	–	–	-7.3034	-8.0042
TRINITY_Sa_DN23216_c0_g2		12.19	12.35	1.87	4.06	6.17	5.1	12.43	25.4	2.99	4.23	3.06	0	0	0	0	0	0	0	0	0	0	0	0	–	–	–	–	#NAME?	#NAME?
TRINITY_Sa_DN23221_c0_g1		28.19	42.63	13.34	2.82	3.61	3.05	29.61	27.92	4.63	0.88	1.11	0	0.03	0.03	0.05	0.02	0.02	0.03	0	0.04	0.07	0.03	0.08	–	–	–	–	-7.3003	-10.764
TRINITY_Sa_DN23221_c0_g2		9.77	12.2	2.62	0.37	0	0.38	3.29	5.01	0.3	0.22	0.17	0.26	0.46	0.04	0	0	0	0.18	0.09	0.04	0.05	0	0	–	–	–	–	#NAME?	-5.1971
TRINITY_Sa_DN23535_c1_g1		8.63	7.72	3	2.04	2.57	2.5	5.12	10.12	1.66	1.32	1.66	0	0	0.04	0	0.02	0	0	0	0	0	0	0	–	–	–	–	-8.7652	-9.1681
TRINITY_Sa_DN23569_c2_g1		9.76	11.69	5.72	3.06	2.3	3.13	11.28	14.3	1.64	0.76	3.23	0.58	0.39	0.41	0.98	1.2	0.9	0.33	0.41	0.33	0.75	1.2	1.52	–	–	–	–	-1.9009	-4.6286
TRINITY_Sa_DN23815_c0_g1		11.05	13.37	1.93	2.6	0.87	0.69	5.25	10.7	0.95	1.26	0	0	0	0	0	0	0	0	0	0	0	0	0.28	–	–	–	–	#NAME?	#NAME?
TRINITY_Sa_DN23815_c0_g2		37.83	43.18	8.14	11.11	13.16	13.71	21.99	20.47	10.5	9.69	10.63	0	0	0	0	0	0	0	0.08	0	0	0	0	–	–	–	–	#NAME?	#NAME?
TRINITY_Sa_DN23815_c0_g3		17.67	20.68	8	19.35	26.21	19.65	17.26	20.19	12.31	15.99	13.63	0.09	0	0	0	0	0	0	0	0.09	0	0	0	–	–	–	–	#NAME?	-9.483
TRINITY_Sa_DN23815_c0_g4		5.2	2.83	2.03	0.98	1.04	0.75	6.05	6.38	1.13	1.82	1.51	0.07	0	0	0.08	0.16	0	0	0	0	0.04	0.21	0	–	–	–	–	-3.9346	-7.5696
TRINITY_Sa_DN23860_c0_g1		49.88	60.92	31.78	36.48	37.41	28.72	33.8	95.45	63.92	28.93	35.12	0	0.09	0	0.03	0.03	0.06	0	0.03	0	0	0	0	–	–	–	–	-10.068	-11.022
TRINITY_Sa_DN23872_c0_g1		41.12	47.26	29.7	63.18	59.27	75.58	42.32	36.2	74.99	76.2	65.19	0.17	0.21	0.14	4.87	2.29	2.52	0.2	0.15	0.27	3.51	4.22	3.76	–	–	–	–	-4.7831	-8.1927
TRINITY_Sa_DN23874_c0_g1		30.18	28.43	25	32.62	36.38	33.2	35.13	30.69	32.58	33.71	34.7	0.22	0.3	0.49	3.01	1.6	2.52	0.39	0.57	0.61	1.7	1.55	3.15	–	–	–	–	-4.2795	-6.6717
TRINITY_Sa_DN23874_c0_g2		75.44	89.68	99.08	82.99	79.64	80.54	108.64	54	72.85	79.91	81.28	0	0	0	0	0	0	0	0	0.08	0	0	0	–	–	–	–	#NAME?	#NAME?
TRINITY_Sa_DN24012_c0_g1		29.72	32.05	18.37	1.21	1.94	0.87	24.72	31.17	2.11	2.41	1.37	0	0	0	0	0.03	0.03	0	0	0	0	0	0.03	–	–	–	–	-6.51	#NAME?
TRINITY_Sa_DN24012_c0_g2		6.27	1.84	3.38	0	0	0	3.55	4.62	1.15	0	0	0	0	0	0	0	0	0	0	0	0	0	0	–	–	–	–	–	#NAME?
TRINITY_Sa_DN24042_c0_g2		11.46	17.91	4.6	2.97	3.12	2.22	14	21.98	2.07	1.29	2.31	0.34	0.85	0.23	0	0	0	0.48	0.53	0.41	0	0	0	–	–	–	–	#NAME?	-4.9518
TRINITY_Sa_DN24055_c0_g1		8.34	6.84	10.62	11.47	9	9.44	13.29	16.36	17.75	20.75	17.47	0.24	0.2	0.17	0.59	0.57	0.22	0.11	0.22	0.5	0.55	0.91	0.73	–	–	–	–	-4.7884	-5.774
TRINITY_Sa_DN24055_c0_g2		10.25	8.11	8.11	21.06	22.02	20.54	15.9	17.95	32.47	20.1	22.43	0.03	0.03	0.23	0.22	0.11	0.11	0.29	0.26	0.1	0.31	0.28	0.36	–	–	–	–	-7.5986	-6.7061
TRINITY_Sa_DN24201_c0_g2		25.76	37.85	10.58	29.93	33.99	30.52	8.02	33.66	48.16	51.79	41.33	0.15	0.5	0.1	3	2.86	1.57	0.38	0.11	0.25	2.83	2.61	2.35	–	–	–	–	-4.0884	-6.9978
TRINITY_Sa_DN24220_c1_g1		43.52	41.79	22.55	0.03	0.07	0.03	34.74	58.09	0.11	0.07	0.13	0.9	0.9	0.58	0	0	0	0.81	0.33	0.61	0.03	0.03	0	–	–	–	–	–	-5.861
TRINITY_Sa_DN24291_c0_g1		21.14	15.62	14.78	4.37	5.94	5.31	14.55	21.92	4.27	1.73	3.63	0.44	0.4	0.1	0.22	0.15	0.22	0.15	0.47	0.56	0	0.2	0.2	–	–	–	–	–	–
TRINITY_Sa_DN24483_c0_g1		3.68	1.6	1.31	0.67	1.35	0.17	2.38	2.32	0.28	0.35	0.89	0	0	0	0	0	0	0	0	0.07	0	0	0	–	–	–	–	#NAME?	#NAME?
TRINITY_Sa_DN24483_c0_g2		17.56	13.36	17.4	11.54	10.65	9.84	22.83	18.21	3.67	3.94	6.57	0	0	0	0	0	0	0	0	0	0.05	0	0	-1.1214	–	–	–	#NAME?	#NAME?
TRINITY_Sa_DN24483_c1_g1		18.05	24.85	6.83	3.55	5.51	3.3	16.18	26.28	1.36	1.3	1.41	0.08	0.03	0.05	0	0	0	0	0.12	0	0.03	0.03	0	-1.5182	–	–	–	#NAME?	-8.6472
TRINITY_Sa_DN24539_c0_g1		53.92	64.95	29.67	43.56	47.9	44.7	48.91	56.86	70.69	61.56	61.55	0	0	0.18	0	0.1	0	0	0	0.09	0.1	0.43	0.29	–	–	–	–	-10.795	-9.9184
TRINITY_Sa_DN24558_c1_g1		55.46	68.37	22.45	24.45	25.7	21.35	52.73	80.63	32.94	21.93	26.52	0	0	0	0	0	0	0	0	0	0	0.02	0.02	–	–	–	–	#NAME?	#NAME?
TRINITY_Sa_DN24701_c0_g1		21.72	18.02	21.88	46.89	44.97	43.35	47.51	27.67	48.83	49.37	44.87	0.03	0	0	0	0	0	0	0.04	0	0	0.12	0	–	–	–	–	#NAME?	-11.314
TRINITY_Sa_DN24723_c0_g2		33.89	32.01	23.1	3.66	3.46	3.69	29.62	43.69	5.83	3.53	4.46	0	0	0	0	0	0.09	0.02	0	0.04	0	0	0	–	–	–	–	-7.4476	#NAME?
TRINITY_Sa_DN24724_c1_g3		22.13	24.45	3.69	0.69	3.45	3.53	20.79	32	1.53	0.3	0.18	0	0	0	0.05	0	0.1	0	0	0	0	0	0.1	–	–	–	–	-6.1726	#NAME?
TRINITY_Sa_DN24752_c2_g1		78.07	109.52	30.96	0	0.1	0	59.06	91.96	0	0.05	0.05	0	0	0.08	0.04	0.13	0	0	0	0	0	0.05	0	–	–	–	–	–	-11.668
TRINITY_Sa_DN25406_c0_g1		2.49	1.78	0.77	0.54	1.45	0.9	2.9	2.01	1.39	0.94	2.43	0	0	0	0	0	0.15	0.15	0	0	0.16	0	0	–	–	–	–	-4.7395	#NAME?
TRINITY_Sa_DN26136_c0_g1		2.42	3.34	1.61	4.7	4.17	5.45	1.6	3.04	2.9	7.08	4.89	0	0.58	0.58	7.04	0.87	2.99	0.47	0	0	3.18	2.59	14.04	–	–	–	–	–	-2.997
TRINITY_Sa_DN26378_c0_g1		7.13	4.36	1.26	12.27	10	11.19	5	2.98	12.78	13.71	6.77	0	0	0	0.9	0.2	0	0	0	0	0	0	1.01	–	–	–	–	-5.355	#NAME?
TRINITY_Sa_DN26478_c0_g1		2.75	2.2	0.77	4.72	12.15	12.09	6.63	1.83	11.3	11.48	3.08	0.34	0	0.7	0.39	0	0.78	0	0.83	0.72	0.41	0.43	1.39	–	–	–	–	-5.08	–
TRINITY_Sa_DN2718_c0_g1		4.91	4.68	1.8	11.15	8.89	9.65	3.24	5.19	11.18	6.67	8.71	0.32	1.35	0.24	11.41	11.53	5.3	0.78	1.15	0.72	8.51	12.15	4.61	–	–	–	–	–	-2.9432
TRINITY_Sa_DN27628_c0_g1		5.07	2.29	2.75	14.91	11.16	12.25	4.81	5.11	16.35	8.23	13.3	0	0	0	0.9	0.59	0.35	0	0	0.33	0.38	0	0.17	–	–	–	–	-4.8409	#NAME?
TRINITY_Sa_DN2806_c0_g1		4.87	3.36	3.83	0	0	0	7.28	8.4	0	0	0	0	0	0	0	0	0.18	0	0	0	0	0	0.17	–	–	–	–	–	#NAME?
TRINITY_Sa_DN28780_c0_g1		3.8	3.78	0	19.5	21.51	10.43	4.96	3.4	17.94	26.36	25.85	0	0	0	0.49	1.22	0	0	0	0	0	1.08	0	–	–	–	–	-5.485	–
TRINITY_Sa_DN3117_c0_g1		4.34	2.62	1.37	6.22	7.32	8.61	0.77	2.7	14.23	15.31	5.74	0	0	0	2.97	3.59	1.58	0	0.47	0	3.59	1.24	1.48	–	–	–	–	-1.9162	#NAME?
TRINITY_Sa_DN3191_c0_g1		5.65	8.41	1.62	3.34	2.7	3.08	4.81	4.09	5.74	4.87	3.22	0	0.1	0	0.23	0.12	0	0.33	0	0.21	0.72	0.12	0.11	–	–	–	–	-5.1311	-7.6449
TRINITY_Sa_DN3409_c0_g1		1.41	0	0.47	1.17	6.33	5.16	0	1.12	0.63	2.49	0	0	0	0	1.45	1.81	2.4	0	0	0	0.51	0	1.67	–	–	–	–	–	–
TRINITY_Sa_DN392_c0_g1		5.73	2.79	2.78	5.09	5.05	10.04	2.78	4.14	1.85	5.37	3.78	0	0.64	0	4.24	0.42	2.8	1.77	0	0.32	0.74	4.64	4.73	–	–	–	–	-1.8745	-4.6143
TRINITY_Sa_DN3957_c0_g1		4.1	1.84	0	1.99	0.98	0	0.46	1.92	2.16	0.53	0.65	0	0	0	0	0	0	0	0	0	0	0	0	–	–	–	–	–	–
TRINITY_Sa_DN4740_c0_g1		20.08	25.21	8.9	65.43	42.74	68.31	11.76	1.41	65.99	98.56	37.07	0	0	0	0	0	0	0	0	0	0	0	0	–	-1.8094	–	–	#NAME?	#NAME?
TRINITY_Sa_DN5110_c0_g1		18.71	19.36	3.33	5.58	4.16	4.15	13.35	15.39	9.54	7.55	5.98	0	0	0	0	0	0	0	0	0	0	0	0	–	–	–	–	#NAME?	#NAME?
TRINITY_Sa_DN5181_c0_g1		2.76	7.28	4.98	11.07	3.59	6.27	1.71	4.29	2.98	0.99	1.38	0	0	0	0	0	0	0	0	0	0	0	0	–	–	–	–	#NAME?	#NAME?
TRINITY_Sa_DN5698_c0_g1		2.76	0	2.28	0	0	0	7.43	7.1	0	1.21	0	0	0	0	0	0	0	0	0	0	0	0	0	–	–	–	–	–	–
TRINITY_Sa_DN5952_c0_g1		7.9	8.92	8.42	138.61	130.66	112.25	10.17	12.2	74.83	79.75	71.16	0	0	0	0	0.29	0	0.13	0	0	0	0	0.13	–	–	–	–	-10.81	#NAME?
TRINITY_Sa_DN7133_c0_g1		6.19	7.81	8.29	38.97	31.31	16.24	6.05	21.19	45.57	33.43	27.5	0	0	0	0.14	0	0	0	0	0	0	0.15	0	–	–	–	–	-9.7172	#NAME?
TRINITY_Sa_DN7509_c0_g1		4.1	0.84	3.41	1.45	2.03	2.59	8.74	5.77	5.4	11.56	12.79	0	0	0	0	0	0	0	0	0	0	0	0	2.2743	–	–	–	#NAME?	#NAME?
TRINITY_Sa_DN7718_c0_g1		24.94	38.58	11.71	221.97	240.59	229.03	33.18	38.34	129.26	127.82	108.42	0	0.15	0	0	0	0	0	0	0	0	0	0	–	–	–	–	#NAME?	-9.4034
TRINITY_Sa_DN7867_c0_g1		4.26	1.65	0.32	7.96	9.88	4.25	4.03	15.16	14.86	2.13	7.1	0	0	0	0	0	0	0	0	0	0	0	0	–	–	–	–	#NAME?	#NAME?
TRINITY_Sa_DN8107_c0_g1		7.24	9.19	2.6	16.86	22.69	12.98	13.25	22.12	30.37	15.29	26.82	0.16	0	0.16	2.07	1.89	1.87	0.17	0	0	3.61	2.79	2.43	–	–	–	–	-3.6257	-5.6721
TRINITY_Sa_DN9233_c0_g1		13.54	14.32	13.72	13.94	19.48	11.09	13.04	6.98	21.82	14.37	20.83	0	0	0	0	0	0	0	0	0	0	0	0	–	–	–	–	#NAME?	#NAME?
TRINITY_Sp_DN10139_c0_g1		0.15	0.05	0.33	0	0	0	0.1	0.33	0	0	0	32.35	32.16	20.44	0.05	0	0.04	12.23	17.12	23.51	0.05	0.05	0.09	–	–	–	–	–	6.9439
TRINITY_Sp_DN10515_c0_g1		3.43	5.82	4.64	0.21	0	0	2.61	4.13	0.12	0	0	6.31	3.19	4.88	0.09	0	0	1.06	2.55	2.4	0	0	0	–	–	–	–	–	–
TRINITY_Sp_DN10553_c0_g1		5.39	7.19	1.21	0.24	0.3	0.48	5.29	4.77	0.46	0.44	0.46	6.44	2.54	4.6	3.09	2.13	2.67	2.3	2.2	3.46	2.42	3.75	4.52	–	–	–	–	2.4182	–
TRINITY_Sp_DN10557_c0_g1		0.1	0.33	0.09	0	0	0	0.07	0	0	0.13	0	5.72	3.23	5.17	0.26	0.45	0.58	1.63	3.11	6.26	1.48	0.34	0.97	–	–	–	–	Inf	4.2745
TRINITY_Sp_DN10557_c0_g2		0	0	0	0	0	0	0	0	0	0	0	3.51	0	3.66	2.56	4.52	1.02	1.04	0	1.4	0	0	0	–	–	#NAME?	–	–	–
TRINITY_Sp_DN10720_c0_g1		0.09	0.19	0	0.05	0.09	0	0.05	0	0.1	0	0.05	7.79	6.41	31.36	11.14	7.84	8.8	8.82	5.11	9.64	8.3	8.75	13.37	–	–	–	–	7.2019	7.069
TRINITY_Sp_DN11002_c0_g1		1.19	1.68	0.61	2.39	2.32	2.09	1.72	2.42	2.06	1.16	0.9	8.93	9.82	8.64	9.11	8.87	11.76	8.26	6.87	6.78	16.26	11.21	12.67	–	–	–	–	1.687	2.6247
TRINITY_Sp_DN1142_c0_g1		0	0.41	0	0.8	0.45	0.79	1.56	1.73	0.44	0.42	0	3.52	0.3	0	6.05	5.51	5.36	0	0.35	2.74	4.57	4.75	3.32	–	–	–	–	2.3968	–
TRINITY_Sp_DN11532_c0_g1		0.89	0.58	0.54	0	0	0	1.07	1.27	0	0	0	10.49	11.5	26.92	4.86	1.58	4.86	9.47	8.58	9.15	4.34	2.18	10.05	–	–	–	–	Inf	4.1462
TRINITY_Sp_DN11627_c0_g1		1.12	1.3	1.4	0.12	0.19	0.06	3.36	3.47	0.47	0.13	0.19	9.94	8.72	10.52	0	0	0	5.07	3.48	11.34	0.11	0.11	0.2	–	–	–	–	–	2.5244
TRINITY_Sp_DN11637_c0_g1		0	0	0.07	0	0	0	0	0	0	0	0	5.95	4.89	9.63	1.3	0.51	0.35	2.24	3.31	4.51	0.72	1.06	0.83	–	–	–	–	Inf	7.8253
TRINITY_Sp_DN12041_c0_g1		1.56	1.25	0.21	0	0	0.08	1.27	3.95	0	0	0	25.83	21.97	30.07	0.07	0	0	15.9	10.26	31.59	0	0	0	–	–	–	–	–	4.3358
TRINITY_Sp_DN12297_c0_g1		3.95	6.32	1.74	0.39	0.78	1.72	2.65	3.82	3.33	0.53	0.3	12.52	6.89	9.26	4.39	2.6	6.55	7.37	8.07	6.44	4.68	3.97	7.75	–	–	–	–	1.6323	–
TRINITY_Sp_DN12297_c0_g2		0	0	0.07	0	0	0.08	0	0.17	0.09	0	0.09	4.24	1.91	2.85	2.35	1.11	1.32	1.11	1.7	1.36	2.15	4.79	2.57	–	–	–	–	5.4275	6.5959
TRINITY_Sp_DN12328_c0_g1		4.17	2.7	2.04	0.11	0.11	0.8	2.96	3.38	0.44	0.59	0.6	9.21	6.5	7.22	1.02	0.4	0.33	4.72	3.77	6.76	0.81	0.62	0.47	–	–	–	–	–	–
TRINITY_Sp_DN12424_c0_g1		0	0.34	0.1	0.49	0.17	0.11	0.21	0.23	0.24	0.23	0	19.96	15.7	24.08	36.51	33.96	29.29	11.35	12.66	16.86	38.28	41.05	29.73	–	–	–	–	6.5832	6.7431
TRINITY_Sp_DN12505_c0_g1		3.4	2.57	3.19	2.01	1.64	2.49	3.34	3.62	1.66	2.51	1.4	9.01	10.43	6.4	3.91	2.61	7.23	9.22	9.59	10.83	2.17	3.55	4.44	–	–	–	–	–	–
TRINITY_Sp_DN12561_c1_g1		0.62	0.97	0.85	0.43	0.27	0.87	1.33	1.45	0.36	0.56	0.56	12.04	11.78	13.19	26.73	21.96	16.56	11.35	13.09	10.28	18.76	22.48	20.27	–	–	–	–	4.9339	3.553
TRINITY_Sp_DN12625_c0_g1		3.32	2.07	1.47	1.21	1.66	0.78	3.16	2.32	2.14	2.41	1.59	67.11	80.21	60.09	88.05	72.28	105.65	83.7	101.52	81.18	84.31	81.25	97.49	–	–	–	–	5.6932	4.532
TRINITY_Sp_DN12739_c0_g1		0.5	0.42	0.14	0.31	0	0	0.25	1.25	0	0.05	0	3.88	3.5	1.63	0.61	0.27	0.17	2.13	1.11	2.24	0.82	0.38	0.51	–	–	–	–	–	2.549
TRINITY_Sp_DN12853_c0_g1		10.03	11.27	4.36	0	0.04	0	7.23	10.08	0	0.04	0	27.13	20.23	21.45	0.09	0	0.21	20.97	17.43	18.75	0.07	0	0.09	–	–	–	–	–	–
TRINITY_Sp_DN12901_c1_g2		0.2	0.43	0	0	0	0	0	0	0.08	0	0	9.39	9.34	17.48	0	0	0	5.96	4.13	7	0	0	0	–	–	–	–	–	5.5213
TRINITY_Sp_DN12983_c0_g1		0.04	0	0	0.03	0.18	0.09	0.04	0	0	0.05	0.05	45.54	42.62	38.37	33.53	35.65	28.6	61.34	30.23	30.31	34.31	39.15	31.2	–	–	–	–	7.8812	11.242
TRINITY_Sp_DN12991_c0_g1		0.35	0.35	0.03	0.25	0.66	0.63	0.41	0.32	0.61	0.39	0.17	9.96	3.65	6.96	11.59	8.82	8.41	3.49	2.97	2.72	7.94	8.8	9.71	–	–	–	–	–	–
TRINITY_Sp_DN13172_c0_g1		2.19	3.1	1.02	0.27	0	0	2.07	3.35	0.8	0	0.41	6.29	9.06	5.94	0	0	0	4.64	6.92	7.71	0.09	0.19	0.08	–	–	–	–	–	1.3909
TRINITY_Sp_DN13243_c0_g1		0	0	0	0.38	0	0	0.12	0	0.14	0.13	0.55	18.21	19.67	26.63	18.38	10.78	16.36	18.66	15.93	19.92	22.18	16.46	27.45	–	–	–	–	6.0716	Inf
TRINITY_Sp_DN13363_c0_g1		0.36	1.01	0.38	0.75	0.27	0.9	0.49	0.63	1.09	0.62	0.94	4.38	3.7	2.34	10.21	9.25	4.93	3.68	2.2	2.93	8.52	8.95	7.35	–	–	–	–	3.1869	2.1526
TRINITY_Sp_DN13387_c0_g1		4.21	3.93	0.31	0	0.08	0	2.96	4.41	0	0	0	15.41	9.86	12.92	0.03	0	0.22	9.37	7.85	10.89	0.05	0.08	0.28	–	–	–	–	–	1.8217
TRINITY_Sp_DN13445_c0_g1		3.04	3.75	2.44	4.7	5.76	4.15	3.45	3.53	4.15	8.52	7.83	10.02	9.71	11.13	85	103.08	63.61	9.21	8.3	7.63	85.63	100.26	43.64	–	–	–	–	3.6669	1.3794
TRINITY_Sp_DN13473_c1_g1		0	0	0	0	0	0	0	0	0	0	0	1.76	1.02	1.65	0	0	0	0.78	1.26	1.03	0	0	0	–	–	–	–	–	Inf
TRINITY_Sp_DN13473_c2_g1		0	0	0	0	0	0	0.04	0	0	0	0	6.95	6	6.37	0	0.03	0	5	5.38	4.43	0.07	0	0	–	–	–	–	–	Inf
TRINITY_Sp_DN14007_c0_g1		0	0	0.12	0	0	0	0	0	0	0	0	5.81	3.07	4.66	2.4	3.64	3.36	2.68	1.84	2.18	5.25	3.43	3.17	–	–	–	–	Inf	6.4874
TRINITY_Sp_DN14927_c0_g1		1.07	0	1.59	1.46	2.89	0.14	3.05	4.41	1.87	0	0	5.69	2.77	0.4	0.31	0	0	0	1.77	5.41	2.3	0	0	–	–	–	–	-3.8871	–
TRINITY_Sp_DN15018_c0_g1		0	0	0	0	0	0	0	0	0	0	0	3.74	1.61	0.64	0	0	0	0	0	0.32	0	0	0	–	–	–	–	–	–
TRINITY_Sp_DN16130_c0_g1		0	0	0	0	0	0.26	0	0	0	0	0	1.5	1.23	0.2	0.45	0.25	0.44	0.67	0	0.2	0.25	2.45	1.52	–	–	–	–	–	–
TRINITY_Sp_DN16294_c0_g1		0	0	0	0	0.37	0	0	0	0.41	0	0	6.89	2.82	3.66	2.19	0.37	2.79	2.81	0	1.71	2.63	1.03	4.52	–	–	–	–	–	Inf
TRINITY_Sp_DN16456_c0_g1		0	0	0	0	0	0	0	0	0	0	0	4.44	3.59	2.24	6.08	5.03	13.48	1.87	1.94	3.8	11.15	8.84	12.08	–	–	–	–	Inf	Inf
TRINITY_Sp_DN16597_c0_g1		0.52	0.79	0.41	0.23	0.87	0.55	0.81	0.48	0.51	0.24	0.33	4.16	2.04	4.2	4.74	3.75	4.98	1.82	0.93	2.37	3.98	4.79	8.11	–	–	–	–	2.5886	2.182
TRINITY_Sp_DN16753_c0_g1		0.73	0	0	0	0	0	1.59	1.8	0	0	0	0	0	0	0	0	0	0	0	0	0	0	0	–	–	–	–	–	–
TRINITY_Sp_DN17120_c0_g1		0	0	0.07	0	0.08	0	0	0	0.17	0	0	2.61	2.93	0.8	17.25	17.61	7.6	3.17	1.22	1.73	18.46	17.39	10.42	–	–	–	–	8.6265	6.1028
TRINITY_Sp_DN1780_c0_g1		0	0	0	0	0	0	0.81	0	0	0	0	2.93	0	7.69	0	3.82	7.39	0	0	0.74	0	0	1.17	–	–	–	–	–	–
TRINITY_Sp_DN18954_c0_g1		0.37	0.23	0.14	0.39	0.78	0.54	1.47	1.67	0.68	0.32	0.91	3.95	1.61	4.05	1.53	0.9	1.04	2.32	1.06	1.27	1.25	1.56	1.8	–	–	–	–	–	3.3569
TRINITY_Sp_DN18_c0_g1		0	0	0	0	0	0	0	0	0	0	0	10.19	8.94	7.86	4.96	5.52	6.12	3.88	12.7	32.77	8.89	5.38	8.47	–	–	–	–	Inf	Inf
TRINITY_Sp_DN19198_c0_g1		0	0.08	0	0	0	0	0	0	0	0	0	4.2	3.61	2.25	15.43	15.06	15.35	6.72	2.81	6.85	22.32	24.7	19.69	–	–	–	–	–	–
TRINITY_Sp_DN19351_c0_g1		0	0	0	0	0	0	0	0	0	0.01	0	29.6	19.47	17.56	1.4	0.43	0.84	13.12	12.45	16.68	0.02	0	0.07	–	–	–	–	–	Inf
TRINITY_Sp_DN20365_c0_g1		0	0	0	0	0	0	0	0	0	0.82	0	3.63	0.66	0	0.67	2.18	1.1	0.55	0	0	5.27	1.97	2.46	–	–	–	–	–	–
TRINITY_Sp_DN20989_c0_g1		0	0	0	0	0.26	0.26	0	0	0	0	0	4.15	1.99	2	16.13	11.87	6.76	3.06	1.13	0.6	12.98	14.14	5.74	–	–	–	–	5.5893	Inf
TRINITY_Sp_DN21277_c0_g1		0	0	0	0	0	0	0	0	0	0	0	2.71	0	0	0	0	0	0	0	0.74	0	0	0	–	–	–	–	–	–
TRINITY_Sp_DN21287_c0_g1		68.54	53.96	37.64	144.77	118.72	146.06	111.73	68.16	122.48	147.64	107.73	2.46	0	0	5.5	15.85	0	0	4.26	0	10.29	11	0	–	–	–	–	-4.8779	-6.5613
TRINITY_Sp_DN2140_c0_g1		1.03	1.78	1.16	6.58	5.02	5.43	0.21	0.23	5.73	11.16	5.23	4.49	4.32	16.01	61.1	14.85	55.69	1.14	2.74	2.8	65.88	32.44	80.49	–	–	–	–	2.5075	–
TRINITY_Sp_DN21658_c0_g1		0.41	0	0	0.91	0.85	0	0.18	0	0	0.35	0	16.25	14.36	6.19	26.91	18.3	20.57	8.96	10.4	11.3	18.91	25.81	20.84	–	–	–	–	4.6042	5.6913
TRINITY_Sp_DN2578_c0_g1		10.19	14.8	9.32	2.31	0.72	0.53	13.65	8.83	0.78	0.19	0.8	8.49	17.43	26.52	0.3	0	0.45	12.05	10.28	19.97	0.16	0.82	1	–	–	–	–	–	–
TRINITY_Sp_DN2911_c0_g1		0.34	0.57	0.15	0.09	0.22	0.17	0.29	0.31	0.43	0.58	0.05	4.53	3.18	3.57	3.73	5.24	3.21	3.47	1.59	2.91	3.7	5.06	4.24	–	–	–	–	4.2318	3.0431
TRINITY_Sp_DN3181_c0_g1		0	0	0	0	0	0	0	0	0	0	0	5.15	0	0.79	10.02	23.06	7.85	12.57	12.26	8.93	17.42	7.28	10.73	–	–	–	2.7029	Inf	–
TRINITY_Sp_DN3405_c0_g1		0.24	0	0.11	0.25	0.64	0.89	0.36	0.13	0.84	0.66	0	8.43	9.41	6.76	14.52	18.76	16.13	9.33	5.43	10.34	15.1	15.31	12.34	–	–	–	–	4.3507	5.8059
TRINITY_Sp_DN3903_c0_g1		9.16	10.16	6.3	30.84	29.24	27.98	22.24	31.01	16.91	17.31	29.42	6.05	2.56	4.2	9	11.58	15.6	2.63	2.52	4.8	8.84	19.22	11.39	–	–	–	–	-1.7362	–
TRINITY_Sp_DN5160_c0_g1		1.95	1.09	0.08	0.22	0.63	0.37	0.21	0.98	0	0.18	0	3.99	4.9	2.46	4.64	3.53	3.62	3.64	2.82	4.61	3.13	2.51	3.8	–	–	–	–	–	–
TRINITY_Sp_DN539_c0_g1		2.44	1.54	9.65	7.85	3.05	4.92	12.65	5.65	0.87	5.3	6.53	10.83	12.26	8.61	11.72	6.01	12.68	4.57	9.19	11.04	6.2	8.62	11.84	–	–	–	–	–	–
TRINITY_Sp_DN5406_c0_g1		0	0	0	0	0	0	0	0	0	0	0	10.92	4.38	11.39	1.06	0.77	0.79	4.18	5.45	4.32	1.7	0.33	0.58	–	–	–	–	Inf	Inf
TRINITY_Sp_DN6308_c0_g1		0.08	0.18	0.04	0.04	0	0	0.12	0.09	0.29	0.14	0.09	6.84	7.56	5.09	2.02	3.89	3.08	6.83	4.72	5.14	1.33	2.28	1.58	–	–	–	–	7.2656	5.6499
TRINITY_Sp_DN6532_c0_g1		1.96	1.11	0.89	0.16	0.16	0.47	2.53	1.61	1.04	0.98	0.42	4.5	3.26	2.76	1.14	1.82	0.53	1.5	2.21	3.48	0.21	0.94	0.52	–	–	–	–	–	–
TRINITY_Sp_DN6849_c0_g1		0	0	0	0	0	0	0.19	0	0	0	0	8.67	12.74	18.55	1.72	1.13	3.72	10.02	5.94	15	0.45	2.47	1.07	–	–	–	–	Inf	Inf
TRINITY_Sp_DN7457_c0_g1		0.21	0.34	0.1	0.28	0.56	0	0.42	0.57	1.04	0.35	0.7	2.94	0.56	0.78	1.24	0.93	0.61	0.6	0.62	0.09	1.94	0.66	0.79	–	–	–	–	–	–
TRINITY_Sp_DN7487_c0_g1		0	0	0	0	0	0	0	0	0	0	0	9.7	10.19	6.28	33.85	36.06	35.87	7.65	5.2	9.72	34.98	36.74	24.13	–	–	–	–	Inf	Inf
TRINITY_Sp_DN792_c0_g1		0.31	1.58	0.84	0.15	0.17	0	1.33	0.36	0	0	0.4	2.35	2.56	2.75	0.78	0.76	0.73	0.83	1.46	1.69	1.48	1.07	0.73	–	–	–	–	–	–
TRINITY_Sp_DN8004_c0_g1		1.7	2.23	2.11	0	0	0	2.3	1.08	0	0	0	10.88	12.65	17.99	0.09	0	0.27	9.16	4.79	5.09	0	0	0	–	–	–	–	–	2.44
TRINITY_Sp_DN8012_c0_g1		0.29	0	0.81	0	0	0	0	0.8	0	0	0	3.03	5.88	3.52	0	0	0	5.11	4.99	12.39	0.14	0	0.13	–	–	–	–	–	3.1269
TRINITY_Sp_DN847_c0_g1		0	0	0	0	0	0	0	0.85	0	0	0	8.65	4.96	22.27	1.39	4.2	0.25	5.55	6.72	12.43	0.27	1.66	0.7	–	–	–	–	–	Inf
TRINITY_Sp_DN8550_c0_g1		0.44	0.77	0	0	0	0	0	0.16	0	0	0	6.74	2.41	4.57	2.12	1.28	1.04	2.21	2.82	2.29	1.81	1.29	1.88	–	–	–	–	Inf	3.1265
TRINITY_Sp_DN8635_c0_g1		1.36	0.78	1.13	2.15	2.17	2.39	0.94	1.13	4	2.97	2.22	25.01	13.93	35.35	46.78	32.78	44.68	14.61	9.45	12.31	40.11	49.32	45.92	–	–	–	–	3.7633	4.1718
TRINITY_Sp_DN9050_c0_g1		2.89	5.27	2.84	4.64	4.96	3.87	4.51	5.39	4.85	7.3	7.92	12.53	12.58	6.39	8.13	8.25	10.29	13.56	15.87	9.87	5.92	13.29	12.54	–	–	–	–	–	–
TRINITY_Sp_DN9351_c0_g1		5.6	4.35	2.59	0	0	0	2.08	3.21	0	0	0	6.2	4.26	3.42	0	0	0	3.15	3.16	4.1	0	0	0	–	–	–	–	–	–
TRINITY_Sp_DN9790_c0_g3		0	0	0	0.13	0.13	0.07	0	0	0.36	0.13	0.07	3.17	0.75	1.98	1.22	1.84	1.31	0.27	0.39	0.96	0.87	1.07	2.28	–	–	–	-1.5916	3.3146	Inf
TRINITY_Sp_DN9814_c0_g1		0.06	0.06	0	0.32	0.13	0.06	0	0	0.21	0.39	0.6	3.65	2.39	3.62	80.71	88.92	56.03	3.01	2.38	2.27	143.93	155.21	81.06	–	–	–	–	8.3665	5.9242
Sp-R_1-10k_transcript/30109	BSD-type transcription factor	5	6.06	9.65	25.95	22.9	21.76	7.16	7.25	23.06	23.84	23.14	13.4	16.42	12.91	52.54	68.34	44.72	11.61	13.15	20.01	63.94	60.26	40.09	–	–	–	–	–	–
Sp-R_1-10k_transcript/32304		1.66	1.86	2.6	6.34	7.55	8.85	2.21	2.88	12.42	9.84	10.72	8.24	8.49	6.87	34.03	38.02	31.9	6.46	7.53	9.9	43.16	36.82	31.95	–	–	–	–	1.7575	1.5879
Sp-R_1-10k_transcript/32401		0	0	0	0.04	0	0.14	0	0.19	0.15	0	0	1.32	0.71	1.67	2.68	2.22	2.99	0.69	1.25	0	2.79	3.7	2.3	–	–	–	–	4.8882	Inf
Sp-R_1-10k_transcript/32538		2.09	1.61	4.74	6.18	6.48	6.34	3.87	2.63	7.73	7.64	8.4	12.85	12.69	9.83	31.46	39.57	26.77	13.44	13.78	15.25	36.34	36.66	29.08	–	–	–	–	1.9269	1.7038
Sp-R_1-10k_transcript/33021		20.44	16.95	26.41	34.22	41.35	32.5	34.32	26.88	37.35	36.24	34.61	12.52	13.87	10.67	29.12	34.25	27.5	14.82	13.8	18.12	31.35	33.13	29.1	–	–	–	–	–	–
Sp-R_1-10k_transcript/33630		1.52	1.96	2.48	3.89	4.79	2.77	2.29	2.64	4.12	4.03	4.62	2.72	2.59	1.43	7.44	7.92	5.39	2.71	1.34	3.27	8.51	9.33	7.3	–	–	–	–	–	–
Sp-R_1-10k_transcript/40743		1.17	0.97	5.66	12.46	9.12	10.65	3.92	2	15.65	13.91	12.9	7.8	6.24	4.59	18.65	17.84	14.67	3.87	3.05	6.2	19.17	18.27	19.91	–	–	–	–	–	–
Sp-R_1-10k_transcript/42273		10.79	6.34	13.85	28.91	22.2	28.88	13.21	9.27	23.73	31.09	26.86	12.02	14.49	15.5	27.69	20.31	25.95	6.85	5.94	11.42	24.82	22.96	32.51	–	–	–	–	–	–
TRINITY_Sa_DN13508_c0_g1		15.05	13.98	7.57	9.75	11.4	9.9	14.33	19.47	15.25	12.34	13.02	0.09	0	0	0	0	0	0	0	0	0	0	0	–	–	–	–	#NAME?	-9.1453
TRINITY_Sa_DN18346_c3_g1		8.47	9.88	10.84	29.3	21.28	23.35	10.28	11.68	31.35	29.23	20.47	0.81	2.51	1.67	6.56	3.52	4.71	2.18	2.08	1.75	5.05	3.69	3.64	–	–	–	–	-2.76	-2.8891
TRINITY_Sa_DN18488_c0_g1		11.88	10.47	4.12	10.73	12.35	12.1	15.1	19.36	12.37	13.91	10.78	0.06	0.06	0.18	0.66	0.76	0.52	0.32	0.07	0.12	0.35	0.35	0.84	–	–	–	–	-4.621	-6.758
TRINITY_Sa_DN20051_c0_g1		13.98	12.6	10.4	22.3	22.2	20.45	15.55	12.04	32.06	25.46	22.4	0	0	0	0	0.1	0	0	0	0	0	0	0	–	–	–	–	-9.7328	#NAME?
TRINITY_Sa_DN20779_c0_g1		18.76	20.72	12.16	31.42	30.07	29.63	16.1	20.29	48.04	33.75	32.46	0	0	0.07	0	0.08	0	0.07	0	0	0	0	0	–	–	–	–	-10.661	-9.828
TRINITY_Sa_DN21021_c0_g1		41.76	39.17	41.55	109.82	113.8	115.38	56.87	54.56	118.9	123.56	104.41	0	0	0	0	0	0	0	0	0	0	0	0	–	–	–	–	#NAME?	#NAME?
TRINITY_Sa_DN21465_c0_g1		14.85	14.97	8.25	15.96	14.67	14.65	14.45	17.16	21.49	15.92	10.98	0.84	0.29	1.12	1.14	1.03	1.12	0.04	0.27	0.33	1.33	1.61	2.05	–	–	–	–	-4.2222	-4.4139
TRINITY_Sa_DN8554_c0_g1		4.74	2.18	6.85	8.19	10.76	9.3	8.02	3.76	14.15	10.38	8.1	0	0	0	0	0	0	0	0.12	0	0	0	0	–	–	–	–	#NAME?	#NAME?
TRINITY_Sp_DN15989_c0_g1		0	0	0	0	0	0	0	0	0	0	0	4.4	4.44	4.46	8.06	9.79	7.29	2.44	3.68	2.86	9.79	10.21	9.54	–	–	–	–	Inf	Inf
TRINITY_Sp_DN2155_c0_g1		1.11	0.59	0.41	0.82	1.66	1.29	0.89	1.2	2.2	0.73	1.64	12.88	10.62	12.84	19.53	23.82	27.06	8.22	4.52	7.56	26.3	29.37	20.13	–	–	–	–	3.7732	3.6881
TRINITY_Sp_DN5361_c0_g1		3.56	5.77	6.74	8.24	6.68	11.75	6.1	1.49	12.4	15.13	13.8	16.36	13.22	8.82	35.48	34.77	27.98	4.97	9.12	12.04	42.62	44.33	30.97	–	–	–	–	1.3929	–
TRINITY_Sp_DN8760_c0_g1		0.09	0	0	0	0	0	0	0	0	0	0.31	9.98	8.29	7.48	24.3	28.8	20	7.44	5.67	13.02	33.79	31.05	22.56	–	–	–	–	Inf	7.7917
Sp-R_1-10k_transcript/10521	bZIP transcription factor superfamily	1.67	3.04	2.42	8.21	9.7	6.4	3.7	3.26	10.32	8.7	6.71	5.76	3.88	4.26	9.6	9.06	7.83	3.42	2.47	3.44	8.74	8.63	10.17	–	–	–	–	–	–
Sp-R_1-10k_transcript/10725		7.17	6.14	7.78	29.7	36.22	28.81	9.06	7.48	59.6	45.29	45.88	3.49	3.72	4.84	53.32	40.74	46.04	4.15	2.95	4.07	70.25	58.65	59.17	–	–	–	–	–	–
Sp-R_1-10k_transcript/10989		0.34	0.19	0.4	0.11	0.11	0.2	0.05	0.04	0.24	0	0.14	0.92	0.3	0.79	1.56	0.97	1.08	0.13	0.44	0.43	0.51	0.62	1.03	–	-2.9989	–	–	2.6734	–
Sp-R_1-10k_transcript/14371		2.93	1.02	3.27	9.35	7.76	8.65	3.79	4.17	8.92	8.55	13.53	2.74	2.84	2.86	8.58	10.67	8.34	2.44	2.36	3.47	9.14	9.8	6.88	–	–	–	–	–	–
Sp-R_1-10k_transcript/15052		0	0.06	0.13	0	0	0.03	0	0.03	0.16	0.04	0	0.81	0.9	0.57	1.36	0.34	0.7	0.3	0.52	0.36	0.84	0.92	2.08	–	–	–	–	5.1475	3.0915
Sp-R_1-10k_transcript/15498		0.05	0.09	0	10.27	12.19	10.52	0.03	0.04	5.96	8	6.16	0.17	0.14	0.02	41.32	41.01	24.49	0	0	0	31.2	38.03	34.01	–	–	–	–	1.2693	–
Sp-R_1-10k_transcript/15971		0.84	0.46	1.35	1.96	1.15	1.9	0.66	0.32	1.73	1.53	1.11	9.06	5.66	8.6	11.35	11.63	9.24	5.5	7.45	9.66	14.96	15.61	9.78	–	–	–	–	2.2427	2.7685
Sp-R_1-10k_transcript/17159		0.04	0	0.04	0.25	0.09	0	0.09	0.46	0.16	0	0.13	1.7	0.54	0.54	3.65	2.64	3.54	0.44	0.46	0.62	3.4	3.5	3.83	–	–	–	–	4.3204	4.4651
Sp-R_1-10k_transcript/17184		2.77	2.87	4.39	12.63	12.67	9.6	3.2	3.54	12.32	13.06	12.64	3.87	4.72	2.81	12.68	17.06	11.06	4.88	5.82	4.82	14.1	12.33	13.13	–	–	–	–	–	–
Sp-R_1-10k_transcript/18648		0	0	0	0	0.29	0	0.13	0	0	0	0	0.39	0.2	0.42	13.67	9.9	7.23	0.25	0.03	0.26	10.1	17.11	11.45	–	–	–	–	6.2332	Inf
Sp-R_1-10k_transcript/19266		0	0	0	0	0	0	0.32	0	0.12	0	0	1	0.14	1.29	1.49	1.85	1.66	0.23	0.55	0.65	2.12	0.32	1.66	–	–	–	–	Inf	Inf
Sp-R_1-10k_transcript/19318		10.72	10.45	9.59	19.84	20.13	20.6	15.34	14.7	20.31	17.56	20.36	10.64	10.97	7.97	21.61	25.72	20.06	15.8	15.42	13.01	22.83	24.62	19.11	–	–	–	–	–	–
Sp-R_1-10k_transcript/19864		0	0	0	0	0	0	0	0	0	0	0	0.38	0	0	4.12	3.37	3.26	0	0	0	1.33	2.21	2.85	–	–	–	–	Inf	–
Sp-R_1-10k_transcript/20517		0	0.08	0	0.32	0.64	0.34	0	0	0.15	0.37	0.11	0.21	0	0	57.03	54.22	28.86	0	0	0.09	36.93	52.12	37.1	–	–	–	–	6.2923	–
Sp-R_1-10k_transcript/20566		0	0	0	0	0	0.3	0	0	0	0	0	5.86	1.79	1.36	7.16	3.47	5.26	0.6	0.49	1.4	3.82	5.49	6.21	–	–	–	–	5.1905	Inf
Sp-R_1-10k_transcript/20613		0	0.13	0.03	1.72	3.67	1.58	0	0.09	2.46	2.5	1.73	0	0	0	5.73	5.11	0.72	0	0.07	0	4.83	8.54	2.97	–	–	–	–	–	–
Sp-R_1-10k_transcript/20804		0	0	0	0	0	0	0.04	0	0	0	0	0	0	0	5.76	6.19	0.39	0	0	0.17	5.78	5.77	2.56	–	–	–	–	Inf	–
Sp-R_1-10k_transcript/20860		5.15	3.59	3.28	5.14	5.35	6.42	5.38	6.98	6.4	4.84	6.16	6.69	5.61	4.74	12.98	12.64	10.34	4.5	4.39	5.94	12.87	12.5	13	–	–	–	–	–	–
Sp-R_1-10k_transcript/21209		3.71	3.7	4.11	5.15	4.46	4.88	7.42	7.27	5.62	5.97	7.37	4	5.53	3.59	9.68	8.78	6.79	5.67	5.06	7.25	6.58	8.3	7.51	–	–	–	–	–	–
Sp-R_1-10k_transcript/22548		0	0.2	0.08	2.57	2.07	2.96	0.31	0	1.54	1.51	1	0	0.26	0.42	12.84	13.86	5.84	0.28	0.05	0.33	11.07	17.13	8.94	–	–	–	–	1.6628	–
Sp-R_1-10k_transcript/23133		4.58	5.08	4.78	8.77	7.69	9.15	7.47	8.22	10.29	8.58	10.43	6.88	6.23	6.46	14.14	14.97	11.62	6.49	7.61	6.6	13.95	14.24	14.06	–	–	–	–	–	–
Sp-R_1-10k_transcript/24397		0.26	0.71	0.05	0	0.06	0.06	0.24	0.06	0	0.24	0.23	3.18	1.99	1.91	4	2.04	2.31	1.71	1.03	1.86	2.63	3.33	2.6	–	–	–	–	5.5976	2.3868
Sp-R_1-10k_transcript/24732		0	0	0	0	0	0	0	0	0.06	0	0	3.14	1.21	2.02	4.68	3.35	3.74	0.89	1.53	0.84	3.55	6.37	3.87	–	–	–	–	Inf	Inf
Sp-R_1-10k_transcript/25035		0.21	0	0.37	0.72	1.82	1.17	1.09	0	1.99	1.09	1.91	2.17	1.63	1.32	21.48	25.02	14.7	1.92	3.16	2	20.26	20.06	20.03	–	–	–	–	3.5923	2.7438
Sp-R_1-10k_transcript/25804		3.64	2.62	2.73	3.82	3.62	4.42	3.83	4.89	4.64	4.59	4.99	2.83	2.59	1.67	7.5	6.44	6.93	2.27	1.47	2.65	8.23	6.42	7.26	–	–	–	–	–	–
Sp-R_1-10k_transcript/25840		0.19	0	0	0	0.07	0.06	0	0.17	0.49	0	0.14	0.7	0.99	0.93	3.51	2.82	2.81	0.34	0.1	0.79	1.85	3.48	1.87	–	–	–	–	5.6752	3.5155
Sp-R_1-10k_transcript/26166		0.14	0.14	0	0.55	0.49	0.17	0.12	0.85	0.12	0	0.19	3.66	1.38	2.19	3.03	3.89	3.01	0.39	1.35	1.08	2.32	3.22	3.87	–	–	–	–	2.5507	4.1011
Sp-R_1-10k_transcript/26402		0.07	0	0	0	0	0	0	0.04	0	0	0	4.37	1.45	1.92	6.85	7.56	6.53	1.31	1.55	1.6	7.46	10.18	8.71	–	–	–	–	Inf	6.5261
Sp-R_1-10k_transcript/26497		3.45	3.76	1.36	2.65	2.74	2.53	3.91	4.96	1.24	2.29	2.48	2.49	1.83	2.17	7.62	6.62	7.23	1.67	1.69	2.45	5.65	7.48	7.93	–	–	–	–	1.0019	–
Sp-R_1-10k_transcript/27001		0	0	0	0	0	0	0	0	0	0	0	3.93	2.69	1.67	8.37	6.88	9.85	1.64	1.85	2.84	6.92	7.34	10.44	–	–	–	–	Inf	Inf
Sp-R_1-10k_transcript/27246		0	0	0	0	0.52	0.24	0	0	0	0	0.61	1.57	1.37	0.93	5.71	5.26	4.32	1.55	0.79	0.66	6.93	8.72	5.83	–	–	–	–	3.8513	Inf
Sp-R_1-10k_transcript/27834		0	0	0	0	0	0	0	0	0	0	0	4.21	1.02	1.42	4.22	2.9	4	1.86	0	1.93	4.06	6.53	4.44	–	–	–	–	Inf	Inf
Sp-R_1-10k_transcript/27879		7.89	8.51	3.18	3.6	4.63	3.68	6.45	8.22	4.65	3.43	4.69	5.45	2.74	4.59	7.08	7.96	8.11	3.2	2.81	3.48	7.19	7.05	8.92	–	–	–	–	–	–
Sp-R_1-10k_transcript/27935		0	0	0	0	0	0	0	0.06	0	0	0	0.41	1.6	0.48	1.2	0.97	1.34	0.81	0	1.08	2.5	0.51	2.66	–	–	–	–	Inf	Inf
Sp-R_1-10k_transcript/28244		9.03	10.53	7.85	5.19	5.22	4.66	10.98	13.14	8.65	7.55	7.26	5.74	5.8	4.35	7.42	10.15	6.89	7.25	6.83	6.94	6.9	10.16	5.93	–	–	–	–	–	–
Sp-R_1-10k_transcript/28498		8.02	8.77	2.73	5.78	6.19	6.55	9.34	10.83	7.76	4.84	6.07	6.1	4.6	5.51	15.77	16.12	14.36	3.9	3.66	5.53	13.8	18.14	16.94	–	–	–	–	–	–
Sp-R_1-10k_transcript/28518		3.57	5.42	1.49	5.54	7.5	5.63	6.38	8.11	9.18	5.83	6.96	1.59	1.36	0.91	7.66	9.42	6.85	1.41	0.96	1.37	8.98	6.37	9.04	–	–	–	–	–	-1.814
Sp-R_1-10k_transcript/28674		1.73	2.21	2.39	20.09	19.75	18.76	4.37	3.94	69.48	43.28	35.2	2.64	1.38	2	10.84	8.96	9.92	1.69	0.91	2.58	13.11	10.29	11.08	1.4074	–	–	–	-1.4152	–
Sp-R_1-10k_transcript/28719		0	0.63	0.51	1.03	1.5	1.33	0.2	0.48	1.12	1.64	2.14	11.83	10.88	8.55	18.91	20.01	20.2	8.71	7.17	8.98	16.04	15.03	20.88	–	–	–	–	3.49	4.3553
Sp-R_1-10k_transcript/28834		3.67	5.25	3.32	5.91	8.14	5.87	4.31	5.72	6.12	5.92	6.76	0	1.38	1.74	3.71	4.76	5.68	1.58	1.78	1.16	4.06	4.19	5.1	–	–	–	–	–	-2.2353
Sp-R_1-10k_transcript/29025		0	0	0	0	0	0	0	0	0	0	0.83	4.21	4.13	2.11	10.01	6.69	8.46	3.2	2.77	3.4	11.26	10.95	7.37	–	–	–	–	Inf	Inf
Sp-R_1-10k_transcript/29040		4.33	4.82	2.35	4.36	7.09	5.34	6.13	9.48	6.81	4.92	6.91	3.58	3.26	3.48	10.06	8.8	8.86	2.97	2.63	3.64	9.19	9.1	9.98	–	–	–	–	–	–
Sp-R_1-10k_transcript/29528		0.39	0.38	0.76	2.51	2.19	1.54	0.78	0.49	2.85	2.97	2.56	1.36	1.89	0.57	4.79	6.91	3.67	0.98	1.47	1.73	3.59	3.48	3.79	–	–	–	–	–	–
Sp-R_1-10k_transcript/29555		0	0	0	0	0	0	0	0	0	0	0	0	0	0.52	0.45	1.4	0	0	0	0	1.14	0.97	0.41	–	–	–	–	Inf	–
Sp-R_1-10k_transcript/29566		7.01	7.95	6.49	13.97	11.83	12.38	11.41	16.19	29.53	17.61	17.71	6.36	8.38	5.01	43.4	61.38	50.12	10.92	7.19	6.37	60.81	57.63	40.15	–	–	–	–	1.5858	–
Sp-R_1-10k_transcript/29571		1.52	0.77	0.54	0.47	0.73	0.62	0.78	0.99	0.24	0.78	0.53	0.09	0.7	0.31	4.94	2.58	5.17	0.15	0.65	0.87	3.28	3.98	8.88	–	–	–	–	2.3327	–
Sp-R_1-10k_transcript/29652		0	0	0	0	0	0	0	0	0	0	0	1.91	1.43	0	3.95	4.16	4.58	1.48	1.14	1.6	3.48	3.55	2.43	–	–	–	–	Inf	Inf
Sp-R_1-10k_transcript/29783		0	0	0.5	0	0.15	0	0.12	0	0	0.33	1.3	0.54	0.21	1.13	1.65	3.25	0.43	0	0.58	1.05	2.74	2.6	2.31	–	–	–	–	4.4545	–
Sp-R_1-10k_transcript/29945		0.04	0	0	5.52	7.03	5.35	0.03	0	2.05	3.59	4.29	0	0	0	12.41	7.29	4.45	0	0	0	8.28	16.91	6.92	–	–	–	–	–	–
Sp-R_1-10k_transcript/30024		1.66	3.36	1.53	1.98	1.96	2.63	2.16	3.33	2.21	2.49	2.12	7.28	6.3	8.07	12.91	10.05	11.3	5.56	4.72	5.23	11.01	11.92	10.31	–	–	–	–	1.9325	1.3686
Sp-R_1-10k_transcript/30121		0	0	0	0	0	0	0	0	0	0	0	0.29	0	0	1.2	1.04	0.18	0.33	0	0.18	2.16	0.87	0.62	–	–	–	–	Inf	–
Sp-R_1-10k_transcript/30217		25.92	23.16	14.7	11.83	16.8	8.5	22.15	14.45	5.75	9.84	8.72	21.37	21.05	18.96	12.81	8.86	17.85	14.87	14.44	22.13	9.48	11.73	21.29	–	–	–	–	–	–
Sp-R_1-10k_transcript/30231		2.95	4.11	3.26	5.74	4.81	4.49	3.82	5.44	7.38	4.4	6.66	34.85	30.04	26.41	102.22	108.12	74.24	27.05	24.23	26.48	113.33	96.27	75.65	–	–	–	–	3.8068	2.7725
Sp-R_1-10k_transcript/30322		0.99	0.71	0.26	1.33	1.35	0.79	0.54	0.6	1.16	1	1.32	13.97	6.24	9.38	21.09	19.03	19.18	6.34	5.4	6.77	21.2	23.39	18.62	–	–	–	–	3.6421	3.5117
Sp-R_1-10k_transcript/30690		3.34	2.27	3.01	8.19	6.64	8.9	3.38	3.46	6.82	7.82	9.45	12.36	13.03	10.09	17.65	15.51	23.51	9.85	6.36	9.96	19.55	20.95	24.07	–	–	–	–	–	1.6915
Sp-R_1-10k_transcript/30839		4.38	3.04	5.02	11.52	11.65	9.81	5.5	5.11	15.3	11.15	13.97	4.59	4.55	6.84	12.13	12.54	13.25	2.58	3.69	4.57	13.57	10.23	12.84	–	–	–	–	–	–
Sp-R_1-10k_transcript/31354		5.13	9.26	2.06	6	5.07	6.84	6.21	8.86	5.62	4.64	5.66	1.21	0.95	1	2.81	1.78	2.76	0.8	0.41	1.33	3.31	2.42	2.87	–	–	–	–	-1.7246	-2.7314
Sp-R_1-10k_transcript/31490		11.19	10.76	10.41	17.8	18.23	16.88	12.46	14.54	18.38	16.51	16.81	8.76	9.91	8.3	29.8	39.42	25.41	11.84	9.38	9.92	31.85	35.34	25.01	–	–	–	–	–	–
Sp-R_1-10k_transcript/31727		0	0.48	0	17.17	19.98	13.64	1.36	2.16	16.38	18.62	8.99	0.47	0.2	0.58	20.98	26.89	12.77	0	0	0	23.83	35.74	11.39	–	3.1068	–	#NAME?	–	–
Sp-R_1-10k_transcript/31982		10.85	9.6	6.17	11.49	12.6	12.18	11.49	14.38	9.54	8.7	8.62	3.47	2.55	5.38	4.75	12.06	8.1	3.43	1.42	3.17	7.07	5.15	5.29	–	–	–	–	–	-1.5438
Sp-R_1-10k_transcript/31985		0	0	0	0	0	0	0	0	0	0	0	0	0.42	1.21	1.4	2.18	2.24	1.16	0.26	0.89	4.03	2.54	1.76	–	–	–	–	Inf	Inf
Sp-R_1-10k_transcript/32410		0.38	0.59	0.24	7.79	5.75	8.79	2.88	0.92	6.1	5.63	8.71	1.08	0.84	0.94	11.19	15.37	20.81	0.49	0.66	1.27	15.8	13.88	15.17	–	–	–	–	–	–
Sp-R_1-10k_transcript/33089		0.66	0.68	0.64	0.93	0	0.4	0.64	0.82	0.44	1.52	0.35	2.53	2	2.42	11.72	10.18	9.43	2.58	1.91	3.06	8.29	9.82	10.16	–	–	–	–	4.0667	–
Sp-R_1-10k_transcript/33153		14.55	18.5	7.77	9.44	11.51	11.04	13.21	29.92	15.79	7.02	8.57	13.08	15.94	11.84	36.71	32.17	29.01	17.59	11.3	14.04	30.43	35.55	30.18	–	–	–	–	1.1802	–
Sp-R_1-10k_transcript/33503		13.43	19.22	7.5	13.19	12.86	14.15	15.45	28.27	18.37	12.28	15.16	11.17	6.92	8.46	22.37	18.03	17.31	5.47	3.95	8.22	20.51	21.62	21.18	–	–	–	–	–	–
Sp-R_1-10k_transcript/33758		0	0	0	0	0	0	0	0	0	3.89	0	0.47	1.51	0	1.92	2.93	1.95	0	0	0	0.43	0.43	0.25	–	–	-2.5903	#NAME?	Inf	Inf
Sp-R_1-10k_transcript/33845		4.91	4.21	1.67	1.49	1.12	1.92	6.4	4.37	3.49	1.26	2.78	4.6	3.07	2.86	3.6	4.84	6.2	1.79	1.84	2.41	4.43	4.94	3.86	–	–	–	–	1.2232	–
Sp-R_1-10k_transcript/34051		2.59	5.17	2.84	6.5	8.11	6.96	3.38	3.24	5.66	5.66	6.56	6.17	4.67	4.83	13.07	13.46	12.54	6.78	6.15	6.15	13.52	14.51	10.06	–	–	–	–	–	–
Sp-R_1-10k_transcript/34295		0	0	0	0	0	0	0.1	0	0	0	0	0	0	0	0.19	0.35	0.13	0	0	0	0.13	0	0.24	–	–	–	–	–	–
Sp-R_1-10k_transcript/34722		1.66	1.77	1.79	4.55	3.7	4.3	8.48	10.62	1.6	3.27	2.82	0.26	0.35	0.33	6.65	6.86	5.84	0.62	0.21	0.45	7.21	7.73	5.21	–	2.0278	–	–	–	-2.8145
Sp-R_1-10k_transcript/34846		5.17	3.43	3.16	9.57	8.59	8.88	6.3	7.38	10.04	8	9.95	13.94	11.71	11.39	23.83	29.24	24.32	6.25	6.14	10.98	26.6	28.69	21.89	–	–	–	–	1.0811	1.2957
Sp-R_1-10k_transcript/34910		6.98	3.33	3.8	7.17	9.29	7.24	2.29	7.25	4.35	6.31	8.98	6.95	6.18	7.45	12.44	16.19	16.75	7.5	8.23	6.35	16.09	15.39	15.18	–	–	–	–	–	–
Sp-R_1-10k_transcript/35477		0.62	1.45	0.62	2.63	2.81	2.37	1.13	1.36	3.76	2.89	1.64	1.88	2.55	1.66	35.61	33.33	24.96	1.31	1.56	1.66	35.21	45.58	27.66	–	–	–	–	3.1413	–
Sp-R_1-10k_transcript/35911		1.35	0.78	1.35	1.29	0.75	0.28	1.34	0.99	0.32	0.87	0.97	18.35	21.12	17	11.47	9.47	15.44	13.56	14.34	16.3	10.02	8.86	18.61	–	–	–	–	3.481	3.6633
Sp-R_1-10k_transcript/35991		0.08	0.03	0.08	44.17	62.02	46.03	0.69	0.29	30.09	30.09	29.14	0.02	0	0.1	16.96	9.76	4.91	0.07	0.04	0.07	12.69	12.47	3.8	–	–	–	–	-2.689	–
Sp-R_1-10k_transcript/36210		2.82	0	1.45	0.59	1.7	2.89	1.36	1.42	0.57	2.04	2.41	2.79	2.12	1.4	11.61	7.7	9.43	2.51	0	0.83	12.35	10.73	10.48	–	–	–	–	2.0102	–
Sp-R_1-10k_transcript/36802		8.91	7.98	2.39	10.56	11	11.04	9.3	12.55	15.14	7.07	8.86	1.9	2.33	3.07	29.59	19.62	21.19	0.63	0.91	2.09	23.67	26.79	29.25	–	–	–	–	–	-1.7181
Sp-R_1-10k_transcript/36899		1.8	1.06	3.41	4.23	6.36	5.17	2.53	2	6.13	5.56	4.91	10.46	10.44	11.92	18.37	22.68	15.41	11.71	7.3	9.35	19.56	20.61	16.25	–	–	–	–	1.4104	2.0471
Sp-R_1-10k_transcript/36975		5.89	4.19	2.01	55.32	72.98	57.59	6.46	5.07	67.38	49.21	45.91	0	0.18	0	47.26	44.9	29.64	0.39	0	0	64.9	62.99	32.86	–	–	–	–	-1.0393	-6.2308
Sp-R_1-10k_transcript/37435		5.82	5.34	8.63	27.03	21.35	21.91	10.91	8.46	29.85	25.49	18.38	2.02	3.38	3.64	40.75	46.84	28.24	2.86	4.23	5.41	41.54	48.99	31.7	–	–	–	–	–	-1.4542
Sp-R_1-10k_transcript/37728		6.43	5.37	6.31	21.03	19.78	21.55	6.43	7.08	13.52	19.31	18.61	13.95	17.57	11.63	17.2	18.26	32.34	15.6	14.91	14.12	21.87	21.77	30.47	–	–	–	–	–	–
Sp-R_1-10k_transcript/37831		0	0	0	0	0	0	0	0	0	0.05	0.1	11.06	9.99	7.62	32.65	30.62	21.35	6.53	5.66	8.49	34.51	32.82	29.76	–	–	–	–	Inf	Inf
Sp-R_1-10k_transcript/37834		0	0	0	0	0	0	0	0	0	0	0	0	0	0.08	0.17	0.84	0.32	0	0.27	0	0	0	0.59	–	–	–	–	Inf	–
Sp-R_1-10k_transcript/37938		4.6	6.16	6.32	14.17	11.4	15.73	6.41	3.36	11.6	9.49	10.75	19.42	12.61	15.53	28.73	29.2	25.16	7.98	12.97	19.37	40	38.84	27.17	–	–	–	–	–	–
Sp-R_1-10k_transcript/38129		8.3	10.47	6.29	3.33	3.13	3.03	13.46	14.93	1.78	0.67	2.43	28.73	18.44	32.7	15.66	16.36	15.78	12.4	14.63	23.62	19.98	22.97	14.8	–	–	–	–	1.8908	1.3286
Sp-R_1-10k_transcript/38226		4.82	1.49	3.73	13.45	10.93	13.22	3.74	6.61	10.17	9.31	9	7.99	8.7	6.27	14.48	16.06	17.82	7.38	5.31	9.45	17.71	18.71	15.42	–	–	–	–	–	–
Sp-R_1-10k_transcript/38246		9.02	7.44	5.26	15.69	18.1	16.84	9.6	11.3	15.75	14.55	16.4	2.95	3.66	3.25	20.14	15.19	15.01	2.08	2.88	4.49	16.81	21.04	19.78	–	–	–	–	–	-1.4774
Sp-R_1-10k_transcript/38373		2.26	2.02	0	3.39	0	3.83	2.5	2.43	0	10.88	6.35	1.77	4.21	2.32	4.65	5.05	8.32	2.73	1.19	3.91	9.29	7.99	4.35	–	–	–	–	–	–
Sp-R_1-10k_transcript/38472		6.09	7.18	3.85	11.16	9.56	9.33	5.79	7.7	4.4	11.07	10.28	13.52	12.7	7.63	16.45	9.55	21.1	9.47	7.97	12.57	15.56	12.48	25.18	–	–	–	–	–	–
Sp-R_1-10k_transcript/38495		0.37	0	0.28	1.12	0.61	1.52	0	2.18	0	0.62	0	2.4	0.84	1.5	116.23	129.41	71.83	0.46	0.44	1.44	134.74	138.95	91.22	-2.2316	–	–	–	6.163	2.5096
Sp-R_1-10k_transcript/38579		2.12	1.45	0.75	2.51	2.94	2.44	1.99	2.31	4.62	2.76	2.54	3.79	5.33	5.64	21.02	18.71	19.8	3.4	3.12	3.23	18.72	19.85	17.97	–	–	–	–	2.4809	1.4537
Sp-R_1-10k_transcript/38648		0.4	0.61	0.33	0.85	1.6	0.5	0.88	0.06	1.2	0.15	0.69	0.51	0.71	0.37	3.52	4.4	2.67	0.21	0.4	1.2	3.33	3.51	3.31	–	–	–	–	1.4104	–
Sp-R_1-10k_transcript/38689		0.47	1.68	0.66	1.92	1.19	2.58	0.39	1.61	4.83	2.67	1.8	1.81	2.79	2.96	4.52	0	5.18	1.31	0	0	7.76	9.03	0	–	–	–	-2.3019	–	–
Sp-R_1-10k_transcript/39014		7.94	9.42	6.48	7.29	12.88	7.26	9.18	7.98	9.82	0	5.59	11.32	9.84	10.03	27.4	19.46	22.7	9.33	8.7	8.88	28	24.9	31.4	–	–	–	–	–	–
Sp-R_1-10k_transcript/39032		0.28	0.29	0.33	0.66	1.59	1.29	0.59	0.88	1.37	1.18	1.35	2.86	2.86	1.01	24.49	16.69	24.52	1.27	1.46	2.01	26.39	29.06	48.99	–	–	–	–	3.7706	2.5074
Sp-R_1-10k_transcript/39079		1.78	1.91	1.21	3.36	3.44	3.95	2.5	5.37	4.6	4.58	3.33	1.6	3.21	2.32	16.72	15.64	14.9	1.48	0.95	3.81	10.59	13.73	11.55	–	–	–	–	1.6893	–
Sp-R_1-10k_transcript/39199		0.71	0.54	0.85	0.77	1.62	1.17	0.78	0.55	0.64	1.06	1.22	9.33	8.75	7.26	20.64	21.28	19.29	11.93	9.06	9.28	21.78	21.26	18.85	–	–	–	–	3.6648	3.231
Sp-R_1-10k_transcript/40431		7.81	6.92	10.8	36.3	44.26	34.51	12.66	7.63	54.69	49.52	44.93	7.47	7.17	5.77	41.29	37.15	38.35	8.13	7.06	7.51	42.46	47.23	42.24	–	–	–	–	–	–
Sp-R_1-10k_transcript/40522		0.68	0.9	0.48	2.8	3.14	3.17	1.01	2.58	6.49	6.25	5.69	26.88	17.25	27.74	94.02	81.38	71.03	14.07	12.55	16.74	91.33	71.47	82.76	1.0807	–	–	–	4.31	4.7398
Sp-R_1-10k_transcript/40640		7.13	8.26	4.09	6.76	6.47	5.19	7.73	11.5	4.72	5.64	5.69	8.33	10.66	8.21	27.95	26.18	23.5	6.99	6.7	8.94	29.15	26.24	23	–	–	–	–	1.6369	–
Sp-R_1-10k_transcript/41143		2.63	2.48	2.72	5.79	3.79	3	3.14	1.84	5.99	5.4	3.59	3.64	1.96	2.16	7.69	5.86	7.53	1.63	0.74	1.73	5.84	7.67	9.1	–	–	–	–	–	–
Sp-R_1-10k_transcript/41637		0	0.17	0	0.33	0.28	0.17	0.16	0.11	0.06	0.63	0.12	4.14	2.76	2.03	8.85	7.18	8.63	1.93	1.51	2.02	9.45	8.81	10.27	–	–	–	–	4.5559	5.3188
Sp-R_1-10k_transcript/42007		3.33	2.6	1.75	6.6	7.12	8.64	3.27	5.17	17.2	15.01	10.1	9.66	8.27	7.9	26.1	27.36	24.09	10.24	6.64	9.31	29.6	26.7	26.64	–	–	–	–	1.3503	1.3817
Sp-R_1-10k_transcript/43085		0.97	0.7	0.06	1	0.77	1.01	0.3	1.23	0.56	0.52	0.4	1.69	0.58	1.92	20.41	17.04	13.56	0.89	0.32	1.91	28.66	30.51	12.9	–	–	–	–	3.7617	–
Sp-R_1-10k_transcript/43499		5.39	4.99	3.75	11.08	8.77	10.24	7.83	7.92	33.66	17.67	15.13	20.08	12.25	19.09	49.34	53.22	75.89	5.78	7.33	10.7	112.76	78.88	85.31	1.2019	–	–	–	2.1159	1.5073
Sp-R_1-10k_transcript/43533		0.57	4.99	0	0	0	1.57	1.04	4.21	0	0	1.79	3.91	6.25	5.81	34.8	36.25	14.49	3.83	4.81	3.8	34.59	39.57	16.79	–	–	–	–	5.2985	–
Sp-R_1-10k_transcript/44098		57.35	70.67	23.68	33.11	39.21	35.98	41.51	67.64	44.5	36.01	33.48	35.61	27.28	33.54	79.95	75.14	56.32	19.51	20.54	24.1	87.92	74.37	52.68	–	–	–	–	–	–
Sp-R_1-10k_transcript/44116		1.14	1.89	0.84	11.53	9.26	10.17	0.71	2.53	31.3	22.07	16.59	3.75	1.9	2.34	13.53	16.74	16.88	5.05	3.52	3.46	16.09	18.19	19.91	1.2448	–	–	–	–	–
Sp-R_1-10k_transcript/44735		0.15	0	0.07	0	0	0	0.15	0.08	0	0	0	15.9	16.03	17.97	1.97	3.3	1.73	14.65	14.13	17.13	1.27	2.03	0.92	–	–	–	–	Inf	7.5028
Sp-R_1-10k_transcript/8017		6.55	2.54	8.03	16.74	20.12	15.22	11.23	7.18	11.55	13.59	8.61	3.23	5.51	4.76	48.5	52.44	27.32	4.95	3.62	8.44	49.42	50.33	32.65	–	–	–	–	–	–
TRINITY_Sa_DN10576_c0_g1		7.83	16.54	3.54	134.77	196.7	125.66	3.76	5.03	961.08	318.97	268.67	0.15	0	0.07	0	0.08	0.08	0	0	0.15	0.08	0.09	0.16	–	–	–	–	-11.899	-7.3795
TRINITY_Sa_DN1172_c0_g1		6.11	6.67	1.43	3.82	3.38	3.74	5.4	6.6	2.52	1.44	3.59	0.37	0.27	0.61	0.77	0.99	0.65	0.06	0.13	0.33	0.97	1.32	0.72	–	–	–	–	-2.615	-3.8276
TRINITY_Sa_DN11882_c0_g1		10.3	6.5	2.23	15.04	18.62	21.32	4.88	10.63	23.16	12.14	11.76	0	0	0	0	0	0	0.11	0	0	0	0	0	–	–	–	–	#NAME?	#NAME?
TRINITY_Sa_DN11972_c0_g1		4.95	6.68	2.86	12.71	12.15	14.06	6.3	8.05	19.12	14.47	13.51	0	0.14	0	0.1	0.05	0.41	0	0	0.14	0.11	0.22	0.15	–	–	–	–	-6.5608	-7.0532
TRINITY_Sa_DN13310_c0_g1		11.81	11.5	11.98	17.45	18.42	17.79	16.96	14.94	17.68	17.11	16.47	0.24	0	0	0.33	0.55	0.2	0	0.2	0.3	0.49	0.36	1.16	–	–	–	–	-6.0687	-7.6679
TRINITY_Sa_DN13436_c0_g1		15.9	12.32	10.34	20.57	22.79	24.17	21.25	28.47	22.69	23.08	20.11	0.1	0	0	0	0	0	0	0	0	0	0	0	–	–	–	–	#NAME?	-9.051
TRINITY_Sa_DN13664_c0_g1		5.09	7.67	2.36	4.81	4.28	4.32	4.89	8.84	7.36	7.37	5.87	0	0	0.07	0.07	0	0	0	0.07	0	0.08	0	0	–	–	–	–	-6.9475	-8.0661
TRINITY_Sa_DN14187_c0_g1		6.07	9.39	0.84	2.32	4.14	4.02	6.39	10.78	3.27	2.25	2.82	0.5	0.12	0.06	0.76	0.14	1.21	0.2	0	0.5	0.29	0.29	0.73	–	–	–	–	-2.7658	-5.0041
TRINITY_Sa_DN14716_c0_g1		21.38	28.72	7.44	11.27	12.88	16.09	9.76	18.14	66.48	51.41	33.95	0.48	0.09	0.1	0.84	0.67	3.19	0	0	0	2.3	0.68	2.11	1.9755	–	–	–	-3.5648	-6.8677
TRINITY_Sa_DN14780_c0_g1		18.03	16.05	7.57	8.48	7.33	7.45	12.13	16.05	6.22	3.62	3.83	0.7	1.86	1.19	2.37	1.6	3.46	0.52	0.46	1.04	4.4	2.38	3.04	–	–	–	–	-2.0937	-3.8147
TRINITY_Sa_DN14817_c0_g1		4.04	0.45	0	0	0	0	0	2.37	0.53	0	0	0	0	0	0	0	0	0	0	0	0	0	0	–	–	–	–	–	–
TRINITY_Sa_DN15016_c0_g1		11.37	13.39	5.9	28.5	37.75	31.41	12.37	22.33	47.04	47.79	41.07	0.45	0.94	0.97	1.38	7.3	5.45	1.54	0.5	0.86	7.02	5.67	3.13	–	–	–	–	-3.23	-3.9886
TRINITY_Sa_DN15422_c0_g1		10.98	11.2	16.47	30.46	29.15	21.72	19.84	23.88	55.56	38.6	39.19	0	0	0	0	0	0	0.09	0	0	0.09	0	0.09	–	–	–	–	#NAME?	#NAME?
TRINITY_Sa_DN15859_c0_g2		7.18	6.01	1.93	22.76	28.68	29.16	4.55	9.32	9.79	25.61	14.19	0	0	0	0	0	0	0	0.05	0	0.1	0.15	0	–	–	–	–	#NAME?	#NAME?
TRINITY_Sa_DN15909_c1_g1		5.3	3.23	4.39	6.03	5.86	7.02	7.6	4.66	7.81	4.83	5.99	0	0	0	0	0	0	0	0	0	0	0	0	–	–	–	–	#NAME?	#NAME?
TRINITY_Sa_DN16026_c0_g1		31.01	42.74	12.3	27.32	26.95	31.81	21.72	21.65	25.37	24.24	19.64	0	0	0	0	0	0	0	0	0	0	0	0	–	–	–	–	#NAME?	#NAME?
TRINITY_Sa_DN16629_c0_g1		4.88	2.56	2.17	4.05	2.92	3.3	2.7	1.72	0.51	1.61	1.62	0	0	0.08	0.71	0.32	0.43	0.04	0	0	0.46	0	1.42	-1.3694	–	–	–	-3.2525	-7.101
TRINITY_Sa_DN16969_c0_g1		6.58	6.16	1.23	4.9	6.6	6.26	9.21	12.16	3.23	2.34	4.18	0	0.25	0.26	0.81	0.24	0.42	0.05	0.05	0.52	0.35	0.71	0.46	–	–	–	–	-4.0459	-5.0503
TRINITY_Sa_DN17053_c0_g1		8.6	8.45	2.1	3.27	3.71	4.49	7.93	18.98	2.02	2.99	1.4	1.09	0.78	2.68	5.21	5.51	4.1	0.85	0.35	2.05	7.82	5.07	3.26	–	–	–	–	–	-2.4014
TRINITY_Sa_DN17140_c0_g1		6.53	9.67	7.64	28.09	27.12	28.51	13.63	14.04	61.67	41.38	34.47	0.22	0	0.11	0.54	1.59	0.46	0.23	0.12	0	0.31	0.25	0.4	–	–	–	–	-5.4149	-6.6006
TRINITY_Sa_DN17891_c0_g1		4.77	3.65	1.07	1.82	1.12	1.45	7.09	9.98	0.24	1.03	1.11	0.09	0	0.13	0.38	0.83	0.79	0.14	0	0	0.25	0.36	0.37	–	–	–	–	-1.5717	-5.7553
TRINITY_Sa_DN17959_c0_g1		4.85	3.21	3.12	0.87	1.2	0.53	8.64	11.52	2.61	1.27	2.15	0	0	0	0.04	0	0.04	0	0	0	0.12	0	0.33	1.2767	–	–	–	-5.5698	#NAME?
TRINITY_Sa_DN18167_c1_g1		7.57	7.55	2.43	11.24	10.93	8.84	7.55	13.4	11.01	7.05	10.62	0	0	0.04	0	0.26	0.04	0	0	0	0.04	0	0.04	–	–	–	–	-7.0989	-9.0367
TRINITY_Sa_DN18853_c0_g1		31.7	44.58	12.05	34.5	40.51	39.5	32.15	50.62	25.62	20.57	33.9	0	0.05	0	0.05	0.05	0	0	0	0	0	0	0.05	–	–	–	–	-10.532	-11.285
TRINITY_Sa_DN19100_c1_g1		19.16	21.69	8.79	14.89	20.38	16.7	21.74	29.95	19.55	16.94	16.71	0	0	0.04	0	0	0	0	0	0	0.05	0.05	0	–	–	–	–	#NAME?	-10.422
TRINITY_Sa_DN19933_c0_g1		10.93	17.99	5.06	19.7	22.52	15.72	8.13	14.74	38.97	17.26	23.7	0	0	0	0	0	0	0	0	0	0	0	0.14	–	–	–	–	#NAME?	#NAME?
TRINITY_Sa_DN19945_c0_g1		14.63	15.1	5.65	10.81	11.3	11.16	15.15	18.37	13.38	9.36	9.74	0	0	0	0	0	0	0	0	0	0	0	0	–	–	–	–	#NAME?	#NAME?
TRINITY_Sa_DN20479_c0_g1		22.26	24.65	8.18	26.49	24.2	22.48	13.34	25.46	34.35	18.32	19.13	1.03	0.94	0.8	3.13	2.77	1.58	0.55	0.08	0.58	3.11	3.7	2.25	–	–	–	–	-3.7244	-4.6809
TRINITY_Sa_DN20490_c0_g1		8.96	12.28	4.52	11.66	7.94	12.74	13.8	12.98	28.41	12.26	15.31	0	0.35	0.18	0.49	0.42	0.29	0	0.1	0	0	0.42	0.47	–	–	–	–	-5.1913	-5.9197
TRINITY_Sa_DN21080_c1_g1		12.65	16.58	4.62	5.55	5.84	4.07	17.64	26.52	3.31	2.23	2.26	0.44	1	1.1	7.44	6.99	4.17	0.54	0.3	0.23	5.79	9.97	3.48	–	–	–	–	–	-4.0546
TRINITY_Sa_DN21233_c0_g1		15.34	15.97	4.62	3.41	5.99	3.88	8.28	9.94	0.76	1.81	2.23	0.46	0.23	0.5	0.19	0	0.79	0	0	0.83	0.17	0.1	0.82	-1.4155	–	–	–	-4.1382	-5.1713
TRINITY_Sa_DN21348_c0_g1		63.28	68.61	21.69	52.7	40.57	61.45	46.59	81.38	164.18	90.48	75.31	0	0.06	0	0	0.15	0.07	0	0	0	0.22	0	0.07	1.1537	–	–	–	-9.9338	-11.617
TRINITY_Sa_DN21736_c0_g1		7.6	8.37	2.87	14.95	17.78	21.66	13.45	18.28	16.61	14.41	11.25	0	0	0	0.67	0.55	0.66	0	0	0	0.82	0.18	0.25	–	–	–	–	-5.3162	#NAME?
TRINITY_Sa_DN21736_c1_g1		5.53	4.86	3.44	9.95	11.7	10.79	7.98	7.97	5.01	7.27	7.22	0.16	0.06	0.31	2.19	1.37	0.6	0.07	0.03	0.28	1.46	3	1.48	–	–	–	–	-3.3881	-5.008
TRINITY_Sa_DN21875_c1_g1		7.01	7.64	0.87	0.83	1.35	1.67	4.18	5.21	1.93	1.18	0.62	0.2	0	0.19	0.36	0.15	0.35	0	0	0.06	0.07	0.08	0.35	–	–	–	–	-2.6175	-5.6561
TRINITY_Sa_DN22331_c0_g1		13.26	12.12	3.03	11.96	14.88	11	15.21	18.7	19.44	10.48	10.61	0.29	0.86	1.07	4.05	4.07	4.92	0.73	0	1.16	4.9	4.35	3.58	–	–	–	–	-1.9942	-4.0012
TRINITY_Sa_DN22331_c0_g2		36.32	35.82	17.45	41.7	51.76	53.03	26.5	43.34	84.53	57.74	46.89	0	0.05	0	0	0	0	0	0	0	0	0	0	–	–	–	–	#NAME?	-11.139
TRINITY_Sa_DN22364_c1_g1		3.86	3.48	1.29	0.49	0.5	0.89	3.94	2.23	0.11	0.31	0.32	0	0	0	0	0	0	0	0	0	0	0	0	–	–	–	–	#NAME?	#NAME?
TRINITY_Sa_DN22844_c0_g1		31.35	40.51	18.59	40.39	45.66	40.06	30.22	44.94	34.83	38.2	35.65	0.05	0	0	0	0	0	0	0.05	0	0	0	0	–	–	–	–	#NAME?	-11.366
TRINITY_Sa_DN22850_c0_g1		19.17	10.75	9.37	25.82	22.93	33.69	31.18	25.59	67.38	68.17	51.31	0.17	0.03	0.07	0.08	0.15	0.07	0.04	0.07	0.07	0.04	0.04	0.22	1.2562	–	–	–	-8.516	-7.5396
TRINITY_Sa_DN22988_c0_g1		50.5	50.08	66.84	45.4	52.73	45.89	60.3	48.65	71.57	109.1	94.17	0.04	0	0	0	0	0	0	0	0	0	0	0	–	–	–	–	–	–
TRINITY_Sa_DN22988_c0_g2		19.15	22.92	7.91	29.12	18.29	31.5	14.28	16.83	20.86	22.09	21.15	0	0.05	0	0.06	0	0	0.2	0	0	0.11	0.11	0	–	–	–	–	-10.04	-9.5026
TRINITY_Sa_DN23011_c0_g1		20.83	18.71	6.05	8.53	10.37	10.21	17.3	27.61	8.19	7.13	8.18	0.21	0.18	0.05	0.55	0.6	0.49	0.39	0.35	0.19	0.3	0.44	0.3	–	–	–	–	-4.586	-7.0937
TRINITY_Sa_DN23249_c0_g1		24.04	29.83	21.4	18.02	19.96	18.83	33.1	43.11	29.36	18.43	25.88	0.14	0.14	0	0	0.24	0	0	0	0	0.12	0.12	0	–	–	–	–	-8.3089	-8.4881
TRINITY_Sa_DN23464_c0_g1		33.32	37.96	21.13	94.24	72.75	95.67	35.05	72.66	169.5	172.54	119.16	0.04	0	0.18	0.43	0.45	0.19	0.19	0.05	0.22	0.3	0.36	0.21	–	–	–	–	-8.3652	-8.9773
TRINITY_Sa_DN23464_c0_g2		7.06	7.66	2.58	89.35	93.13	89.95	8.35	7.39	99.04	102.15	66.85	0.08	0	0.08	7.32	6.83	4.78	0	0.34	0.15	7.92	8.03	6.36	–	–	–	–	-4.279	-7.1567
TRINITY_Sa_DN23676_c0_g1		52.46	52.35	45.38	56.37	63.57	54.83	45.39	59.49	65.5	55.61	50.44	0.04	0	0	0	0.06	0.06	0.03	0.03	0.1	0.06	0.18	0.08	–	–	–	–	-11.035	-11.976
TRINITY_Sa_DN23947_c0_g1		13.35	14.03	6.07	13.38	10.49	12.94	11.51	15.19	15.84	14.17	14.29	0	0	0	0	0.05	0	0	0	0	0	0	0	–	–	–	–	-10.08	#NAME?
TRINITY_Sa_DN24184_c0_g1		10.09	12.27	3.65	6.19	6.87	5.99	9.37	14.11	6.22	6.6	7.47	0.51	0.56	0.42	0.71	1.05	1.12	0.69	0.43	0.31	0.49	0.89	1.19	–	–	–	–	-3.166	-4.4769
TRINITY_Sa_DN25494_c0_g1		3.22	4.83	6.17	28.59	25.17	24.34	5.7	4.32	19.49	24.4	26.29	0	0	0	0	0	0	0	0	0	0	0	0	–	–	–	–	#NAME?	#NAME?
TRINITY_Sa_DN30689_c0_g1		14.49	17.63	4.93	138.3	211.51	145.64	23.39	19.74	167.41	118.27	111.39	0	0	0	0	0.19	0	0.17	0	0	0	0	0	–	–	–	–	-11.828	#NAME?
TRINITY_Sa_DN30709_c0_g1		8.66	8.92	2.32	8.43	7.55	6.36	12.91	22.89	2	2.62	2.36	0.17	0	0.35	0.19	0	0.19	0	0	0.18	0	0	0.72	-1.6573	–	–	–	-6.3027	-5.579
TRINITY_Sa_DN4256_c0_g1		3.7	0	2.31	1.01	0	1.95	11.16	12.08	2.16	0	0	0.68	0	0	0	0	0	0	0	0.74	0	0	0	–	–	–	–	–	–
TRINITY_Sa_DN4550_c0_g1		5.58	2.68	1.17	1.44	0.47	1.89	3.6	3.26	0.52	0	0	0	0	0	0	0	0	0	0	0	0	0	0	–	–	–	–	–	#NAME?
TRINITY_Sa_DN7004_c0_g1		5.85	3.82	4.24	14.88	17.71	13.97	3.39	5.29	13.54	14	10.25	0.09	0	0	0.2	0.43	0.2	0.3	0.2	0.19	0.43	0	0.29	–	–	–	–	-6.2469	-7.7128
TRINITY_Sa_DN7902_c0_g1		6.25	6.56	0.76	0.47	0	0	5.7	2.73	0	3.96	1.83	0	0	0	0	0	0	0	0	0	0	0	0	–	–	–	–	–	#NAME?
TRINITY_Sa_DN9231_c0_g1		4.08	3.65	3.77	13.78	15.96	14.27	3.73	2.86	12.71	12.89	15.33	0	0	0	0	0	0	0	0	0	0	0	0	–	–	–	–	#NAME?	#NAME?
TRINITY_Sp_DN10214_c0_g1		4.46	4.98	4.32	31.5	28.33	31.36	7.04	6.97	35.03	31.81	22.88	4.59	3.03	2.64	53.9	55.41	36.58	3.82	4	2.5	50.23	61.33	37.69	–	–	–	–	–	–
TRINITY_Sp_DN10214_c1_g1		0	0	0	0	0	0	0	0	0	0	0	2.15	0.48	3.48	8.68	5.25	3.66	1.26	0	0.31	5.61	8.56	3.97	–	–	–	–	Inf	Inf
TRINITY_Sp_DN10345_c0_g1		1.35	2.82	1.66	5.64	6.57	9.84	3.42	4.28	14.42	12.57	12.15	10.83	7.15	12.83	79.87	80.33	61.85	8.41	9.55	6.78	61.44	55.28	66.23	–	–	–	–	2.8798	2.0039
TRINITY_Sp_DN10345_c1_g1		0.29	0.93	0.36	0.72	0.41	0.97	0.49	0.63	3.18	2.76	2.21	7.36	6.76	10.59	32.99	26.39	30.59	4.95	2.28	4.14	34.05	27.99	58.7	2.012	–	–	–	4.9363	3.5368
TRINITY_Sp_DN10508_c0_g1		1.85	2.64	0.57	3.66	6.55	5.92	2.88	6.25	23.05	16.5	12.26	4.11	1.27	2.83	14.31	9.78	24.26	1.11	0.43	1.8	16.62	10.54	34.03	1.7273	–	–	–	1.12	–
TRINITY_Sp_DN10619_c0_g1		1.38	2.78	0.18	0.64	0.83	0.37	0.28	0.79	0.75	0.26	0.08	1.69	1.02	1.02	2.61	1.94	1.68	0.67	0.22	0.18	1.48	2.11	2.76	–	–	–	–	–	–
TRINITY_Sp_DN10775_c0_g1		0	0	0	0	0	0	0	0	0	0	0	0	0	0	0	0	0	0	0	0	0	0	0	–	–	–	–	–	–
TRINITY_Sp_DN10816_c0_g1		0	0.14	0	0	0	0	0	0	0	0	0.28	5.99	6.32	7.36	9.29	11.73	15.57	6.45	6.09	6.87	7.18	9.15	12.76	–	–	–	–	Inf	6.8003
TRINITY_Sp_DN11418_c0_g1		0.48	0.53	0.18	0.67	0.73	0.81	1.04	1.46	0.82	0.6	0.81	3.73	1.91	3.55	4.19	3.64	4.29	1.58	1.64	1.71	3.7	3.25	4.82	–	–	–	–	2.0054	2.5803
TRINITY_Sp_DN11436_c0_g1		0	0	0	0	0	0	0	0	0.13	0	0	8.67	7.14	7.58	35.49	26.81	23.14	3.79	3.31	6.43	40.77	32.28	23.98	–	–	–	–	Inf	Inf
TRINITY_Sp_DN11794_c0_g1		0.13	0.48	0.06	0.07	0.07	0.13	0.06	0.21	1.11	0.35	0.14	14.24	7.24	11.61	39.26	40.93	57.17	6.44	4.13	12.2	52.84	43.2	84.9	–	–	–	–	8.5403	5.2622
TRINITY_Sp_DN11994_c0_g1		0.6	0.49	0.09	0.47	0.29	0.05	0.36	0.36	0.47	0.2	0.15	7.29	5.41	6.73	15.88	21.43	11.18	5.97	7.53	6.41	17.96	21.66	10.36	–	–	–	–	5.3897	3.6008
TRINITY_Sp_DN12086_c0_g1		2.68	2.75	0.66	0.12	0.23	0.14	3.65	4.96	0.05	0	0.04	10.85	6.68	15.15	4.86	4.33	4.33	5.41	5.35	8.73	5.15	5.35	3.36	–	–	–	–	4.2036	2.0911
TRINITY_Sp_DN12808_c0_g1		0.57	1.11	0.05	0.15	0.33	0.59	0.58	0.82	0.55	0.47	0.43	4.05	1.15	2.07	3.28	3.63	5.14	1.07	0.8	1.26	3.05	3.28	4.61	–	–	–	–	3.0554	1.6632
TRINITY_Sp_DN12876_c0_g1		2.21	1.48	4.55	7.89	8.81	8.49	4.6	3.24	9.77	10.88	9.67	11.47	11.87	13.64	21.02	17.32	14.25	11.42	10.28	10.36	20.73	16.28	18.8	–	–	–	–	–	1.8141
TRINITY_Sp_DN13491_c1_g1		0	0.49	0	0	0.1	0.1	0.09	0	0.22	0.1	0	9.31	4.53	3.91	158.24	250.64	353.38	3.2	6.06	4.21	534.89	404.64	445.68	–	–	–	–	11.452	4.7397
TRINITY_Sp_DN14779_c0_g1		0	0	0	0	0	0	0	0	0	0	0	5.18	3.1	3.64	20.54	13.59	11.61	9.12	2.23	6.88	10.14	16.8	17.04	–	–	–	–	Inf	–
TRINITY_Sp_DN16061_c0_g1		0	0	0	0	0	0	0	0	0	0.28	0	6.06	3.05	2.25	16.73	7.61	6.47	0.9	0.93	2.68	9.96	20.85	10.67	–	–	–	–	Inf	Inf
TRINITY_Sp_DN17360_c0_g1		0	0	0	0	0	0	0	0	0	0	0	7.53	5.9	7.33	12.29	11.43	18.07	4.78	2.77	5.68	22.23	11.31	18.58	–	–	–	–	Inf	Inf
TRINITY_Sp_DN19080_c0_g1		0	0	0	0	0.07	0	0	0	0	0	0	6.44	6.89	4.85	20.92	26.73	23.42	9.64	6.8	8.18	23.76	23.69	18.59	–	–	–	–	9.5303	Inf
TRINITY_Sp_DN19224_c0_g1		0	0	0	0	0	0	0	0	0	0.16	0	7.28	6.02	4.13	13.66	15.96	6.85	2.63	1.89	5.36	18.36	16.73	9.94	–	–	–	–	Inf	Inf
TRINITY_Sp_DN2016_c0_g1		1.03	0.55	0.8	5.03	7.62	4.78	1.06	0.94	4.92	6.23	4.62	23.31	27.91	22.84	69.82	54.36	36.17	21.64	22.97	26.51	54.74	68.02	48.01	–	–	–	–	2.7447	4.5868
TRINITY_Sp_DN20690_c0_g1		14.83	9.03	5.86	12.28	19.9	13.03	5.89	14.07	7.83	14.74	19.31	0.82	12.28	1.6	6.6	5.1	15.51	4.45	4.37	3.84	2	8.48	17.47	–	–	–	–	-1.2046	–
TRINITY_Sp_DN253_c0_g1		0.44	0.27	0.61	1.91	1.74	3.86	2.96	1.09	1.32	1.58	1.88	3.71	0.87	1.61	2.96	2	4.96	1.77	0.28	1.29	2.2	4.02	5.37	–	–	–	–	–	–
TRINITY_Sp_DN3774_c0_g1		0.31	0	0	0.34	0	0	0	0.34	0	0	0	2.46	0.39	1.56	3.29	1.08	2.11	2.1	0.72	0.13	2.1	1.85	2.03	–	–	–	–	3.8457	–
TRINITY_Sp_DN4809_c0_g1		0	0	0	0	0	0	0	0	0	0	0	3.56	2.11	1.14	3.61	4.3	5.27	1.06	0.73	2.06	6.1	4.22	3.4	–	–	–	–	Inf	Inf
TRINITY_Sp_DN4910_c0_g1		0.63	0.18	0.28	2.43	3.53	3.2	0.21	0.14	1.25	4.51	2.22	44.07	29.03	44.38	46.72	21.32	41.36	15.15	11.51	22.84	34.77	31.54	75.02	–	–	–	–	3.1287	6.2847
TRINITY_Sp_DN4913_c0_g1		0.85	0	0.33	0	1.6	1.88	0.62	0	0	0.89	0	3.6	1.02	1.05	1.78	1.43	2.28	0	0.26	0.58	1.84	3.28	2.17	–	–	–	–	–	–
TRINITY_Sp_DN5606_c0_g1		1.54	4.16	1.8	6.98	5.79	7.24	2.8	2.53	3.88	4.92	8.66	2.26	1.45	1.14	2.33	1.57	3.36	0.35	1.46	0.82	1.69	2.72	3.37	–	–	–	–	-1.9416	–
TRINITY_Sp_DN6192_c0_g1		0	0	0	0	0	0	0	0	0	0	0	13.51	8.52	4.84	22.85	22.29	14	13.38	8.14	13.84	13.79	9.44	21.1	–	–	–	–	Inf	Inf
TRINITY_Sp_DN6781_c0_g1		0.45	0.35	0	0.16	0	0	0.3	0.18	0.2	0	0.09	3.48	2.21	1.22	20.56	14.78	6.51	2.39	0.74	2.23	13.47	19.16	14.09	–	–	–	–	7.4945	2.6363
TRINITY_Sp_DN6874_c0_g1		5.94	7.23	3.01	10.18	11.08	10.43	6.52	9.03	14.77	11.86	12.71	4.89	5.51	5.83	19.44	21.12	20.2	3.3	3.69	5.67	17.2	19.8	19.43	–	–	–	–	–	–
TRINITY_Sp_DN8443_c0_g1		0.52	0.86	0.51	1.24	1.36	1.04	0.66	1.1	1.96	1.61	1.07	4.87	4.76	3.32	14.39	11.66	14.32	2.97	2.84	4.04	13.66	14.57	14.24	–	–	–	–	2.9949	2.3754
TRINITY_Sp_DN8521_c0_g1		0	0	0	0	0	0	0	0	0	0	0	6.68	4.34	9.22	18.62	14.14	17.32	5.43	1.58	3.76	17.88	13.97	13.46	–	–	–	–	Inf	Inf
Sp-R_1-10k_transcript/22524	BZR-type transcription factor	0.03	0	0.16	0.47	0.2	0.59	0.16	0.09	0.59	0.26	0.41	1.84	2.42	1.79	13.4	8.84	9.71	1.65	2.08	3.14	10.18	11.97	13.68	–	–	–	–	–	–
Sp-R_1-10k_transcript/2877		1.14	0.62	1.1	1.53	1.8	1.61	1.44	1.38	1.27	0.92	1.99	1.72	1.14	1.45	5.78	6.18	4.19	0.85	1.08	0.94	5.32	6.04	5.66	–	–	–	–	–	–
Sp-R_1-10k_transcript/32955		2.19	1.45	0.16	0.17	0.14	0.33	1.7	2.17	0.16	0.16	0.15	12.15	3.81	8.15	6.57	4.61	4.68	5.97	3.85	6.23	3.59	2.79	4.2	–	–	–	–	–	–
Sp-R_1-10k_transcript/33330		2.82	1.57	1.11	2.2	1.44	1.48	3.5	3.06	1.93	2.06	0.65	8.8	11.52	5.4	4.58	9.13	10.42	12.46	11.6	7.85	6.1	5.43	6.69	–	–	–	–	–	–
Sp-R_1-10k_transcript/33840		0	1.14	2.63	1.83	1.58	1.08	1.37	0.41	1.97	1.14	1.75	0.38	6.89	1.53	0	2.08	4.24	9.57	5.01	4.06	1.59	3.38	1.61	–	–	–	–	–	–
Sp-R_1-10k_transcript/35476		1.92	2.64	2.88	12.49	11.94	14.49	3.61	3.79	15.82	14.07	17.54	2.52	4.45	1.72	20.54	20.03	31.96	8.02	4.58	5.06	21.97	17.63	21.59	–	–	–	–	–	–
Sp-R_1-10k_transcript/35611		13.55	17.28	9.99	37.89	36.16	33.35	17.4	21.81	34.29	23.43	25.28	14.43	15.88	13.21	23.02	31.01	24.26	11.04	9.21	15.08	25.47	31.94	19.6	–	–	–	–	–	–
Sp-R_1-10k_transcript/36140		0.97	1.03	1.63	6.05	4.16	7.63	1.01	1.94	3.32	4.05	4.5	1.11	1.5	0.53	5.54	4.41	4.24	1.74	1.58	0.81	3.42	5.29	3.59	–	–	–	–	–	–
Sp-R_1-10k_transcript/37242		13.83	10.2	20.6	12.51	13.36	14.05	17.6	16.52	12.44	14.91	16.12	20.62	29.93	23.34	21.6	22.9	24.4	34.11	35.2	39.05	21.16	22.88	17.63	–	–	–	–	–	–
Sp-R_1-10k_transcript/37463		2.07	1.43	1.32	4.22	5.36	4.58	3.17	3.05	2.12	3.41	3.74	0.79	1	0.92	5.65	3.64	5.82	0.79	0.99	1.21	4.37	4.62	8.92	–	–	–	–	–	–
Sp-R_1-10k_transcript/37942		0.68	0.41	0.8	0.95	0.79	1.25	0.55	0.36	0.75	0.69	0.42	49.01	62.9	42.59	128.5	201.8	118.16	42.19	38.73	54.42	188.51	215.1	86.87	–	–	–	–	–	–
Sp-R_1-10k_transcript/39558		1.25	2.36	0.8	11.48	9.48	10.48	2.57	4.01	6.56	9.72	10.83	1.25	2.22	1.2	5.15	8.24	6.63	3.43	2.03	2.55	5.6	5.6	5.29	–	–	–	–	–	–
Sp-R_1-10k_transcript/39715		15.1	14.16	21.1	12.1	11.23	10.81	21.05	19.52	12.67	12.42	17.9	3.69	6.48	4.35	4.97	7.28	7.45	7.87	7.98	10	3.35	6.52	6.26	–	–	–	–	–	–
Sp-R_1-10k_transcript/41259		4.98	5.29	8.25	16.81	17.35	14.16	6.62	2.63	18.92	16.9	11.57	27.57	35.73	29.38	68.31	88.69	65.37	19.87	28.19	28.76	100.38	87.75	78.8	–	–	–	–	–	–
Sp-R_1-10k_transcript/41573		1.48	0.35	0.57	1.38	1.33	1.42	0.8	1.28	1.1	0.77	0.66	7.45	8.39	9.69	15.62	27.38	23.9	10.97	8.41	8.95	21.76	23.57	15.94	–	–	–	–	–	–
Sp-R_1-10k_transcript/43853		0	0.11	0	0.26	0	0.11	0.32	0	0	0	0.14	23.2	37.43	14.91	70.1	144.1	74.9	38.53	31.16	40.78	100.59	123.4	55.38	–	–	–	–	–	–
Sp-R_1-10k_transcript/8428		9.13	7.61	6.89	21.65	18.97	22.76	11.69	12.86	18.43	12.48	17.95	5.34	5.02	4.43	11.61	13.85	11.66	5.25	4.53	4.42	12.4	10.19	11.34	–	–	–	–	-1.2056	–
TRINITY_Sa_DN20358_c0_g1		7.5	8.39	1.94	4.11	5.67	3.9	8.01	11.35	4.18	1.63	3.81	0	0	0	0	0.04	0	0	0	0	0.04	0	0	–	–	–	–	–	–
TRINITY_Sa_DN20485_c0_g1		106.68	121.19	57.21	196.86	240.23	198.38	127.2	155.61	236.54	166.68	212.31	0.04	0.1	0.04	0	0.09	0.08	0.08	0.08	0	0	0	0	–	–	–	–	–	–
TRINITY_Sa_DN20485_c1_g1		6.68	4.89	4.45	20.87	19.17	22.12	9.21	9.08	22.11	23.41	31.13	0	0	0	0	0.11	0	0	0.1	0	0	0	0	–	–	–	–	-9.6519	#NAME?
TRINITY_Sa_DN20485_c1_g2		17.83	20.58	6.55	18.29	20.55	19.4	16.95	31.48	24.57	12.52	14.5	0	0	0	0.08	0	0	0.08	0	0	0	0.09	0	–	–	–	–	-9.8544	#NAME?
TRINITY_Sa_DN20567_c0_g2		7.57	8.97	4.37	2.72	3.56	2.72	9.07	12.82	4.32	3.66	3.86	0	0	0	0	0	0	0	0	0	0	0	0	–	–	–	–	#NAME?	#NAME?
TRINITY_Sa_DN21808_c0_g1		46.79	37.24	35.63	25.11	25.35	22.43	55.11	63.69	24.03	25.91	30.96	0.44	0.25	0.84	0	0.37	0.36	0.4	0.36	0.44	0.26	0	0.17	–	–	–	–	-6.964	-6.504
TRINITY_Sa_DN2216_c0_g1		11.59	8.31	15.85	61.83	54.76	35.03	18.31	14.96	48.48	37.66	54.96	0	0	0	0	0	0	0	0	0	0	0	0	–	–	–	–	–	–
TRINITY_Sa_DN22686_c0_g1		41.73	42.2	23.49	52.15	49.58	42.2	35.11	32.06	63.88	39.59	37.8	0.08	0	0.08	0.04	0.13	0.08	0	0.04	0.04	0.32	0.19	0	–	–	–	–	-9.5262	-9.7337
TRINITY_Sa_DN23683_c0_g1		37.74	44.82	16.02	19.78	19.5	17.25	30.95	51.48	24.76	19.17	24.03	0	0.03	0.05	0	0.03	0	0	0	0	0	0	0	–	–	–	–	-11.305	-10.117
TRINITY_Sa_DN25687_c0_g1		2.72	3.2	10.54	41.87	33.62	53.04	8.43	3.39	26.44	40.98	59.78	0	0	0	0	0	0	0	0	0	0	0	0	–	–	–	–	#NAME?	#NAME?
TRINITY_Sa_DN25728_c0_g1		26.04	21.96	27.92	17.52	15.34	12.43	30.84	29.71	18.44	14.89	19.62	0.1	0	0	0	0	0	0	0	0	0	0	0	–	–	–	–	–	–
TRINITY_Sa_DN29942_c0_g1		7.92	0.44	2.33	4.29	6.6	8.91	7.13	3.7	3.11	4.03	3.11	0	0	0	0	0	0	0	0	0	0	0	0	–	–	–	–	#NAME?	#NAME?
TRINITY_Sp_DN11284_c0_g1		0	0	0	0	0.17	0	0	0	0.09	0.18	0.11	2.78	3.98	3.68	5.04	4.85	6.26	2.51	1.55	3.04	7.16	6.28	3.49	–	–	–	–	6.1145	Inf
TRINITY_Sp_DN16567_c0_g1		0	0.95	0.46	0	0	0	0	5.15	0	0	2.96	42.27	36.74	55.97	95.91	89.88	78.72	23.94	16.46	34.88	93.4	103.63	67.52	–	–	–	–	–	–
Sp-R_1-10k_transcript/11524	C2C2 transcription factor superfamily	0.05	0	0	0	0	0	0	0.1	0	0	0.05	1.16	0.77	0.38	4.33	3.37	3.73	0.87	0.65	0.78	4.61	4.55	3.16	–	–	–	–	Inf	4.8164
Sp-R_1-10k_transcript/11935		1.45	1.76	0.98	0.15	0.24	0	1.29	2.04	0.35	0.12	0.59	3.03	2.88	3.17	2.79	2.59	2.05	3.66	1.81	2.2	1.79	2.09	2.58	–	–	–	–	3.754	–
Sp-R_1-10k_transcript/1231		0	0	0	0	0	0	0	0	0	0	0	0.32	0.14	0.42	0.52	0.3	0.23	0.04	0	0.1	0.39	0.64	0.54	–	–	–	-2.4166	Inf	Inf
Sp-R_1-10k_transcript/14830		8.14	6.42	2.12	4.85	5.97	6.19	3.83	4.6	5.22	2.15	4.5	4.4	2.71	6.44	20.27	21.46	19.2	2.16	1.91	2.2	15.03	20.75	27.36	–	–	–	–	1.4075	–
Sp-R_1-10k_transcript/14945		2.3	3.07	0.41	0.07	0.23	0.15	1.47	4.12	0.33	0.07	0.08	6.48	4.99	7.98	4.25	4.25	3.28	2.68	3.13	3.71	4.2	5.47	5.12	–	–	–	–	4.2788	1.4148
Sp-R_1-10k_transcript/18583		0	0	0	0	0	0	0	0	0	0	0	0	0	0	0.18	0.38	0.1	0	0	0	0	0.14	1.07	–	–	–	–	Inf	–
Sp-R_1-10k_transcript/19310		1	0.66	1.06	1.46	1.16	1.3	0.34	1.14	1.18	0.82	1.9	3.05	1.54	2.88	6.66	5.4	5.87	1.8	2.06	1.97	5.36	4.25	5.51	–	–	–	–	1.7482	–
Sp-R_1-10k_transcript/20232		11.1	12.81	5.74	0.05	0.23	0.04	10.49	11.17	0	0.08	0	9.16	5.65	10.78	1.77	0	0.27	4.84	6.77	4.74	0.92	0.76	0.27	–	–	–	–	–	–
Sp-R_1-10k_transcript/21214		0.86	0.73	0.25	0	0.13	0.05	1	0.85	0.17	0.13	0.59	1.37	0	0	1.52	0.55	1.26	0	0	0.42	0.63	0.95	0.98	–	–	–	–	3.5917	–
Sp-R_1-10k_transcript/21279		1.32	0.97	1.32	2.91	3.05	2.39	1.87	1.6	2.46	2.74	3.22	4.43	3.18	3.98	5.78	7.56	5.04	1.47	1.88	2.49	5.99	6.2	6.34	–	–	–	–	–	–
Sp-R_1-10k_transcript/22586		0	0	0	0	0	0	0	0	0	0	0	1.92	1.38	2.78	0.88	1.3	0.38	0.94	0.61	0.67	1.05	1.34	1.31	–	–	–	-1.1734	Inf	Inf
Sp-R_1-10k_transcript/22695		1.06	0.4	1.78	2.71	2.11	1.64	1.63	1.96	1.47	2.37	2.32	3.57	3.13	2.61	7.88	4.75	2.83	2.74	2.68	3.9	6.85	7.05	4.4	–	–	–	–	–	–
Sp-R_1-10k_transcript/24062		0	0	0	0	0	0	0	0.07	0	0	0	5.7	4.96	6.22	1.82	1.89	1.41	5.24	5.88	5.56	1.47	1.86	2.92	–	–	–	–	Inf	Inf
Sp-R_1-10k_transcript/25356		0.2	0.23	0.6	2.86	1.81	1.66	1.02	1.23	3.33	2.01	2.68	4.9	4.93	3.49	16.75	15.75	11.71	4.62	2.16	4.74	19.96	21.23	12.79	–	–	–	–	2.3651	3.2935
Sp-R_1-10k_transcript/25999		34.95	43.68	14.7	0.31	0.15	0.5	29.49	54.77	0.83	0	0.42	73.32	48.18	74.7	1.14	2.04	1.55	41.08	39.29	42.49	0.44	1.09	0.22	–	–	-1.4126	–	1.7922	–
Sp-R_1-10k_transcript/26578		0.62	0.13	0.23	0.5	0.13	0.16	0.27	0.36	0.16	0.18	0.6	2.39	0.73	1.44	5.38	7.07	4.49	1.02	0.84	1.02	4.4	5.97	4.79	–	–	–	–	3.9177	–
Sp-R_1-10k_transcript/26801		0	0.04	0	0	0	0	0	0	0	0	0	1.02	0.61	0.68	26.18	26.37	15.38	0.46	0.93	0.97	27.69	34.51	18.96	–	–	–	–	Inf	5.6494
Sp-R_1-10k_transcript/26847		0.27	0	0	0.06	0	0	0	0.09	0.06	0	0.06	4.66	2.11	1.62	10.96	11.52	9	2.11	1.83	2	11.77	12.98	11.16	–	–	–	–	8.374	4.5854
Sp-R_1-10k_transcript/27619		0	0.04	0	0	0	0.08	0	0	0	0	0	3.82	3.95	4.18	21.93	20.06	11.19	3.21	3.65	3.65	20.03	23.84	12.03	–	–	–	–	8.556	8.0385
Sp-R_1-10k_transcript/28184		3.28	2.15	3.42	4.97	5.19	4.68	4.82	5.09	6.11	8.83	8.65	2.94	2.46	1.32	35.35	32.05	23.56	2.39	2.35	3.36	30.79	32.14	27.92	–	–	–	–	2.1824	–
Sp-R_1-10k_transcript/28197		4.1	5.94	4.12	10.66	13.18	9.28	7.97	6.55	9.54	10.34	11.43	2.87	2.36	3.03	5.33	8.37	7.92	2.23	1.16	1.93	6.24	8.07	8.37	–	–	–	–	-1.0484	–
Sp-R_1-10k_transcript/28508		0.14	0	0.09	0.46	0.29	0.17	0.07	0.44	0.47	0.38	0.55	1.54	2.55	0	20.24	31.15	21.79	2.84	1.33	2.92	23.88	22.57	18.65	–	–	–	–	5.8901	3.7869
Sp-R_1-10k_transcript/28528		6.18	6.23	6.88	7.09	6.87	5.88	10.2	8.86	8.88	7.61	4.85	9.39	6.49	11.18	13.47	11.45	8.91	7.64	6.91	8.3	11.96	13.86	7.83	–	–	–	–	–	–
Sp-R_1-10k_transcript/28600		1.71	0.97	1.93	5.92	5.94	6.33	2.54	1.77	7.8	9.71	9.67	2.86	4.25	2.38	24.37	24.91	20.34	3.31	3.32	4.01	25.09	29.57	20.27	–	–	–	–	1.4987	–
Sp-R_1-10k_transcript/28762		0	0.08	0	0.18	0	0.1	0.06	0	0.73	0.23	0.42	13.78	11.86	14.47	14.15	14.65	9.32	6.89	7.22	10.46	14.72	10.53	10.42	2.399	–	–	–	6.6097	8.1257
Sp-R_1-10k_transcript/28851		7.96	7.59	10.51	2.44	2.12	1.85	10	12.2	4.35	2.86	3.95	22.62	17.4	25.06	8.02	6.65	6.33	20.74	16.4	19.22	7.23	7.65	7.13	–	–	–	–	1.2786	–
Sp-R_1-10k_transcript/29068		8.36	10.3	6.39	5.47	3.9	4.23	8.11	11.56	4.54	4.84	4.72	35.78	30.01	26.67	58.51	88.68	30.65	27.67	35.94	39.13	58.83	78.88	25.14	–	–	–	–	3.2838	1.52
Sp-R_1-10k_transcript/29397		2.76	2.85	2.85	4.12	3.64	2.48	2.2	2.89	2.44	2.18	1.59	6.21	7.86	5.97	17.65	25.19	11.88	12.05	12.11	12.94	19.28	22.52	8.76	–	–	–	1.1487	1.9936	–
Sp-R_1-10k_transcript/29732		4.74	2.61	4.31	13.62	15.97	12.51	4.47	6.49	15.37	12.36	11.92	6.43	4.93	4.69	53.52	55.59	28.7	5.75	3.72	4.27	45.47	59.3	37.62	–	–	–	–	1.285	–
Sp-R_1-10k_transcript/30040		1.39	1.19	1.42	2.11	2.37	1.69	1.87	0.98	2.83	1.97	1.6	2.75	1.46	1.75	7.44	7.59	4.74	1.43	1.31	1.34	7.64	9.23	6.88	–	–	–	–	1.2524	–
Sp-R_1-10k_transcript/30283		0.79	1.56	1.63	3.31	2.99	3.2	2.12	2.62	4.31	4.53	5.38	3.74	4.08	2.55	19.19	19.75	18.64	4.57	5.64	5.04	25.18	27.51	18.36	–	–	–	–	2.1598	–
Sp-R_1-10k_transcript/30412		0.07	0	0.03	0.04	0	0.04	0.21	0.23	0.08	0.15	0	9.48	10.23	6.92	12.13	10.7	17.1	13.89	13.33	12.63	13.86	12.74	24.02	–	–	–	–	8.6312	7.6634
Sp-R_1-10k_transcript/30460		0.31	0	0	0.46	0	0	0.15	0	0	0	0	2.73	3.36	1.46	1.2	3.11	3.01	1.68	4.22	4.13	1.96	2.71	6.23	–	–	–	–	3.5095	4.2374
Sp-R_1-10k_transcript/30705		7.41	6.3	12.64	9.04	11.36	8.28	7.43	8.94	12.21	13.5	10.58	16.46	17.87	13.79	48.03	57.78	26.55	16.17	18.26	25.62	47.01	50.14	24.31	–	–	–	–	1.7822	–
Sp-R_1-10k_transcript/30981		4.14	2.54	6.78	11.07	11.2	9.13	4.54	4.21	14.39	15.98	13.93	2.61	3.61	2.45	27.51	27.7	21.41	2.63	3.38	2.95	28.53	30.48	25.43	–	–	–	–	–	–
Sp-R_1-10k_transcript/32113		0	0.07	0.03	0.09	0	0	0	0	0	0	0	0.51	0.59	0.66	0.63	0.26	0.45	0.05	0.4	0.33	0.54	0.57	0.35	–	–	–	–	3.1275	3.6179
Sp-R_1-10k_transcript/32585		0.04	0	0.31	1.37	0.43	1.54	0.19	0.04	2.86	1.59	1.68	0.43	1	0.68	28.56	24.83	18.17	0.69	0.64	0.89	30.15	32.87	21.58	–	–	–	–	3.9793	–
Sp-R_1-10k_transcript/32667		3.98	2.82	3.78	3.19	4.09	3.16	5.69	5.32	3.64	4.08	2.82	11.88	9.47	7.33	39.5	56.61	30.99	7.83	7.48	15.5	50.83	55.98	38.73	–	–	–	–	3.1705	–
Sp-R_1-10k_transcript/33013		0.21	0	0	0	0	0	0	0	0	0	0	5.13	2.82	5.42	0	0	0	1.9	0.73	0.83	0	0	0	–	–	–	-1.6767	–	5.5725
Sp-R_1-10k_transcript/33233		0.12	0.33	0.12	1.52	0.2	0.58	0.4	0.7	0.49	0.67	0.46	1.69	3.69	3.3	3.61	4.45	2.63	1.2	4.8	4.29	5.78	4.27	5.68	–	–	–	–	1.7386	3.3901
Sp-R_1-10k_transcript/33323		0	0.29	0.04	0	0	0	0.08	0.17	0	0	0.09	24.7	14.91	20.98	1.21	1.22	1.37	12.54	12.66	17.98	1.76	0.66	1.95	–	–	–	–	Inf	7.134
Sp-R_1-10k_transcript/33422		0.04	0	0	0.16	0.12	0.12	0	0.25	0.66	0.49	0.21	1.54	2.57	1.93	7.64	5.21	7.46	2.74	1.69	2.39	16	8.68	9.74	–	–	–	–	5.2328	7.0014
Sp-R_1-10k_transcript/33790		0	0	0	0.04	0	0	0	0.09	0	0	0	17.05	13.93	15.72	1.08	0.62	1.47	9.99	14.94	17.15	0.57	0.63	0.97	–	–	–	–	5.8351	Inf
Sp-R_1-10k_transcript/33957		0.32	0.67	1.66	0.41	0	0.28	0.85	0.62	0	0	0.6	13.6	20.42	21.01	13.57	10.06	7.3	16.48	17.68	17.54	9.91	11.64	9.13	–	–	–	–	4.9746	3.9854
Sp-R_1-10k_transcript/34014		106.23	101	72.86	0.3	0.21	0.69	133.19	185.05	0	0.21	0.61	50.25	42.29	60.23	0.4	0.63	0.12	24.51	26.54	41.82	0.39	0.28	0.23	–	–	–	–	–	-1.2093
Sp-R_1-10k_transcript/34053		38.61	44.95	14.53	0.06	0	0.13	34.75	69.44	0.42	0.08	0.07	72.33	54.94	82.86	1.06	1.8	0.86	32.18	35.79	48.22	1.51	0.66	1.2	–	–	–	–	3.519	–
Sp-R_1-10k_transcript/34263		0	0	0.07	0	0	0	0	0	0.1	0	0	15.48	16.23	16.68	19.49	20.75	15.07	10.57	8.97	17.9	24.68	26.72	14.76	–	–	–	–	Inf	8.9849
Sp-R_1-10k_transcript/34550		0.72	0.04	0.4	1.98	3.64	2.12	0.39	0.9	3.15	2.57	2.76	3.86	3.02	3.01	51.33	53.01	29.01	3.23	2.6	2.8	53.46	77.42	34.54	–	–	–	–	3.6817	2.7508
Sp-R_1-10k_transcript/35312		0.37	0.17	0.82	5.98	9.01	7.01	1.01	0.52	10.85	8.94	9.42	1.97	2.61	2.15	12.14	18.43	14.6	2.11	2.25	1.88	13.34	14.84	11.03	–	–	–	–	–	1.9592
Sp-R_1-10k_transcript/35743		39.4	45.63	21.85	0.05	0.18	0	41.97	60.57	0.29	0	0.14	84.08	45.97	81.6	0.11	0.84	0	36.54	54.11	51.36	1.04	0.4	0.28	–	–	–	–	–	–
Sp-R_1-10k_transcript/36136		0.17	0.22	0	0	0	0.04	0.05	0	0.05	0.04	0	2.23	2.31	1.92	6.53	5.54	5.31	2.36	1.23	2.64	11.09	8.39	6.65	–	–	–	–	7.201	3.7279
Sp-R_1-10k_transcript/36844		1.77	0.9	0.78	0	0	0	3.88	1.33	0	0	0	2.64	3.35	3.17	0.76	1.45	0.56	1.66	1.32	1.63	1	1.63	0.49	–	–	–	–	Inf	–
Sp-R_1-10k_transcript/36870		0	0	0.08	0.09	0.05	0.04	0.37	0	0	0	0	1.79	1.95	1.11	5.96	5.78	5.4	1.12	0.62	1.76	7.95	7.56	4.86	–	–	–	–	6.1449	5.5679
Sp-R_1-10k_transcript/37120		0.39	0.18	0	0	0	0.36	0.19	0	0	0.09	0.14	5.82	5.1	7.84	24.16	7.47	9.15	2.54	1.44	4.45	17.33	14.65	24.23	–	–	–	–	6.3861	4.7408
Sp-R_1-10k_transcript/37212		1.79	2.44	1.92	5.84	5.4	6.83	4.28	5.79	4.82	6.33	8.8	1.68	2.34	1.63	14.82	9.71	29.81	2.34	1.74	2.05	17.69	12.76	22.46	–	–	–	–	–	–
Sp-R_1-10k_transcript/37236		0	0	0	0	0	0	0	0	0	0	0	5.56	4.93	6.19	20.65	8.23	11.91	1.04	0.8	1.85	14.85	11.53	28.38	–	–	–	-1.9342	Inf	Inf
Sp-R_1-10k_transcript/37801		0.13	0	0.04	0.37	0.84	0.32	0.13	0.28	1.17	0.33	0.24	1.38	3.41	1.77	20.96	17.2	18.18	2.72	2.12	3.27	21.73	19.07	21.5	–	–	–	–	4.7695	4.9216
Sp-R_1-10k_transcript/38040		0.04	0	0.04	0.6	0.57	0.7	0.18	0.38	2.31	1.05	0.73	0	0	0	0.93	1.15	0	0.73	0.14	0	0	0	0	–	–	#NAME?	–	–	–
Sp-R_1-10k_transcript/38195		1.18	1.43	1.07	2.62	3.04	3.34	0.4	0.87	4.3	1.51	1.42	7.27	3.58	5.44	12.48	12.34	6.12	2.5	3.36	5.3	15.61	12.91	7.29	–	–	–	–	1.3538	1.7825
Sp-R_1-10k_transcript/38262		9.7	9.58	8.16	9.24	10.61	7.92	9.14	13.95	7.34	5.77	3.9	73.98	39.19	57.7	43.61	33.08	17.11	26.17	27.99	43.27	35.28	31.51	17.32	–	–	–	–	1.3253	2.2767
Sp-R_1-10k_transcript/38766		82.96	112	92.08	39.63	41.8	35.3	81.98	89.9	58.49	51.62	41.87	120.19	117.56	80.59	126.25	115.94	73.42	93.79	99.92	125.66	133.05	114.05	67.07	–	–	–	–	1.0047	–
Sp-R_1-10k_transcript/39410		11.84	15.82	16.16	2.99	3.75	4.07	10.44	9.93	4.61	2.48	3.86	28.11	25.32	29.45	6.47	2.76	5.46	25.41	28.45	33.31	5.82	2.6	7.96	–	–	–	–	–	–
Sp-R_1-10k_transcript/39858		0.11	0.19	0.17	0	0	0	0.09	0	0	0	0.2	6.74	8.54	5.82	25.47	24.67	13.13	7.26	3.95	6.37	23.74	30.04	11.71	–	–	–	–	Inf	4.9924
Sp-R_1-10k_transcript/39889		0.68	0.41	1.33	2.53	2.37	4.03	2.61	1.96	5.23	4.26	4.34	7.98	7.19	8.11	12.45	23.41	15.91	9.33	7.27	7.63	23	18.07	15.88	–	–	–	–	2.0938	2.8994
Sp-R_1-10k_transcript/40214		27.21	28.92	20.9	38.58	40.32	38.85	37.63	42.19	44.43	37.63	37.98	23.45	24.74	21.58	54.35	97.73	43.23	27.29	24.8	24.77	73.54	91.07	32.98	–	–	–	–	–	–
Sp-R_1-10k_transcript/40393		57.05	69.67	67.3	11.02	9.05	8.22	79.65	76.75	6.53	8.29	8.17	186.86	192.33	183.83	30.61	43.45	18.36	179.17	212.05	201.02	37.34	41.56	11.08	–	–	–	–	1.2803	1.1823
Sp-R_1-10k_transcript/40748		0	0	0	0	0	0	0	0	0	0	0	1.18	0.26	1.49	5.77	2.63	4.2	0	0.23	0.5	5.1	5.81	4.5	–	–	–	–	Inf	Inf
Sp-R_1-10k_transcript/40845		6.1	5.83	6.27	2.37	2.37	2.44	5.98	6.77	3.33	4.07	3.39	16.37	10.64	14.87	2.43	1.64	0.52	8.83	13.41	12.98	0.84	1.1	0.12	–	–	–	–	-1.0693	–
Sp-R_1-10k_transcript/41022		0.8	1.2	0.88	2.39	2.26	1.48	3.06	13.6	2.21	3.46	3.17	7.12	7.67	7.14	1.96	1.33	1.83	10.72	8.16	8.85	0.95	0.66	2.01	–	2.6095	–	–	–	2.5238
Sp-R_1-10k_transcript/41033		6.73	4.87	5.16	40.47	44.47	49.37	8.28	7.89	59.99	44.18	32.4	10.13	5.48	9.11	72.97	68.55	55.65	7.65	6.25	6.35	93.73	80.36	68.96	–	–	–	–	–	–
Sp-R_1-10k_transcript/41066		1.94	2.91	1.09	2.1	3.07	3.96	2.21	1.78	2.81	2.46	1.48	2.39	2.12	2.07	1.48	1.2	3.05	0.99	1.15	1.52	2.28	1.79	2.27	–	–	–	–	-1.1264	–
Sp-R_1-10k_transcript/41081		4.18	2.9	4.31	9.78	9.88	9.48	4.2	5	12.23	9.6	15.29	6.51	7.1	7.51	35.63	44.94	42.36	8.17	6.75	7.35	53.85	56.06	36.76	–	–	–	–	1.636	–
Sp-R_1-10k_transcript/41215		0.24	0.45	0.06	0.06	0.13	0.32	0.12	0.26	0.07	0.07	0.07	9.99	11.77	13.2	4.76	4.19	3.78	10.53	13.56	13.55	3.63	4.57	3.97	–	–	–	–	4.2032	5.2024
Sp-R_1-10k_transcript/41234		43.99	37.66	23.75	16.7	16.99	16.15	44.81	49.25	17.31	17.93	17.18	33.05	23.06	36.01	21.8	19.82	20.54	15.23	15.59	20.4	17.4	19.55	20.38	–	–	–	–	–	–
Sp-R_1-10k_transcript/41297		10.76	9.61	7.21	25.87	22.69	27.54	10.49	14.49	25.2	21.39	18.99	5.84	6.03	6.64	15.65	22	20.77	3.78	2.15	4.87	18.41	21.91	15.93	–	–	–	–	–	–
Sp-R_1-10k_transcript/41322		0.22	0.34	0.24	0	0	0	0.54	0.81	0	0	0	44.69	33.03	34.59	0	0.45	0	23.23	40.5	34.78	0.21	0.47	0.11	–	–	–	–	–	6.605
Sp-R_1-10k_transcript/41376		1.55	1.51	0.87	15.44	11.79	15	8.47	9.25	32.86	21.19	19.65	0.91	0.93	0.3	5.77	6.54	5.89	1.24	0.47	4.08	7.27	5.77	3.51	–	2.402	–	–	-1.6521	–
Sp-R_1-10k_transcript/41671		19.77	19.34	38.97	37.65	32.84	35.72	23.53	23.57	22.84	27.36	15.54	142.12	139.62	129.08	101.95	103.3	44.13	142.99	122.41	135.53	84.95	75.97	38.1	–	–	–	–	–	2.0334
Sp-R_1-10k_transcript/41732		0	0	0	0	0.13	0	0	0	0	0	0.15	0	1.57	0	4.62	4.86	4.49	0	6.77	2.1	2.09	0.74	4.95	–	–	–	–	5.8545	–
Sp-R_1-10k_transcript/41762		0	0	0	0	0	0	0.27	0	0.13	0	0	8.62	8.81	14.78	15.92	18.13	16.29	9.01	5.35	10.53	23.28	19.52	19.16	–	–	–	–	Inf	Inf
Sp-R_1-10k_transcript/41831		35.81	48.35	16.45	11.98	14.76	12.87	38.95	46.74	11.86	14.12	11.44	48.66	41.37	48.42	28.87	28.91	30.08	25.31	23.43	34.9	30.69	29.86	28.82	–	–	–	–	–	–
Sp-R_1-10k_transcript/42737		0.41	2.04	0.32	26.66	35.31	26.66	0.46	2.26	13.21	15.88	21.31	0.29	1.08	0.57	45.4	48.4	106.08	0.76	0.57	0.95	46.18	41.69	78.2	–	–	–	–	–	–
Sp-R_1-10k_transcript/42850		1.3	0.44	1.02	6.43	2.18	3.7	1.28	4.55	2.57	4.83	3.63	6.39	6.19	4.99	8.48	8.22	10.74	4.96	3.3	12	10.45	10.14	7.14	–	–	–	–	–	2.3175
Sp-R_1-10k_transcript/42913		25.96	44.77	16.04	0.34	1.18	0.65	34.73	47.12	0.2	0.61	1.77	38.39	36.95	46.79	4.64	2.33	4.32	32.31	24.53	30.69	2.67	3.17	9.42	–	–	–	–	1.8977	–
Sp-R_1-10k_transcript/42922		6.72	2.52	2.56	6.77	10.77	9.75	4.31	5.74	6.73	4.58	4.99	1.96	3.21	3.26	24.17	22.84	18.99	2.28	2.55	3.1	22.52	23.35	20.91	–	–	–	–	–	–
Sp-R_1-10k_transcript/43823		12.65	11.52	8.53	23.11	23.38	23.58	13.14	16.38	20.35	16.97	14.95	24.21	21.48	24.52	47.78	36.39	31.02	21.89	13.38	18.25	42.97	46.72	32.54	–	–	–	–	–	–
Sp-R_1-10k_transcript/44453		0	0	0	0.07	0.08	0	0	0.1	0	0	0	20.08	25.69	17.16	23.22	25.21	23.87	28.93	24.65	20.85	20.55	25.14	18.35	–	–	–	–	8.483	Inf
Sp-R_1-10k_transcript/44741		2.11	3.65	4.33	7.14	5.49	6.47	3.21	2.58	11.1	7.5	6.28	29.81	21.04	32.93	54.82	51.64	50.16	23.02	18.73	15.31	61.8	63.06	48.24	–	–	–	–	2.597	2.6971
Sp-R_1-10k_transcript/45188		4.62	7.71	6.88	6.73	5.27	5.23	7.44	15.4	7.05	3.62	3.93	48.9	29.68	36	35	24.48	12.57	19.99	20.43	32.38	24.18	21.68	13.06	–	–	–	–	1.6231	2.1994
Sp-R_1-10k_transcript/7065		0.43	0.51	0.31	0.42	1.02	0.52	0.38	1.18	0.74	0.46	0.76	1.12	1.29	1	6.69	7.04	12.35	1.14	0.52	1.26	5.73	5.44	10.34	–	–	–	–	3.2935	–
TRINITY_Sa_DN10729_c0_g1		38	52.27	14.3	2.69	0.98	2.44	36.29	54.73	3.76	1.28	3.7	0	0	0	0	0	0.2	0	0	0	0.22	0	0	–	–	–	–	-5.3797	#NAME?
TRINITY_Sa_DN10731_c0_g1		4.18	0.48	0.62	1.22	2.95	5.36	1.15	7.35	1.88	1.02	1.14	0	0.37	0	0.41	0	0	0	0	0	0.43	0.22	0.58	–	–	–	–	-4.939	–
TRINITY_Sa_DN10986_c0_g1		24.72	13.95	29.72	0	0	0	14.48	30.81	0	0	0	7.72	13.74	7.56	0	0	0	6.82	6.55	5.54	0	0	0	–	–	–	–	–	–
TRINITY_Sa_DN1108_c0_g1		4.46	0.51	2.22	1.84	0.26	0.52	3.97	3.94	0	0	0.31	0.79	0.2	0	0	0	0	0.66	0	0.4	0	0	0	–	–	–	–	–	–
TRINITY_Sa_DN12599_c0_g1		4.03	4.03	2.44	0.24	0	0	12.15	12.08	0.13	0	0	0	0	0.09	0	0	0	0.61	0.42	1.8	0	0	0	–	–	–	5.0486	–	-7.0183
TRINITY_Sa_DN12622_c0_g1		19.09	37.78	1.01	10.22	11.37	13.72	36.02	174.47	14.7	12.07	15	0	0	0	0	0	0	0	0	0	0	0	0	–	–	–	–	#NAME?	#NAME?
TRINITY_Sa_DN13484_c0_g1		9.6	7.64	6.15	19.03	18.93	23.19	19.41	21.74	19.08	24.02	23.37	0	0	0	0	0	0	0	0	0	0	0	0	–	–	–	–	#NAME?	#NAME?
TRINITY_Sa_DN14620_c0_g1		6.71	5.09	2.87	3.69	5.15	6.5	5.43	11.68	4.77	5.04	5.29	0	0	0	0.76	0	0	0	0	0	0.11	0	0.42	–	–	–	–	-4.7479	#NAME?
TRINITY_Sa_DN14795_c0_g1		5.36	3.48	4.14	19.38	15.9	23.99	9.25	6.73	31.42	27.87	21.13	0.68	0.6	0.4	8.43	5.33	7.62	0.5	0.15	0.74	5.64	5.7	9.17	–	–	–	–	-1.9157	-3.3264
TRINITY_Sa_DN15252_c0_g1		5.53	6.51	3.45	17.68	16.03	23.03	7.69	8.01	36.11	32.85	32.61	0	0.06	0	0	0	0	0	0	0	0	0	0	–	–	–	–	#NAME?	-8.4226
TRINITY_Sa_DN15613_c0_g1		10.48	13.31	4.08	22.4	16.33	28.63	4.8	21.9	12.24	19.79	19.32	0	0.13	0	0	0	0	0	0	0.13	0	0.45	0	–	–	–	–	#NAME?	-8.1938
TRINITY_Sa_DN15664_c0_g1		6.2	5.13	1.39	3.61	4.55	3.05	6.8	6.85	2.48	1.73	3.77	0.06	0	0.4	0	0.39	0	0.36	0.06	0	0.13	0	0.06	–	–	–	–	-5.2797	-5.0526
TRINITY_Sa_DN15715_c0_g1		9.3	5.71	9.8	18.4	15.58	12.09	12.6	14.83	19.2	13.59	15.25	0.44	0.77	0.09	1.05	1.11	0.84	0.56	0.77	0	0.9	2.05	0.92	–	–	–	–	-4.38	-4.6631
TRINITY_Sa_DN16230_c0_g1		15.45	14.85	8.93	10.18	11.03	11.38	18.61	16.67	14.31	11.39	13.71	0	0	0	0	0	0	0	0	0	0	0	0	–	–	–	–	#NAME?	#NAME?
TRINITY_Sa_DN16733_c0_g1		5.51	2.03	7.86	19.07	18.81	22.59	11.74	9.23	23.09	25.14	25.04	0	0	0	0	0.06	0	0	0	0	0	0.06	0	–	–	–	–	-10.368	#NAME?
TRINITY_Sa_DN17415_c0_g1		7.91	9.72	4.78	6.39	8.26	3.73	8.84	9.87	5.87	8.01	4.79	0	0.22	0.06	0.17	0.07	0	0.18	0.19	0.06	0.39	0.87	0.18	–	–	–	–	-6.2727	-6.6547
TRINITY_Sa_DN18349_c0_g1		20.95	25.67	10.63	0.13	0.13	0	11.26	22.05	0	0	0	0	0	0	0	0	0	0	0	0	0	0	0	–	–	–	–	–	#NAME?
TRINITY_Sa_DN18369_c0_g1		71.78	91.62	38.09	62.74	68.3	63.85	81.41	116.75	73.42	59.49	67.83	0.04	0.07	0	0	0	0.08	0	0.04	0	0.04	0.04	0.12	–	–	–	–	-11.779	-11.278
TRINITY_Sa_DN18409_c0_g1		10.62	13.79	8.94	0.96	0.73	1.56	8.96	18.7	4.09	1.87	1.17	0	0	0.09	0.2	0	0	0	0	0	0.32	0	0	–	–	–	–	-4.4032	-8.7167
TRINITY_Sa_DN19888_c0_g1		8.16	8.03	5.34	5.44	7.88	4.78	6.92	7.68	6.55	6.78	6.7	4.87	3.89	3.56	6.41	7.69	9.9	2.03	1.75	3.79	12.02	9.56	6.52	–	–	–	–	–	–
TRINITY_Sa_DN19888_c0_g2		17.22	12.81	11.39	15.62	10.78	16.21	11.11	17.71	12.57	12.34	11.63	0.56	1.33	0.95	1.74	2.1	1.79	0.42	0.44	0.4	1.91	2.62	1.76	–	–	–	–	-3.3648	-4.2157
TRINITY_Sa_DN20212_c0_g1		11.18	7.69	6.26	9.57	12.96	11.44	9	16.06	11.96	12.56	8.15	0	0	0	0	0	0	0	0	0	0	0	0	–	–	–	–	#NAME?	#NAME?
TRINITY_Sa_DN20401_c0_g2		8.84	7.05	12.36	41.17	44.94	51.54	7.97	16.19	29.1	42.62	43.34	0.2	0.59	0.33	1.4	1.29	0.93	0.8	0.66	1.19	1.22	0.71	1.47	–	–	–	–	–	–
TRINITY_Sa_DN20535_c0_g1		30.83	48.09	18.06	1.22	1.15	0.74	37.29	46.85	0.73	0.55	1.92	0.3	0.07	0.05	0.05	0.08	0.05	0.03	0	0.1	0.06	0.12	0.11	–	–	–	–	-4.4691	-8.2798
TRINITY_Sa_DN20571_c0_g1		11.22	8.68	7.6	0.09	0	0	11.82	17.3	0	0	0.19	0	0	0	0	0	0	0	0	0	0	0	0	–	–	–	–	–	#NAME?
TRINITY_Sa_DN2062_c0_g1		2.87	3.23	1.21	0	0	0	2.32	4.81	0	0	0	0	0	0	0	0	0	0	0	0	0	0	0	–	–	–	–	–	#NAME?
TRINITY_Sa_DN20635_c0_g1		24.62	33.06	4.54	0	0	0	18.66	23.37	0	0	0.11	0	0	0	0	0	0	0.08	0	0	0	0	0	–	–	–	–	–	#NAME?
TRINITY_Sa_DN20817_c0_g1		37.76	47.32	17.8	46.08	53.68	55.18	37.3	43.63	65.13	64.07	43.78	0	0	0	0	0	0	0	0	0	0	0.09	0	–	–	–	–	#NAME?	#NAME?
TRINITY_Sa_DN2084_c0_g1		16.93	10.52	33.26	40.99	43.08	16.89	21.96	15.56	41.66	32.86	32.04	0	0	0	0	0	0	0	0	0	0	0	0	–	–	–	–	#NAME?	#NAME?
TRINITY_Sa_DN20956_c0_g1		26.5	24.43	12.58	26.62	23.8	26.81	47.12	64.63	40.58	35.6	34.5	0	0	0	0	0	0	0	0	0	0.25	0	0	–	–	–	–	#NAME?	#NAME?
TRINITY_Sa_DN20993_c0_g1		24.92	28.13	20.53	0	0	0	17.08	31.93	0.08	0	0	4.28	10.78	4.25	0	0	0	17.49	11.41	12.72	0	0	0.06	–	–	–	1.3295	–	-2.2887
TRINITY_Sa_DN21305_c0_g1		17.48	16.53	13.81	0	0	0	23.58	39.17	0	0	0	0.45	0.43	0.43	0	0	0	0	0.04	0.31	0	0	0	–	–	–	–	–	-5.4746
TRINITY_Sa_DN21981_c0_g1		21.5	25.12	16.51	42.49	32.9	46.39	23.11	24.85	42.92	40.72	29.79	0.15	0.47	0.63	1.9	1.37	2.49	0.77	0.05	0.72	2.32	1.7	2.94	–	–	–	–	-4.8507	-5.967
TRINITY_Sa_DN21981_c0_g2		5.02	6.51	2.26	1.53	1.79	3.32	5.49	18.1	3.65	2.83	7.2	1.1	2	0.64	0.71	1.6	2.08	3.06	1.93	3.03	1.37	0.54	0.97	–	–	–	–	–	-2.2669
TRINITY_Sa_DN22350_c0_g1		21.06	20.25	8.3	18.92	19.85	18.94	15.98	23.03	19.08	11.4	12.53	0	0.05	0	0	0	0	0	0	0	0	0.06	0	–	–	–	–	#NAME?	-10.275
TRINITY_Sa_DN22385_c0_g1		28.4	23.5	17.25	15.53	15.32	16.09	21.06	20.04	10.76	10.16	8.99	0	0	0	0	0	0	0	0	0	0	0	0	–	–	–	–	#NAME?	#NAME?
TRINITY_Sa_DN22423_c0_g1		114.5	136.03	83.64	0.07	0.19	0.11	136.46	190.69	0.25	0.24	0	0.24	0.03	0.12	0	0.03	0.03	0.09	0.1	0.12	0.03	0.03	0.03	–	–	–	–	–	-10.133
TRINITY_Sa_DN2251_c0_g1		12.27	5.67	30	19.61	10.34	9.49	24.79	18.83	24.87	28.68	8.58	0	0	0	0	0	0	0	0	0	0	0	0	–	–	–	–	#NAME?	#NAME?
TRINITY_Sa_DN22735_c0_g1		155.58	185.95	114.82	26.04	28.82	26.3	142.43	161.6	22.17	24.79	22.6	0	0.02	0.04	0.07	0.13	0.05	0	0	0	0.05	0.11	0.17	–	–	–	–	-8.4176	-12.616
TRINITY_Sa_DN22750_c0_g1		10.77	7.32	10.08	22.84	19.5	20.39	15.61	20.24	29.51	21.82	29.99	0	0	0	0	0	0.04	0.04	0	0	0.04	0	0	–	–	–	–	-11.264	#NAME?
TRINITY_Sa_DN22760_c0_g1		20.2	24.32	14.42	15.18	17.6	14.79	17.47	23.05	13.21	14.57	16.7	0	0	0	0	0	0	0	0	0	0	0	0	–	–	–	–	#NAME?	#NAME?
TRINITY_Sa_DN22782_c0_g2		3.73	5.28	1.97	2.87	4.48	3.12	2.61	4.4	3.3	2.74	4.3	0.09	0.37	0.28	0.1	0.65	0.28	0.1	0.72	0.46	0	0.11	0	–	–	–	–	-3.7651	-4.2284
TRINITY_Sa_DN23018_c0_g1		12.18	12.42	5.06	1.99	2.22	1.96	9.25	11.47	3.99	2.31	3.19	0	0	0	0	0	0	0	0	0	0	0	0	–	–	–	–	#NAME?	#NAME?
TRINITY_Sa_DN23449_c2_g2		34.17	27.39	30.46	0.06	0	0	29.97	30.32	0	0	0	2.46	3.92	1.24	0.05	0	0	3.44	1.89	3.62	0	0	0	–	–	–	–	–	-3.9675
TRINITY_Sa_DN23581_c0_g1		7.25	9.46	3.9	6.03	5.47	6.35	10.36	25.38	7.94	8.08	6.1	0	0	0	0	0	0	0	0	0	0	0	0	–	–	–	–	#NAME?	#NAME?
TRINITY_Sa_DN23767_c0_g2		32.82	35.6	26.53	21.46	21.43	15.62	28.09	39.79	27.22	20.48	17.92	0.03	0	0	0	0	0.03	0	0.03	0	0.03	0.07	0	–	–	–	–	-11.386	-12.176
TRINITY_Sa_DN23804_c0_g1		207.8	264.93	96.26	0.38	0.38	0.48	222.17	381.41	0.29	0.53	0.34	0.14	0.12	0.22	0	0.03	0	0.23	0.2	0.08	0	0	0.03	–	–	–	–	-5.8095	-10.447
TRINITY_Sa_DN23867_c0_g1		8.25	7.69	4.89	12.72	12.21	12.06	12.55	15.55	14.41	12.06	13.79	0	0.03	0	0.13	0.07	0	0	0	0.03	0.07	0	0	–	–	–	–	-7.9507	-9.8189
TRINITY_Sa_DN23878_c1_g1		13.28	13.26	11.53	9.22	5.92	8.98	14.31	13.77	8.19	7.5	6.74	2.21	1.36	2.14	1.62	2.38	0.82	1.52	1.3	1.52	1.77	3.35	1.07	–	–	–	–	-2.7393	-3.077
TRINITY_Sa_DN23878_c1_g2		7.05	7.41	7.21	9.08	7.06	10.82	9.56	11.65	6.39	4.66	8.29	0.08	0	0	0	0	0	0	0	0.08	0	0	0	–	–	–	–	#NAME?	-8.4931
TRINITY_Sa_DN24102_c0_g1		35.54	33.74	24.25	29.76	22.86	22.99	31.45	43.9	27.57	26.56	31.84	0	0	0.04	0	0.04	0	0	0.04	0	0	0	0	–	–	–	–	-11.201	-11.48
TRINITY_Sa_DN24105_c0_g1		80.1	75.49	28.88	0.92	1.01	1.16	53.11	48.69	1.02	0.64	0.56	0.12	0	0	0	0	0	0	0	0	0	0	0	–	–	–	–	#NAME?	-11.043
TRINITY_Sa_DN24393_c0_g1		49.89	57.39	22.37	11.81	12.48	12.93	40.1	58.95	11.65	8.9	10.9	0	0	0	0	0	0	0	0	0	0	0.05	0	–	–	–	–	#NAME?	#NAME?
TRINITY_Sa_DN24407_c0_g2		27.02	30.07	11.03	6.26	7.1	7.7	24.18	45.72	8.47	4.11	7.31	0	0.13	0	0	0	0	0	0	0	0	0	0	–	–	–	–	#NAME?	-9.4371
TRINITY_Sa_DN24560_c0_g1		184.55	232.14	167.79	73.75	69.71	67.66	155.68	173.23	103.49	95.72	66.04	0	0.04	0	0	0.13	0.04	0.04	0.04	0.06	0.04	0.13	0	–	–	–	–	-10.741	-14.325
TRINITY_Sa_DN24571_c0_g1		33.09	43.87	15.62	13.72	15.54	16.77	29.15	42.13	14.28	12.52	13.65	0.02	0	0.06	0	0.05	0	0	0	0	0	0.04	0	–	–	–	–	-10.191	-10.473
TRINITY_Sa_DN24582_c2_g1		22.34	24.68	12.45	24.19	24.58	24.06	23.43	34.5	26.89	20.98	23.35	0	0	0	0	0.04	0	0	0	0.03	0	0	0	–	–	–	–	-11.374	#NAME?
TRINITY_Sa_DN24730_c0_g2		18.95	17.23	16.07	2.58	2.5	2.05	21.14	21.92	2.06	1.11	2.61	4.02	2.26	4.46	0.05	0.05	0.04	1.44	1.8	1.67	0.02	0.02	0.02	–	–	–	–	-6.1545	-2.613
TRINITY_Sa_DN26229_c0_g1		3.22	1.65	0.59	1.51	0.97	1.52	1.56	5.04	2.12	1.29	1.66	0	0	0	0	0	0	0	0	0	0	0	0	–	–	–	–	#NAME?	#NAME?
TRINITY_Sa_DN27435_c0_g1		3.67	1.64	6.08	29.69	26.41	36.17	3.27	6.82	67.12	72.83	35.28	0	0	0	0	0	0	0	0	0	0	0	0	–	–	–	–	#NAME?	#NAME?
TRINITY_Sa_DN4799_c0_g1		6.57	8.88	3.2	6.59	6.13	6.42	6.24	16.61	8.37	10.23	14.35	0	0	0.13	0.58	0	0.28	0.14	0	0.13	0	0.62	0.41	–	–	–	–	-4.9097	-7.399
TRINITY_Sa_DN4823_c0_g1		3.8	2.84	0.93	0	0.39	0.1	1.2	0.9	0	0	0	0	0	0	0	0	0	0	0	0	0	0	0	–	–	–	–	–	#NAME?
TRINITY_Sa_DN6456_c0_g1		4.23	8.44	1.26	0.15	0	0	4.84	6.69	0.16	0	0	0	0	0	0	0	0.12	0	0	0	0	0	0	–	–	–	–	–	#NAME?
TRINITY_Sa_DN871_c0_g1		5.17	7.97	2.91	0	0	0	10.34	18.2	0	0	0	0	0	0	0	0	0	0	0	0	0	0	0	–	–	–	–	–	#NAME?
TRINITY_Sp_DN10295_c0_g1		0.44	0	0.73	0.38	0.31	0.46	0.58	0	0.08	0	0.24	17.68	10.44	19.34	7.58	8.5	11.41	10.36	9.25	9.92	10.93	9.87	9.21	–	–	–	–	4.1337	4.9978
TRINITY_Sp_DN10462_c0_g1		0.35	0.07	0.06	0.58	0.07	0	0.28	0.45	0.32	0.08	0	3.44	4.98	2.33	5.87	10.05	6.73	2.43	2.92	3.52	10.76	7.69	5.64	–	–	–	–	4.6847	4.1201
TRINITY_Sp_DN10581_c0_g1		0.23	0.12	0.1	0	0.06	0.3	0.17	0.18	0	0.92	0.25	7.59	5.31	8.41	1.27	0.21	0.25	3.91	3.7	3.61	0.8	0.44	1.19	–	–	–	–	–	5.2192
TRINITY_Sp_DN10624_c0_g1		0	0	0	0	0	0	0	0	0	0	0	17.46	18.78	14.6	17.41	13.71	16.36	17.5	17.55	17.76	12.32	14.03	16.39	–	–	–	–	Inf	Inf
TRINITY_Sp_DN10877_c0_g1		0.79	0.77	0.2	0.46	0.24	0.41	0.77	1.32	0.38	0.18	0.43	6.69	6.8	5.18	0.7	1.08	0.2	5.56	6.39	6.88	0.05	0.48	0.39	–	–	–	–	–	3.054
TRINITY_Sp_DN11368_c0_g1		0.18	0.28	0.08	0	0	0	0.09	0.38	0	0	0	13.11	17.94	8.48	0	0	0	9.7	4.62	11.29	0.25	0	0	–	–	–	–	–	5.8158
TRINITY_Sp_DN11696_c0_g1		12.48	14.13	7.32	3.39	3.14	3.61	12.9	15.84	5.82	4.15	4.98	17.22	15.83	12.86	25.5	22.84	20.96	15.57	13.28	14.65	24.61	26.96	19.49	–	–	–	–	2.3384	–
TRINITY_Sp_DN12010_c0_g1		2.01	1.84	1.18	0	0	0	1.34	5.54	0.07	0.07	0	13.83	15.49	10.57	0	0	0	16.88	17.29	12.59	0	0	0.28	–	–	–	–	–	2.6264
TRINITY_Sp_DN12016_c0_g1		0	0	0.06	0	0	0	0	0	0	0	0	7.26	9.73	9.84	11.9	13.34	7.43	10.17	6.08	8.77	14.39	14.3	8.24	–	–	–	–	Inf	8.5532
TRINITY_Sp_DN12366_c0_g1		0.46	0.88	0.63	0.79	0.96	0.44	1.27	0.49	0.52	0.33	0.54	4.6	3.47	4.58	8.51	8.34	7.58	3.32	1.88	3.73	5.35	5.72	6.85	–	–	–	–	3.0544	2.3257
TRINITY_Sp_DN12637_c0_g1		0.96	0.77	1.28	1.22	0.47	1.05	0.94	2.94	1.09	1.81	1.04	7.81	8.24	4.91	10.79	10.06	10.58	9.16	7.84	10.98	14.82	10.68	13.36	–	–	–	–	3.0781	2.4333
TRINITY_Sp_DN12646_c0_g1		1.29	0.89	0.42	4.7	2.75	6.65	1.74	1.64	3.44	4.47	3.15	8.02	9.51	5.23	12.58	18.95	23.69	5.99	6.34	8.7	13.51	14.21	15.53	–	–	–	–	1.5184	2.7635
TRINITY_Sp_DN12646_c0_g2		5.59	5.72	2.97	5.54	3.82	8.68	4.99	5.14	5.45	5.15	4.39	6.33	4.87	7.83	10.4	10.6	14.19	6.04	1.91	6.78	13.29	8.29	10.14	–	–	–	–	–	–
TRINITY_Sp_DN1266_c0_g1		0	0	0	0	0.13	0	0	0	0	0	0	14	10.14	20.32	15.05	20.93	17.84	12.55	12.24	10.77	18.3	15.59	10.61	–	–	–	–	8.2426	Inf
TRINITY_Sp_DN12745_c0_g1		0	0	0	0	0	0	0.25	0.04	0.1	0	0	3.47	2.24	3.84	2.44	2.14	2.44	1.5	1.17	1.85	1.8	2.84	2.53	–	–	–	–	Inf	Inf
TRINITY_Sp_DN12989_c0_g1		1	1.17	1.87	0	0.03	0	1.2	1.84	0.15	0	0	22.08	11.15	26.68	0.06	0.41	0.54	8.41	12.65	13.13	0.07	0.05	0.17	–	–	–	–	4.4956	3.5305
TRINITY_Sp_DN13079_c0_g1		25.72	31.05	17.16	0	0	0	23.09	21.94	0	0.08	0	14.79	18	12.41	0.19	0	0.18	17.98	13.69	12.72	0	0.2	0.06	–	–	–	–	–	–
TRINITY_Sp_DN13379_c0_g1		10.56	10.55	5.79	6.9	4.44	5.32	9.83	15.98	4.65	3.32	3.16	13.41	7.53	10.19	8.47	5.46	4.04	4.81	6.25	8.85	5.56	5.17	3.53	–	–	–	–	–	–
TRINITY_Sp_DN13379_c0_g2		1.07	2.05	1.07	0.82	1.76	1.23	1.26	1.46	1.24	0.53	0.99	22.27	12.87	27.18	10.31	6.52	2.06	8.95	15.04	16.44	7.13	6.19	3.12	–	–	–	–	–	3.543
TRINITY_Sp_DN13589_c1_g1		0.13	0	0.02	2.25	0.8	1.9	0.1	0	0.91	0.34	0.27	7.64	3.56	5.51	7.94	4.95	5.6	2.03	2.14	3.26	4.65	5.11	7.44	–	–	–	–	–	–
TRINITY_Sp_DN13727_c0_g1		0	0	0	0	0	0	0	0	0	0	0	2.75	3.05	2.29	1.41	6.18	4.19	3.09	1.17	4.37	1.78	2.15	0.77	–	–	–	–	Inf	Inf
TRINITY_Sp_DN14530_c0_g1		1.01	3.3	1.19	1.7	0.57	3.95	1.87	1.42	2.49	3.57	7.76	2.99	3.02	1.08	3.35	3.51	8.04	0.95	0.25	2.83	1.51	5.46	4.64	–	–	–	–	–	–
TRINITY_Sp_DN16123_c0_g1		0	0	0	2.4	4.37	0.7	0	0	0.55	4.57	5.18	4.27	1.53	1.23	12.34	15.07	8.48	4.18	1.55	0.98	13.73	15.1	12.42	–	–	–	–	1.7164	Inf
TRINITY_Sp_DN17853_c0_g1		0	0	0	0	0	0	0	0	0	0	0	7.61	15.89	8.29	10.54	10.3	16.84	8.55	10.12	9.39	11.1	10.56	19.59	–	–	–	–	Inf	Inf
TRINITY_Sp_DN1888_c0_g1		0	0	0	0	0	0	0	0	0	0	0	12.84	13.87	10.06	6.51	4.22	1.98	10.29	3.16	8.26	6.52	8	8.61	–	–	–	–	Inf	Inf
TRINITY_Sp_DN20438_c0_g1		0.09	0.09	0.08	0.36	0.91	1.35	0	0	0.78	1.68	1.25	40.78	17.02	51.36	66.68	50.62	32.99	10.51	9.47	22.56	64.47	98.18	34.25	–	–	–	–	5.3981	8.4
TRINITY_Sp_DN20843_c0_g1		0	0	0	0	0	0	0	0	0	0	0	3.1	0.81	1.2	0	0	0	0.91	0.95	0.82	0	0	0	–	–	–	–	–	–
TRINITY_Sp_DN3019_c0_g1		0	0	0	0	0	0	0	0	0	0	0	8.08	7.16	10.28	2.65	2.21	2.27	5.42	4.99	6.72	2.17	2.48	3.31	–	–	–	–	Inf	Inf
TRINITY_Sp_DN3032_c0_g1		0.37	3.74	0.36	0	0	1.31	0.83	2.16	0	0.47	0	7.74	3.33	3.32	1.48	5.74	2.56	1.48	2.71	2.36	2.33	1.62	1.97	–	–	–	–	–	–
TRINITY_Sp_DN4777_c0_g1		1.42	0.76	0.52	0	0.31	0	1.01	1.08	0.33	0	1.18	4.82	2.8	2.59	14	11.53	10.2	1.78	1.57	1.53	12.62	18.14	11.98	–	–	–	–	6.4251	–
TRINITY_Sp_DN4808_c0_g1		0	0	0	0	0	0	0	0	0	0	0	22.58	13.87	17.66	3.09	2.11	1.89	12.28	12.99	14.7	2.78	3.69	1.34	–	–	–	–	Inf	Inf
TRINITY_Sp_DN4832_c0_g1		0	0	0	0	0.52	0	0	0	0	0	0	15.35	34.96	18.67	4.21	2.15	0.43	29.82	23.66	33.14	2	3.85	0.98	–	–	–	–	–	Inf
TRINITY_Sp_DN5605_c0_g1		0	0	0	0	0	0	0	0	0	0	0	0	0	0	0.22	13.38	0	2.51	8.57	13.33	6.6	0	3.09	–	–	–	Inf	–	–
TRINITY_Sp_DN6656_c0_g1		0.64	0	0	0	0	0	0.35	0.26	0.41	0	1.85	9.09	9.55	11.13	7.6	4.85	6.21	10.12	5.75	10.41	5.89	12.07	7.39	–	–	–	–	Inf	5.1659
TRINITY_Sp_DN6735_c0_g1		0.82	3.44	0.33	0	0	0.1	1.4	1.77	0	0.13	0	19.4	8.83	12.87	1.54	1.83	1.59	10.33	7.27	9.01	0.99	1.16	0.72	–	–	–	–	5.2282	2.7586
TRINITY_Sp_DN6883_c0_g2		0	0	0	0	0	0	0	0	0	0	0	1.56	2.69	4.56	4.91	10.3	8.18	3.34	3	2.72	7.71	9.87	7.27	–	–	–	–	Inf	Inf
TRINITY_Sp_DN7237_c0_g1		3.38	12.83	3.77	4.22	4.27	5.75	10.07	47.93	3.25	4.93	6.01	14.32	16.58	17.17	1.31	1.74	2.79	16.2	15.69	15.49	1.71	2.58	1.99	–	–	–	–	-1.7573	–
TRINITY_Sp_DN7896_c0_g1		0.72	0.76	1.12	0	0	0.22	0.73	2.53	0	0	0	9.07	16.69	11.63	0.09	0	0.09	15.26	10.14	21.66	0.19	0.1	0.18	–	–	–	–	–	3.4384
TRINITY_Sp_DN7908_c0_g1		0.17	0	0.31	0.53	0.18	0.06	0	0.85	0.07	0.61	0.19	5.79	4.37	4.86	1.22	1.78	2	5.47	5.1	4.66	1.22	1.74	1.59	–	–	–	–	2.276	4.6048
TRINITY_Sp_DN8187_c0_g1		0	0	0	0	0.06	0	0	0.18	0	0	0	11.99	11.75	13.59	27.07	40.48	19.95	10.91	7.5	11.4	34.24	39.59	17.51	–	–	–	–	9.4864	Inf
TRINITY_Sp_DN8317_c0_g1		0	0	0	0	0	0	0	0	0	0	0	8	8.29	8.25	17.3	15.3	14.2	8.04	4.27	6.17	14.76	13.8	15.4	–	–	–	–	Inf	Inf
TRINITY_Sp_DN8328_c0_g1		0	0	0	0	0	0	0	0	0	0	0	8.68	2.73	4.51	0.74	0	0.91	1.59	1.57	2.03	0	0.1	0.37	–	–	–	-1.3017	–	Inf
TRINITY_Sp_DN8409_c0_g1		0.83	0.4	0.32	0	0.05	0.1	0.49	0.98	0	0	0	10.96	4.31	8.71	5.1	3.25	2.6	4.03	3.33	3.88	4.13	4.75	2.4	–	–	–	–	5.1368	3.5707
TRINITY_Sp_DN8872_c0_g1		0.45	0.53	0.05	11.41	12.8	10.87	0.88	0.11	7.55	10.35	10.87	2.99	1.83	3	9.42	6.41	13.2	1.55	1.46	1.61	10.54	4.85	14.39	–	–	–	–	–	2.5919
TRINITY_Sp_DN9067_c0_g1		2.05	1.18	0	0.15	0.54	0.06	1.05	4.08	0.08	0.07	0	28.14	7.11	15.34	8.15	5.6	5.45	4.77	5.23	6.24	7.95	5.05	7.28	–	–	–	-1.3232	4.1152	3.5884
TRINITY_Sp_DN9347_c0_g1		0.28	0.49	0.11	0.25	0.44	0.28	0.21	0.16	0.3	0.07	0.15	16.58	12.16	15.12	16.5	13.78	8.14	13.08	11.88	14.73	13.86	13.73	6.93	–	–	–	–	4.8233	5.198
TRINITY_Sp_DN9568_c0_g1		0.47	0.49	0	0	0	0	0.28	0.9	0	0	0	8.75	5.99	6.69	0.04	0	0.04	4.13	2.28	6.97	0	0	0.08	–	–	–	–	–	4.1209
TRINITY_Sp_DN9791_c0_g1		0	0	0.05	0.11	0	0	0.05	0	0	0	0.24	10.75	9.16	6.16	5.62	3.51	6.58	6.32	6.32	6.99	4.02	3.17	8.52	–	–	–	–	6.6656	8.6186
Sp-R_1-10k_transcript/12324	C2H2 transcription factor superfamily	0	0	0	0.05	0	0	0	0	0	0	0	2.27	2.36	1.38	2.16	0.75	1.78	1.31	1.66	1.88	0.54	1.17	1.06	–	–	–	–	5.6347	Inf
Sp-R_1-10k_transcript/13437		0	0	0	0	0	0	0	0	0	0	0	2.97	0.51	0.69	0.89	0.5	0.51	0.1	0	0.5	0.92	0.79	1.41	–	–	–	–	Inf	Inf
Sp-R_1-10k_transcript/14073		0	0	0	0	0	0	0	0	0	0	0	1.97	0.36	0.29	0	1.87	0	0.42	0.82	0.53	1.97	0	0.45	–	–	–	–	–	Inf
Sp-R_1-10k_transcript/14122		1.31	0.45	2.29	0.68	0.66	0.69	1.5	2.18	0.57	0.53	0.45	18.27	14.59	18.73	12.55	13.41	7.04	10.24	10.65	12.61	11.97	16.85	11.1	–	–	–	–	3.5784	3.3152
Sp-R_1-10k_transcript/14409		0	0	1.16	0.38	0	0.88	0	0	0.48	0	0	5.43	3.01	4.22	3.44	4.56	3.15	5.6	5.53	6.26	3.74	6.52	5.02	–	–	–	–	2.6706	3.0465
Sp-R_1-10k_transcript/14490		0.63	0.5	0.59	1.81	1.55	1.63	1.16	0.51	1.85	1.56	2.17	2.26	1.81	1.9	9.96	12.65	8.88	3.1	1.19	2.51	10.61	10.34	8.8	–	–	–	–	2.2173	–
Sp-R_1-10k_transcript/15105		0	0.09	0	0	0	0	0	0	0	0	0	1	1.36	0.99	5.33	4.62	3.46	1.02	0.71	0.79	5.5	6.04	3.81	–	–	–	–	Inf	4.6707
Sp-R_1-10k_transcript/15203		0	0	0	0	0	0	0	0	0	0	0	1.81	5.2	2.62	3.66	3.77	2.3	3.88	4.3	3.68	2.97	4.21	3.35	–	–	–	–	Inf	Inf
Sp-R_1-10k_transcript/16544		2.09	1.28	1.25	1.73	2.22	0.74	1.91	2.25	1.07	2.13	1.69	5.06	3.87	6.5	0	0	0.54	0	1.62	1.31	0	0	0	–	–	–	-2.0836	-3.5643	1.4143
Sp-R_1-10k_transcript/16640		0.31	0.55	0.05	0.47	0.55	0	0.5	0.41	0.07	0	0	26.91	20.59	22.24	15.01	14.22	8.09	15.83	14.9	16.11	11.29	20.9	9.78	-3.5132	–	–	–	4.7513	5.8436
Sp-R_1-10k_transcript/17054		0	0	0	0	0	0	0	0	0	0	0	2.05	0.67	0.27	2.36	2.54	1.58	0.26	0.17	0.46	2.94	3.94	5.67	–	–	–	–	Inf	Inf
Sp-R_1-10k_transcript/17329		0	0	0	0	0	0	0	0	0	0	0	0	0	0	0.92	1.33	0.36	0	0	0.39	0.2	0.31	0.6	–	–	–	–	Inf	–
Sp-R_1-10k_transcript/17609		0	0	0	0	0.16	0	0	0.41	0	0.08	0	0.95	0.47	0.69	1.05	0.95	0.8	0.43	0.07	0.35	1.9	1.33	1.02	–	–	–	–	3.702	Inf
Sp-R_1-10k_transcript/17736		0	0	0	0	0	0	0	0	0	0	0	6.38	5.55	4.66	5.5	3.3	5.72	3.25	5.81	6.9	4.43	9.28	7.29	–	–	–	–	Inf	Inf
Sp-R_1-10k_transcript/17839		0.21	0.19	0.06	1.12	1.1	0.81	0	0.16	0.67	0.8	0.88	1.73	2.41	1.78	11.97	12.96	12.87	2.21	1.33	1.44	15.28	15.73	11.88	–	–	–	–	3.1934	3.233
Sp-R_1-10k_transcript/1843		0.66	0.45	0.26	0.86	0.68	0.75	0.77	0.66	0.7	0.66	0.78	0.4	0.68	0.16	3.58	2.69	2.3	0.25	0.21	0.5	2.85	3.17	3.09	–	–	–	–	1.4632	–
Sp-R_1-10k_transcript/19098		1.2	0.37	1.19	0.45	0.26	0.28	1.98	1.43	0.52	0.41	0.51	6.99	6.47	5.58	0.68	1.26	2.55	3.97	1.83	5.36	1.6	0.93	2.75	–	–	–	–	1.7297	2.4276
Sp-R_1-10k_transcript/19732		0	0	0	0.03	0.03	0	0	0	0	0	0	3.9	3.05	2.95	3.65	3.24	1.82	1.59	2.09	3.57	3.19	2.92	2.52	–	–	–	–	6.2819	8.2724
Sp-R_1-10k_transcript/20413		2.75	1.16	1	1.37	3.28	4.04	4.27	2.42	2.23	0.24	1.9	6.15	3.11	3.65	17.4	12.97	13.33	2.01	1.1	3.61	11.26	13.78	16.03	–	–	–	–	1.8852	–
Sp-R_1-10k_transcript/21124		0	0.2	0	0	0	0	0.48	0.41	0	0	0.12	29.21	14.22	25.98	4.04	0.51	2.43	10.06	4.2	7.63	1.77	1.54	4.75	–	–	–	-1.3967	Inf	7.9687
Sp-R_1-10k_transcript/22883		2.69	2.55	3.46	0.25	0.19	0.25	4.12	2.74	1.71	1.01	1.89	4.54	5.86	4.51	0.73	0.91	1.24	5.76	7.18	6.5	1.56	0.74	1.39	2.6686	–	–	–	1.4806	–
Sp-R_1-10k_transcript/23749		1.86	1.19	1.56	4.04	4.38	3.98	3.64	3.53	3.01	2.47	2.95	4.01	1.89	2.78	6.12	5.59	4.85	2.39	1.73	1.99	7.14	7.27	6.8	–	–	–	–	–	–
Sp-R_1-10k_transcript/23984		0.3	0.22	0.14	1.66	1.38	1.43	1.46	0.25	3.03	1.85	1.63	0.86	0.38	0.73	11.51	9.64	11.95	1.13	0.13	1.01	10.49	9.63	13.11	–	–	–	–	2.4546	–
Sp-R_1-10k_transcript/24130		0.03	0.06	0	0.03	0	0.09	0	0	0.03	0	0.07	0.47	0.18	0.07	0.48	0.26	0.48	0.54	0.32	0.23	0.63	0.34	0.88	–	–	–	–	2.8437	–
Sp-R_1-10k_transcript/24192		2.19	1.2	3.18	0.53	0.38	0.34	3.12	1.27	1.97	0.66	1.33	4.89	4.63	4.31	0.74	0.53	1.49	6.31	6.77	7.5	1.19	0.77	1.07	1.7105	–	–	–	–	–
Sp-R_1-10k_transcript/24501		3.61	2.15	5.56	3.89	3.15	2.18	3.55	5.32	2.07	1.8	3.01	16.91	19.21	11.23	24.2	29	22.27	24.48	32.5	28.32	24.66	33.14	24.24	–	–	–	1.13	2.5958	1.696
Sp-R_1-10k_transcript/24798		5.38	3.43	11.97	2.34	1.75	1.38	12.66	10.31	5.84	1.38	4.91	6.99	9.99	5.17	3.7	5.25	3.93	11.89	7.58	9.35	8.87	5.03	4.96	–	–	–	–	–	–
Sp-R_1-10k_transcript/25149		8.29	6.94	6.51	2.37	1.95	1.54	10.18	17.18	2.05	2.11	1.29	17.2	21.8	14.2	1.48	3.32	2.48	15.07	12.85	21.09	3.21	4.83	1.38	–	–	–	–	–	–
Sp-R_1-10k_transcript/25303		0.26	0.45	0.11	0.13	0.54	0.44	0.17	0.84	0.48	0.31	0.23	24.96	23.15	27.15	83.29	74.44	64.26	19.71	16.72	19.2	66.19	77.98	63.98	–	–	–	–	7.1653	6.1138
Sp-R_1-10k_transcript/25679		4.53	4.39	4.8	11.52	12.64	10.6	6.84	8.21	14.02	11.2	13.75	2.89	3.35	1.79	8.88	11.55	10.76	2.56	3.6	2.66	10.7	10.2	7.29	–	–	–	–	–	–
Sp-R_1-10k_transcript/25952		0.06	0	0.06	6.13	5.67	5.79	0	0.03	5.41	4.45	7.29	0.24	0.03	0.08	27.99	27.54	36.19	0.03	0	0.03	28.93	21.41	35.83	–	–	–	–	1.9436	–
Sp-R_1-10k_transcript/26104		0.19	0.13	0.1	0.3	0.33	0.23	0.03	0.08	0.46	0.56	0.57	1.64	1.88	1.62	21.53	21.97	20.1	2.01	1.11	1.78	22.41	25.6	22.25	–	–	–	–	5.7157	3.1993
Sp-R_1-10k_transcript/26153		0	0	0	0	0	0	0.25	0	0	0	0	0	0.39	0.24	3.36	4.57	5.44	0.45	1.09	0.23	5.01	5.68	7.43	–	–	–	–	Inf	–
Sp-R_1-10k_transcript/26617		0.13	0.24	0.18	3.45	4.42	3.31	0.82	0.63	6	3.83	2.4	0.16	0.78	0.08	4.31	4.12	5.83	0.31	0.2	0.76	5.53	5.61	5.47	–	–	–	–	–	–
Sp-R_1-10k_transcript/27743		0	0	0	0	0	0	0	0	0	0	0	0	0	0.22	0.58	0	0.78	0	0	1.16	6.29	3.93	4.66	–	–	3.4426	–	Inf	–
Sp-R_1-10k_transcript/27845		0	0	0	0	0	0	0	0	0	0	0	0	0	0	3.63	3.22	5.12	0	0	0	1.4	0.41	0.97	–	–	-2.0944	–	Inf	–
Sp-R_1-10k_transcript/30222		0.82	0.22	1.04	0.51	0.78	1.51	1.39	0.57	0.77	0.57	0.73	0.23	0.79	0.92	3.73	4.27	3.46	0.55	0.63	0.92	3.49	4.55	3.44	–	–	–	–	1.5892	–
Sp-R_1-10k_transcript/30298		0.11	0	0	3.51	4.18	3.62	1.37	0.71	6.62	5.28	4.11	0.12	0.4	0	8.98	7.36	4.68	0.46	0.22	0	5.09	9.02	5.93	–	4.7628	–	–	–	–
Sp-R_1-10k_transcript/32252		0	0	0.1	4.79	2.87	5.18	0.44	0.44	16	11.19	11.18	0.06	0	0	11.25	11.49	7.83	0.13	0	0.18	10.91	13.08	5.65	1.6489	–	–	–	–	–
Sp-R_1-10k_transcript/36546		9.05	7.16	6.84	19.9	20.85	19.04	13.64	13.37	15.59	18.2	25.24	4.2	5.82	4.96	16	15.05	17.1	7.43	5.29	5.46	15.21	21.33	16.23	–	–	–	–	–	–
Sp-R_1-10k_transcript/37010		0.43	0.59	0.47	3.67	2.29	2.63	0.88	1.92	6.18	6.53	5.01	0.11	0.03	0.21	6.37	7.2	6.13	0.33	0.3	0.55	8.36	5.26	6.98	1.1155	–	–	–	–	–
Sp-R_1-10k_transcript/37457		0.04	0	0	2.04	1.94	2.24	0.09	0	1.31	1.84	0.9	0.07	0	0	30.65	30.41	20.59	0	0	0	34.83	26.87	28.18	–	–	–	–	3.2842	–
Sp-R_1-10k_transcript/40639		0.31	0.37	0.14	1.52	2.67	1.59	1.05	0.16	1.92	1.69	2.6	1.12	0.49	0.83	15.35	7.6	12.96	0.57	0.45	1.36	13.24	12.35	17.39	–	–	–	–	2.1965	–
Sp-R_1-10k_transcript/41268		0.53	0.5	0	0.22	0.5	0.16	0.31	0	0.6	0.06	0.06	3.76	1.73	2.05	20.47	14.09	14.73	1.59	1.77	1.58	16.62	15.46	17.98	–	–	–	–	5.3742	2.5041
Sp-R_1-10k_transcript/43337		0.31	0.92	0.28	11.16	9.5	9.16	0.06	0.13	63.12	33.8	16.75	3.01	3.34	1.21	93.43	85.53	52.88	1.67	1.55	1.36	157.28	126.18	89.91	2.0002	–	–	–	2.5274	1.9216
Sp-R_1-10k_transcript/43534		0.07	0	0	0	0	0	0	0.07	0.08	0	0	13.92	10.25	14.92	32.94	29.8	16.95	10.52	11.91	11.46	33.24	36.68	18.97	–	–	–	–	Inf	8.8867
Sp-R_1-10k_transcript/43714		11.33	9.39	9.32	12.85	10.72	12.29	12.23	9.95	17.78	13.01	11.64	14.4	14.79	15.75	25.19	19.19	26.04	9.71	10.17	14.5	25.76	23.42	28.23	–	–	–	–	–	–
TRINITY_Sa_DN1160_c0_g1		3.11	0.39	0.34	0.6	0.4	0.4	1.89	0.6	0.22	1.25	0.23	0.31	0	0.31	0.17	0	0	0	0	0	0	1.83	0.16	–	–	–	–	–	–
TRINITY_Sa_DN11693_c0_g1		4.53	6.14	2.22	1.97	2.63	2.36	4.92	7.56	1.36	2.37	1.89	0	0	0	0	0	0	0	0	0	0	0	0	–	–	–	–	#NAME?	#NAME?
TRINITY_Sa_DN13522_c0_g1		10.5	3.95	31.31	10.37	10.9	10.53	10.61	14.46	6.92	5.83	12.45	0	0	0	0	0	0	0	0	0	0	0	0	–	–	–	–	#NAME?	#NAME?
TRINITY_Sa_DN14033_c0_g1		14.06	14.79	3.44	25.03	20	21.76	11.04	17.37	31.93	24.12	22.69	0	0	0	0.04	0	0.04	0	0.04	0.04	0	0.05	0	–	–	–	–	-10.004	#NAME?
TRINITY_Sa_DN1411_c0_g1		9	4.65	1.75	19.01	14.94	19.81	6.49	12.66	13.9	19.66	16.95	0.12	0.24	0.12	4.91	2	3.92	0	0.13	0	0.56	2.43	5.81	–	–	–	–	-2.7565	-5.3685
TRINITY_Sa_DN16130_c0_g1		5.03	6.81	2.83	1.85	2.25	1.76	6.93	16.6	3.37	2.69	2.68	0.43	0.78	0.5	1.51	0.83	1.48	0.31	0.24	0.43	0.83	2.38	0.38	–	–	–	–	–	-3.4464
TRINITY_Sa_DN16757_c0_g1		4.5	4.55	3.94	0.75	1.49	0.11	4.6	8.95	0.58	0.66	1.48	0	0	0	0	0	0	0	0	0	0	0	0	–	–	–	–	#NAME?	#NAME?
TRINITY_Sa_DN17368_c0_g1		6.09	4.87	3.86	19.17	15.18	14.4	8.4	12.92	46.8	30.99	28.75	0.05	0	0	0.15	0.15	0	0	0	0	0	0	0.1	1.1918	–	–	–	-7.7487	-8.8245
TRINITY_Sa_DN18367_c0_g1		7.39	10.22	1.12	8.77	8.13	7.34	5.83	11.17	6.72	5.28	8.96	0	0	0	0	0	0	0.05	0	0	0	0	0	–	–	–	–	#NAME?	#NAME?
TRINITY_Sa_DN19019_c0_g1		12.76	14.5	5.96	3.75	4.31	3.06	12.86	14.88	7.68	3.97	3.46	0.28	0.16	0	0.55	0.51	0.72	0.35	0.18	0.06	1.08	0.2	0.77	–	–	–	–	-3.0951	-6.6692
TRINITY_Sa_DN19112_c0_g1		15.63	10.79	19.4	2.83	2.69	2.39	20.91	26.73	0.71	2.66	1.28	0.5	0.35	0.64	0.47	0	0.23	1.22	0.47	1.21	0.08	0	0	–	–	–	–	-3.9298	-5.2786
TRINITY_Sa_DN19192_c0_g1		11.9	13.03	6.55	4.59	4.33	5.58	13.23	21.85	4.71	3.35	7.39	0.06	0	0	0	0	0	0	0	0.06	0	0.15	0	–	–	–	–	#NAME?	-9.4438
TRINITY_Sa_DN19347_c1_g1		6.62	7.67	1.84	6.79	9.15	8.81	7.3	9.42	8.7	3.82	4.03	0.05	0	0	0	0	0	0	0	0	0	0	0	–	–	–	–	#NAME?	-8.8138
TRINITY_Sa_DN20209_c0_g1		49.28	62.78	18.56	0	0	0	41.82	81.4	0	0	0	0	0	0	0	0	0	0	0	0	0	0	0	–	–	–	–	–	#NAME?
TRINITY_Sa_DN20537_c0_g1		6.38	4.71	2.16	4.58	2.24	2.5	1.71	1.56	2.45	4.34	2.14	0.11	0.75	0	0.95	0.76	1.17	0	0.12	0.65	1.61	3.32	4.99	–	–	1.7865	–	-2.1468	-4.3515
TRINITY_Sa_DN20537_c0_g2		10.36	12.39	5.55	2.05	2.08	3.69	6.46	8.74	3.58	2.25	6.91	0	0	0	0	0	0	0	0	0	0	0	0	–	–	–	–	#NAME?	#NAME?
TRINITY_Sa_DN20584_c0_g1		15.05	13.75	16.33	0.06	0.06	0.06	16.84	14.46	0.07	0	0	0.68	0.43	0.34	0	0	0	0.26	0.26	0.38	0	0	0	–	–	–	–	–	-5.3484
TRINITY_Sa_DN20584_c0_g2		13.76	7.63	13.4	0.78	0	0	36.16	34.42	0	0.83	0	0	0	0	0	0	0	0	0	0	0	0	0	–	–	–	–	–	#NAME?
TRINITY_Sa_DN21162_c0_g2		7.45	8.09	2.38	5.3	5.81	5.23	11.18	13.57	5.09	3.15	9.03	0.34	0.21	0.66	0.79	0.26	0.79	0.43	0.37	0.57	0.31	0.35	0.37	–	–	–	–	-3.594	-4.1964
TRINITY_Sa_DN21649_c0_g1		9.27	10.9	3.78	4.47	7.64	8.02	10.3	15.93	5.73	5.44	6.91	0.56	1.49	0.55	1.01	0.71	1.03	0.31	0.36	1.18	0.85	0.78	1.15	–	–	–	–	-3.3114	-3.553
TRINITY_Sa_DN21912_c0_g1		11.37	14.34	5.14	1.69	2.45	1.33	12.82	21.81	0.65	1.83	1.25	0	0	0	0	0	0	0	0	0	0	0	0	–	–	–	–	#NAME?	#NAME?
TRINITY_Sa_DN23248_c2_g1		24.36	22.55	23.27	9.39	12.93	8.41	22.92	34.61	5.54	6.66	9.29	0	0.06	0	0	0.26	0	0	0	0	0	0.07	0.18	–	–	–	–	-7.3194	-10.658
TRINITY_Sa_DN23686_c0_g2		14.17	12.73	10.86	16.74	16.15	15.22	20.11	26.97	6.53	14.46	10.19	0	0	0	0	0	0	0	0	0	0	0	0	–	–	–	–	#NAME?	#NAME?
TRINITY_Sa_DN23692_c0_g1		47.77	48.21	32.95	56.11	70.2	53.09	49.5	63.18	65.5	52.63	72.48	0	0	0	0	0	0	0	0	0.03	0	0.03	0.03	–	–	–	–	#NAME?	#NAME?
TRINITY_Sa_DN23891_c0_g1		4.74	4.8	4.97	0.06	0	0	5.93	7.46	0	0	0	0.23	0.22	0.09	0	0	0	0.05	0	0.27	0	0	0	–	–	–	–	–	-5.1189
TRINITY_Sa_DN23891_c1_g1		38.69	43.59	16.06	5.47	4.37	5.98	34.93	77.53	5.53	5.4	4.94	0.08	0.06	0.11	0.05	0.02	0	0	0.02	0.02	0.02	0	0.02	–	–	–	–	-7.9524	-8.8677
TRINITY_Sa_DN23915_c0_g1		13.36	8.8	10.72	6.43	3.87	5.04	17.98	21.33	3.65	2.54	6.97	0	0	0	0	0	0	0	0	0	0	0.05	0	–	–	–	–	#NAME?	#NAME?
TRINITY_Sa_DN24350_c0_g2		20.37	22.76	5.15	6.98	7.15	7.35	17.13	28.08	7.79	5.36	6.18	0.66	0.46	0.5	0.38	0.26	0.3	0.31	0.26	0.35	0.58	0.49	0.32	–	–	–	–	–	–
TRINITY_Sa_DN25827_c0_g1		4.83	3.33	1.93	0	0.76	0.19	1.06	0.95	0.62	0	0.21	0.43	0	0	0	0	0	0	0	0	0.83	0	0	–	–	–	–	–	-5.0366
TRINITY_Sa_DN25837_c0_g1		4.17	1.66	1.03	0.73	1.96	0.73	5.75	3.17	2.94	2.04	3.12	0	0	0	0	0	0	0	0	0	0	0	0	–	–	–	–	#NAME?	#NAME?
TRINITY_Sa_DN26920_c0_g1		2.17	3.12	0.55	0	1.36	0	0.64	3.28	0	1.48	0	0	0	0.51	0.57	0	0.57	0	0	0	0	0	2.89	–	–	–	–	–	–
TRINITY_Sa_DN27390_c0_g1		4.94	4.98	0	8.54	6.45	16.58	3.51	1.76	7.14	5.09	15.71	0	0	0	0	0	0	0	0	0	0	0	0	–	–	–	–	#NAME?	–
TRINITY_Sa_DN2803_c0_g1		7.26	10.46	4.25	0	0	0	17.92	29.97	0	0	0	1.08	8.58	4.15	0.31	0	0	3.98	2.55	7.28	0.65	1.01	0	–	–	–	–	–	–
TRINITY_Sa_DN30143_c0_g1		4.94	3.54	1.19	1.99	2.53	1.43	5.08	10.13	1.18	2.22	1.97	0.22	0.55	0.17	1.29	0.19	0.36	0	0.18	0.39	0.77	0.46	0.83	–	–	–	–	-2.124	-3.7172
TRINITY_Sa_DN3541_c0_g1		7.88	3.33	2.89	0.29	0.57	1.43	5.95	12	5.66	3.91	1.37	0	0	1.31	0	0	0	0.48	0.5	0.88	0	0	0.22	2.3049	–	–	–	–	-3.6868
TRINITY_Sa_DN456_c0_g1		10.22	6.43	8.24	11.2	10.74	14.23	10.52	9.41	12	7.17	13.12	0	0	0	0	0	0	0	0	0	0	0	0.6	–	–	–	–	#NAME?	#NAME?
TRINITY_Sa_DN5291_c0_g1		11.33	11.8	18.47	0	0	0	15.56	20.79	0	0	0	0	0	0	0	0	0	0	0	0	0	0	0	–	–	–	–	–	#NAME?
TRINITY_Sa_DN6522_c0_g1		8.65	10.16	7.43	17.85	18.72	14.6	9.22	12.77	20.64	16.19	14.6	0.19	0.82	0.86	3.01	3.73	3.53	0.5	1.97	0.97	1.23	1.92	2.39	–	–	–	–	-2.738	-3.9942
TRINITY_Sa_DN7023_c0_g1		24.39	24.57	20.56	89.8	111.49	77.91	23.49	16.99	94.61	81.16	88.95	0	0	0	0	0	0	0	0	0	0	0	0	–	–	–	–	#NAME?	#NAME?
TRINITY_Sa_DN7545_c0_g1		31.11	8.57	26.24	76.88	71.97	68.27	56.79	45.43	56.46	68.98	78.21	0	0	0	0	0	0	0.49	0	0	0	0	0	–	–	–	–	#NAME?	#NAME?
TRINITY_Sa_DN9238_c0_g1		4.6	6.54	1.03	42.96	28.17	23.9	3.53	16.99	77.59	45.73	39.28	1.5	2.97	1.5	15.9	17.3	19.27	10.1	5.52	5.44	48.47	61.63	19.77	–	–	1.3334	2.0343	-1.3051	–
TRINITY_Sa_DN9365_c0_g1		2.67	1.47	1.07	14.51	14.16	11.72	3.42	2.65	16.37	15.35	11.22	0.21	0.17	0.07	22.64	21.99	7.32	0.19	0.15	0.11	22.03	25.52	8.61	–	–	–	–	–	-3.8862
TRINITY_Sp_DN10311_c0_g1		4.38	3.92	1.38	4.52	4.94	2.45	3.36	2.5	2.16	3.56	1.33	8.62	7.7	6.82	17.59	14.67	15.97	4.97	3.6	4.76	17.09	13.63	15.4	–	–	–	–	1.5813	–
TRINITY_Sp_DN10429_c0_g1		0.12	0.08	0	0	0	0	0.04	0	0.18	0	0.13	9.06	6.54	9.81	26.61	19.63	25.02	5.72	3.9	4.35	26.89	27.51	25.07	–	–	–	–	Inf	6.6212
TRINITY_Sp_DN11322_c0_g1		0.62	0.33	0.07	17.28	17.95	12.4	0.46	1	55.54	29.71	21.24	4.6	2.63	2.35	89.8	85.45	79.29	1.97	3.68	2.85	161.37	152.65	90.98	1.2259	–	–	–	1.9808	2.8574
TRINITY_Sp_DN12084_c1_g1		0.21	0	0	0.23	0	1.16	0	1.17	0	0.49	0	6.91	2.71	2.25	10.35	6.93	3.9	2.08	1.94	2.47	4.05	2.74	10.45	–	–	–	–	3.481	5.4517
TRINITY_Sp_DN12227_c0_g1		0.29	0.13	0.04	0.08	0.09	0.13	0.4	0.35	0.09	0.22	0.4	2.63	1.43	1.98	3	3.34	2.66	1.3	1.22	1.12	2.61	2.86	2.77	–	–	–	–	4.4891	3.4007
TRINITY_Sp_DN12658_c0_g1		0	0	0.49	0.29	0.58	0	0	0	0	0	0	0.22	0.68	0	0.24	0.55	0	0	0	0.69	0	0	0	–	–	–	–	–	–
TRINITY_Sp_DN12658_c0_g2		0.42	0	0	0	0.2	0	0.71	0.76	0	0	0.28	5.66	3.85	2.4	3.2	3.02	1.28	3.49	2.56	2.18	3.06	4.13	3.31	–	–	–	–	4.724	4.3653
TRINITY_Sp_DN13201_c0_g1		4.18	5.29	0.67	1.22	1.69	0.89	2.7	6.15	1.95	1.31	1.3	11	6.55	9.62	13.03	9.38	9.5	4.43	4.02	3.97	10.93	13.74	9.91	–	–	–	–	2.6311	–
TRINITY_Sp_DN13927_c0_g1		0	0	0	0	0	0	0	0	0	0	0	2.44	1.56	4.09	8.61	19.94	14.29	15.21	7.4	5.24	52.79	54.17	18	–	–	1.6928	1.9322	Inf	–
TRINITY_Sp_DN14026_c1_g1		0.62	0.26	0.8	9.96	8.35	6.44	3.98	2.27	13.73	11.33	9.91	3.06	2.11	2.24	20.04	18.8	9.68	2.19	2.14	2.65	18.98	17.33	15.98	–	–	–	–	–	–
TRINITY_Sp_DN15773_c0_g1		0	0.45	0	0.48	0	0	0	0	0	0	0	3.47	0	0	231.23	211.95	115.45	0	0	0	186.08	213.77	143.56	–	–	–	–	9.7286	–
TRINITY_Sp_DN158_c0_g1		0	0	0	0	0.86	0	0	2.48	8.58	1.9	0	2.42	2.61	0.64	11.53	0.96	5.75	2.96	3.14	1.32	4.58	12.08	5.94	–	–	–	–	–	–
TRINITY_Sp_DN16629_c0_g1		0	1.86	0.2	0	0	0	0	0.48	1.05	0	0	3.26	1.09	2.01	5.24	7.61	2.59	1.39	0	1.47	4.87	6.55	4.89	–	–	–	–	Inf	–
TRINITY_Sp_DN18401_c0_g1		0.29	0.23	0	0.07	0.08	0.15	0.28	0.46	0.16	0.62	0.08	3.22	1.95	2.27	3	2.19	3.57	1.3	0.57	1.28	3.47	2.81	2.17	–	–	–	–	4.4221	3.5033
TRINITY_Sp_DN18682_c0_g1		4.81	0.05	3.61	2.87	1.4	0.7	2.66	0	2.48	1.53	7.9	1.04	0	1.05	0	0	0	3.05	0	0.54	0	1.96	0.9	–	–	–	–	–	–
TRINITY_Sp_DN19098_c0_g1		0	0	0	0	0	0	0	0	0	0	0	3.7	1.74	1.39	2.32	1.86	0.77	0	0	2.47	2.03	5.09	1.37	–	–	–	–	–	–
TRINITY_Sp_DN19535_c0_g1		0.24	0	0	0	0	0	0	0	0	0	0.28	6.47	5.42	3.04	2.48	3.09	8.36	4.53	2.6	4.31	5.18	4.17	3.31	–	–	–	–	Inf	5.6157
TRINITY_Sp_DN2631_c0_g1		0	0	0	0	0	0	0	0	0	0	0	3.67	2.11	3.12	1.51	1.76	2.88	0.9	0.5	1.29	0.7	2.16	2.02	–	–	–	-1.4885	Inf	Inf
TRINITY_Sp_DN5350_c0_g1		0.65	0.21	0.77	1.6	1.29	1.4	0.85	1.12	1.04	1.7	1.37	5.22	4.85	4.2	6.34	5.16	6.78	3.48	4.75	3.95	5.46	7.06	7.33	–	–	–	–	1.6123	2.6905
TRINITY_Sp_DN6148_c0_g1		0	0.19	0	0	0	0	0	0	0.11	0	0	10.88	9.28	10.08	2.79	3.53	1.61	5.12	6.64	9.62	5.23	5.02	2.38	–	–	–	–	Inf	6.903
TRINITY_Sp_DN842_c0_g1		1.14	1.64	1.37	0.56	1.26	0.5	1.18	1.47	1.03	0.9	0.59	19.11	12.33	17	21.22	15.1	13.21	5.76	5.21	8.6	15.64	14.87	21.37	–	–	–	-1.0491	3.9843	3.1836
TRINITY_Sp_DN8812_c0_g1		0	0	0	0	0	0	0.07	0.45	0	0	0	9.39	8.85	5.66	0	0	0	7.51	4.94	7.36	0	0	0	–	–	–	–	–	Inf
Sp-R_1-10k_transcript/16459	CAMTA-type transcription factor	0.3	0	0.48	2.44	3.38	1.03	0.23	0	1.76	0.69	1.81	0	0.18	0	0.41	0.27	0.13	0	0	0.07	0.1	0.23	0	–	–	–	–	-3.4747	–
Sp-R_1-10k_transcript/16466		0	0	0	0	0	0	0	0	0	0	0	0	0.4	0	0.06	0	0.2	0.17	0.27	0.09	0	0.64	0.61	–	–	–	–	–	–
Sp-R_1-10k_transcript/1742		0.04	0	0	0	0.11	0.55	0.17	0	0.17	0.06	0	1	0.23	0.36	2.74	2.83	1.98	0.35	0	0.51	1.37	1.19	3.69	–	–	–	–	3.053	4.9323
Sp-R_1-10k_transcript/17590		0	0	0	1.04	0	0	0	0	0	0	0	0	0	0	0	0	0	0	0	0	0	0	0	–	–	–	–	–	–
Sp-R_1-10k_transcript/21235		0.77	0.61	1.37	8.07	7.22	3.77	1.53	1.05	6.43	5.12	5.52	0.85	1.34	0.84	5	5.88	3.8	1.42	1.97	1.04	4.53	6.52	4.93	–	–	–	–	–	–
Sp-R_1-10k_transcript/25387		0	0.69	0.3	0.07	0.02	0.12	0.31	1.75	0	0.31	0.2	11.96	12.45	12.23	42.38	43.07	37.98	11.1	5.89	12.84	49.59	41.78	32.89	–	–	–	–	8.4495	4.8085
Sp-R_1-10k_transcript/27756		1.69	1.72	0	0	0.2	1.33	0.49	3.56	0.66	0.32	1.37	2.48	2.09	1.62	8.13	9.8	4.87	2.66	2.07	3.28	12.01	10.72	4.78	–	–	–	–	3.4288	–
Sp-R_1-10k_transcript/3156		0	0	0	0.31	0.15	0	0	0	0.11	0	0	1.99	5.26	1.93	12.28	18.83	11.33	4.62	5.9	2.73	11.88	14.22	12.91	–	–	–	–	6.0258	Inf
Sp-R_1-10k_transcript/5260		3.26	2.93	3.1	4.4	4.6	2.61	5.39	4.11	3.2	3.12	4.18	0.82	1.48	0.37	4.06	6.19	3.08	1.03	0.58	1.02	4.2	4.88	3.78	–	–	–	–	–	-2.159
Sp-R_1-10k_transcript/5632		0.79	0	2.46	9.31	7.35	9.89	0.86	0	9.8	6.87	11.1	0.47	1.15	0.56	5.61	7.41	3.72	2.37	1.01	1.86	6.44	1.9	7	–	–	–	1.4733	-1.0912	–
Sp-R_1-10k_transcript/6348		0	0	0	0	0	0	0	0	0	0	0	1.62	2.26	0.88	10.29	11.99	7.54	2.52	2.37	3.07	11.53	8.46	8.37	–	–	–	–	Inf	Inf
Sp-R_1-10k_transcript/6441		0	0	0	0.76	0.14	0	0	0.25	0.76	0.28	0.59	1.62	1.14	2.22	5.6	2.23	1.66	1.12	0.46	1.15	3.11	4.06	1.25	–	–	–	–	2.9428	Inf
Sp-R_1-10k_transcript/7355		1.44	1.09	1.19	11.54	10.43	10.11	3.84	2.99	14.5	8.81	10.9	3.32	1.85	2.21	9.31	8.76	9.15	1.53	1.86	2.34	8.74	8.45	9.35	–	–	–	–	–	–
Sp-R_1-10k_transcript/7400		1.51	2.08	0.63	8.44	10.09	8.52	2.42	3.64	10.37	7.6	10.36	3.07	1.53	2.11	11.57	10.89	9.72	2.18	1.63	2.76	10.8	9.75	12.18	–	–	–	–	–	–
Sp-R_1-10k_transcript/7458		6.77	6.59	7.8	20.38	21.42	16.85	9.84	9.14	19.1	19.22	22.98	6.07	6.66	2.58	15.07	18.28	12.91	4.31	5.94	7.38	15.55	13.52	16.94	–	–	–	–	–	–
Sp-R_1-10k_transcript/7794		6.45	5.62	2.97	5.26	5.4	3.79	6.63	11.35	4.22	4.1	5.27	0.95	1.14	0.36	0	0.71	0	0.42	0	0	0	3.12	0	–	–	–	-2.3038	-4.7134	-2.9681
Sp-R_1-10k_transcript/8813		4.92	3.42	6.57	20.12	19.46	18.11	9.07	8.93	20.65	15.48	24.37	1.49	0.26	0	1.93	5.76	3.86	1.31	3.16	2.51	3.93	3.48	5.46	–	–	–	2.3921	-2.7466	-3.541
Sp-R_1-10k_transcript/9972		3.68	3.18	2.35	10.94	13.77	7.5	4.51	6.59	11.03	7.74	7.59	4.52	3.9	3.47	16.5	21.07	10.5	2.75	3.48	2.33	18.66	20.99	9.26	–	–	–	–	–	–
TRINITY_Sa_DN10216_c0_g1		41.37	36.29	20.56	49.26	58.13	49.34	49.11	53.14	70.48	52.95	52.34	0	0	0	0	0	0	0	0.2	0	0	0	0	–	–	–	–	#NAME?	#NAME?
TRINITY_Sa_DN11183_c0_g1		36.36	46.26	10.34	15.07	18.02	15.5	33.06	62.56	16.04	11.06	23.99	0	0	0	0	0	0	0	0	0	0	0	0	–	–	–	–	#NAME?	#NAME?
TRINITY_Sa_DN15424_c0_g1		32.08	29.59	19.73	62.22	66.99	66.33	41.83	53.47	78.8	55.6	76.52	0.27	0.12	0.08	0.48	0.76	0.25	0.1	0	0	0.07	0.23	0.21	–	–	–	–	-7.3707	-7.7659
TRINITY_Sa_DN16190_c0_g1		19.13	20.44	9.49	36.88	55.01	38.16	15.89	21.94	48.73	24.75	34.62	0	0	0	0	0.12	0	0	0	0	0.12	0	0.32	–	–	–	–	-10.539	#NAME?
TRINITY_Sa_DN4555_c0_g1		10.06	8.25	12.63	36.55	39.19	32.25	18.21	12.03	37.96	30.35	31.07	0	0	0	0	0	0.79	0	0	0.17	0	1.23	0.18	–	–	–	–	-7.3418	#NAME?
TRINITY_Sa_DN8874_c0_g1		7.36	9.45	2.8	35.69	38.73	32.97	12.83	15.2	39.68	20.38	28.91	0	0	0	0	0	0	0	0	0	0	0	0	–	–	–	–	#NAME?	#NAME?
TRINITY_Sp_DN10863_c0_g1		0	0	0	0	0	0	0	0	0	0	0	4.19	3.55	3.49	13.34	11.16	8.79	1.32	0.98	2.64	9.55	13.1	10.21	–	–	–	–	Inf	Inf
TRINITY_Sp_DN2004_c0_g1		0	0	0	0	0	0	0	0	0	0	0	7.63	6.05	4.5	14.24	15.84	15.37	4.22	0.88	2.29	14.56	17.97	14.71	–	–	–	–	Inf	Inf
TRINITY_Sp_DN20283_c0_g1		0	0	0	0	0	0	0	0	0	0	0	3.17	1.95	1.19	8.59	9.92	6.52	0.74	0.98	0.69	5.91	11.92	10.21	–	–	–	–	Inf	Inf
TRINITY_Sp_DN796_c0_g1		0	0	0	0	0	0	0	0	0	0	0	11.7	10.44	15.01	19.68	22.42	12.02	5.29	4.95	7.75	27.24	22.22	15.66	–	–	–	–	Inf	Inf
Sp-R_1-10k_transcript/38781	DOG-type transcription factor	0.31	0.81	0	18.13	17.81	16.29	1.09	1.72	11.37	9.11	7.99	8.16	4.96	10.26	26.05	50.71	21.52	3.32	5.82	9.33	26.85	24.71	14.22	–	–	–	–	–	3.9977
Sp-R_1-10k_transcript/41942		0	0	0.61	0	0	0.55	0	0	0	0	0	46.81	39.52	69.84	94.03	191.34	138.99	28.33	30.55	40.14	120.05	101.34	59.78	–	–	–	–	9.0286	7.6288
TRINITY_Sa_DN13503_c0_g1		6.16	3.53	2.49	6.13	7.72	6.58	7.09	8.41	14.2	8.95	11.6	0.05	0	0.05	0.05	0	0	0	0	0	0	0	0	–	–	–	–	-9.1003	-7.3968
TRINITY_Sa_DN22645_c0_g1		23.88	27.8	10.43	9.46	9.89	7.68	18.11	26.92	19.69	7.58	10.88	0	0	0	0	0	0	0	0	0	0	0	0	–	–	–	–	#NAME?	#NAME?
TRINITY_Sa_DN4470_c0_g1		5.61	2.66	0.33	2.66	2.56	2.92	5.16	5.17	6.15	1.85	3.88	0.2	0	0.39	0.43	1.03	0.64	0.11	0.11	0	0.68	0.7	0.62	–	–	–	–	-2.4036	-4.16
TRINITY_Sa_DN6043_c0_g1		4.92	6.75	0.88	1.71	2.05	1.82	4.5	6.85	3.04	1.46	2.79	0	0	0.04	0.22	0	0	0	0	0.04	0.09	0.05	0.04	–	–	–	–	-5.0779	-8.4883
TRINITY_Sp_DN17597_c0_g1		0	0	0	23.99	3.89	13.52	0	0	18.7	1.97	13.84	18.66	13.72	26.53	27.02	77.01	53.51	19.45	11.73	16.66	53.39	51.7	22.91	–	–	–	–	1.3461	Inf
TRINITY_Sp_DN3222_c0_g1		0.25	0.08	0.25	0.21	0.34	0.63	0.42	0.04	0.32	0.51	0.86	3.26	1.28	2.93	5.65	3.26	4.8	1.14	0.92	1.82	2.72	3.09	4.66	–	–	–	–	3.0053	3.2418
TRINITY_Sp_DN4373_c0_g1		0.66	0.5	1.38	0	0	0.2	0.47	0.2	0.33	1.44	0.21	3.42	0.99	1	0.68	0.36	0.5	0.33	0.93	1.08	1.86	0.09	0.99	–	–	–	–	–	–
TRINITY_Sp_DN9485_c0_g1		2.24	4.74	1.16	63.46	63.38	80.27	4.51	9.21	59.27	23.31	25.25	50.87	22.78	67.19	52.21	112.35	75.33	27.28	24.32	24	89.14	78.92	39.76	–	–	–	–	–	3.6833
TRINITY_Sp_DN9998_c0_g1		0	0.15	0.04	0.49	0.78	0.4	0	0	0.82	1.23	2.02	11.54	5.93	12.93	13.72	17.43	40.51	6	7.06	14.31	18.27	13.72	19.56	1.3498	–	–	–	4.9595	6.9248
TRINITY_Sa_DN19638_c0_g1	DPB3-type transcription factor	9.76	8.46	6.37	13.35	13.44	19.45	10.16	12.92	17.5	14.45	21.31	0	0.22	0.16	0.06	0.06	0.06	0	0	0.05	0.19	0	0.17	–	–	–	–	-8.443	-6.3257
TRINITY_Sa_DN2684_c0_g1		10.65	5.14	6.27	37.43	24.48	35.88	10.03	4.74	26.91	31.65	37.72	0.42	3.61	2.35	4.01	3.19	6.06	2.34	0.73	3.87	6.44	3.07	1.52	–	–	–	–	-3.3507	-2.1642
TRINITY_Sp_DN174_c0_g1		2.79	3.4	1.23	2.62	2.21	2.83	1.88	1.9	2.96	2.23	3.95	19.04	11.79	22.1	26.14	18.69	25.51	18	10.05	13.43	29.71	24.72	19.6	–	–	–	–	2.7325	2.4782
TRINITY_Sp_DN5064_c0_g1		1.88	1.69	3.92	27.63	15.36	21.33	5.98	2.09	16.68	24.57	33.63	15.68	14.94	11.74	19.83	27.43	42.14	12.98	8.6	16.99	32.97	20.66	30.34	–	–	–	–	–	1.9434
Sp-R_1-10k_transcript/27345	E2F-type transcription factor	3.27	3.34	2.76	4.25	4.19	4.36	4.74	5.52	2.53	2.16	4.37	6.19	5.63	4.52	8.75	10.13	7.39	4.52	4.24	4.1	8.43	9.4	7.76	–	–	–	–	–	–
Sp-R_1-10k_transcript/37810		3.36	3.75	1.82	8.55	7.24	7.64	4.15	3.23	9.57	9.78	10.23	7.33	3.98	5.67	8.59	9.24	12.88	3.22	1.73	4.71	9.43	10.07	10.54	–	–	–	–	–	–
TRINITY_Sa_DN13838_c0_g1		6.64	6.95	0.86	4.84	6.49	7.25	8.01	4.27	4.66	5.27	10.78	0	0	0	0	0	1.52	0.84	0	0.16	0.36	1.66	0.48	–	–	–	–	–	–
TRINITY_Sa_DN3619_c0_g1		4.56	1.52	0	1.72	5.04	2.52	0.8	11.28	1.86	1.85	3.82	0	0	0	0	0	0	0	0	0	0	0	0	–	–	–	–	–	–
TRINITY_Sa_DN7127_c0_g1		2.98	1.76	0.63	3.19	2.8	2.86	3.76	4.27	1.18	1.06	2.47	0.36	0.38	0.07	0.46	0.61	0.19	0.33	0	0.1	0.16	0.53	0.34	–	–	–	–	–	–
TRINITY_Sa_DN9544_c0_g1		3.63	1.49	1.46	2.24	1.19	2.43	1.62	3.6	2.06	1.77	2.31	0	0	0	0	0	0	0	0	0	0	0	0	–	–	–	–	–	–
TRINITY_Sp_DN21054_c0_g1		0.53	0	0.25	0.9	0	0	0	0	0	0	0	2.02	0	0.23	0	0.58	0.5	1.01	0.26	0	0.27	0	1.16	–	–	–	–	–	–
TRINITY_Sp_DN3170_c0_g1		2.06	3.47	1.78	2.98	3.96	3.42	2.36	4.13	2.85	3.53	4.72	4.84	4.32	4.18	8.58	6.17	12.63	2.91	2.04	4.13	5.9	6.59	9.95	–	–	–	–	–	–
TRINITY_Sp_DN7757_c0_g1		0.26	0.18	0.17	0.84	1.2	0.36	0	0.26	0.61	1.23	0.54	4.3	1.36	2.63	5.13	2.94	6.81	0.98	0.87	1.58	1.96	4.8	5.11	–	–	–	–	–	–
Sp-R_1-10k_transcript/12947	EIL-type transcription factor	5.63	3.86	7.05	8.23	9.79	10.27	10.33	12.24	8.32	9.59	10.23	4.53	5.67	2.98	11.45	12.38	7.34	4.66	6.74	7.01	11.22	10.82	8.63	–	–	–	–	–	–
Sp-R_1-10k_transcript/13119		0	0.2	1.26	0.54	0	0.67	0.33	0	0.48	1.56	0	2.66	4.98	2.38	5.3	5.24	2.61	2.47	0.73	3.39	3.88	4.6	3.31	–	–	–	–	2.9918	2.3782
Sp-R_1-10k_transcript/14522		0	0.08	0.04	0.08	0.16	0.13	0.02	0	1.46	1.35	1.31	2.32	3.74	1.4	2.17	3.01	3.57	2.22	2	2.18	2.36	2.46	2.7	3.5308	–	–	–	4.0929	5.5556
Sp-R_1-10k_transcript/14593		3.35	4.44	8.57	5.87	6.09	2.36	6.47	3.44	6.03	4.99	5.43	13.33	14.48	3.48	20.22	27.97	17.17	17.75	30.34	26.44	19.48	14.78	22.56	–	–	–	–	–	–
Sp-R_1-10k_transcript/18623		9.32	8.37	9.61	13.28	12.81	12.58	16.61	16.73	14.51	14.18	13.39	15.93	15.27	12.8	32.58	38.53	25.02	14.23	17.11	20.24	33.02	37.58	28.72	–	–	–	–	–	–
Sp-R_1-10k_transcript/18863		0	0	0	0	0	0	0	0	0	0	0	0	3.19	0	0.23	1.9	1.61	0	0	0.54	2.92	3.86	1.91	–	–	–	–	–	–
Sp-R_1-10k_transcript/22248		14.52	16.65	11.19	10.18	9.54	10.43	15.54	14.27	6.66	3.61	10.43	10.15	15.78	5.3	21.23	11.43	14.11	17.43	20.76	12.12	16.47	25.67	8.95	–	–	–	–	–	–
Sp-R_1-10k_transcript/25946		0.98	1.2	1.16	0.76	0.99	0.31	1.68	1.83	0.42	1.04	1.45	0.74	0.7	1.34	0.6	0.61	1.58	0.64	0.89	0.87	0.66	0.35	0.65	–	–	–	–	–	–
Sp-R_1-10k_transcript/34089		0	0	0	0	0	0	0	0.28	0	0	0	5.11	0	11.76	0	0	0	0	0	0	1.45	0	0	–	–	–	–	–	–
Sp-R_1-10k_transcript/5443		1.67	1.11	1.58	4.32	4.22	3.84	2.17	3.05	5	3.7	5.34	2.71	1.14	1.48	10.29	12.5	8.51	1.44	1.65	0.91	11.28	10.31	10.53	–	–	–	–	–	–
Sp-R_1-10k_transcript/8972		9.82	10.36	12.24	6.66	7.01	6.82	11.9	9.59	6.65	7.1	9.63	5.16	5.15	2.8	6.15	8.51	6.48	4.81	8.03	6.29	5.83	6.14	7.45	–	–	–	–	–	–
TRINITY_Sa_DN24577_c0_g1		19.46	19.42	21.91	23.12	21.57	19.8	23.46	20.99	30.96	22.09	22.06	0	0	0	0.02	0	0.02	0.02	0	0	0	0	0	–	–	–	–	–	–
Sp-R_1-10k_transcript/10158	ELF3-type transcription factor	2.13	0.68	4.1	4.08	7.39	4.5	3.98	3.25	3.8	4.23	6.62	15.13	15.96	11.05	15.07	24.19	13.43	21.49	25.87	19.29	18.81	21.12	13.54	–	–	–	–	1.2953	2.2436
Sp-R_1-10k_transcript/11185		0.5	0.59	0.73	0.49	1.06	0.54	1.06	1.01	0.66	0.18	0.6	7.23	6.6	6.94	12.52	14.58	10.25	9.05	8.49	8.16	11.72	16.74	12.45	–	–	–	–	3.7221	3.1638
Sp-R_1-10k_transcript/12218		8.93	8.15	14.47	9.43	14.88	8.23	15.33	11.24	7.47	7.18	8.97	0.32	1.94	0	1.44	0.88	1.5	2.58	3.89	2.58	1.27	2.2	3.66	–	–	–	2.2179	-3.5212	-4.1576
Sp-R_1-10k_transcript/20345		8.31	8.69	8.81	6.45	3.53	5.98	10.2	7.02	4.82	4.58	5.23	13.49	14.71	15.99	13.03	15.5	13.41	17.35	19.34	15.4	14.43	14.22	8.96	–	–	–	–	–	–
Sp-R_1-10k_transcript/36656		0	0	0	0	0	0	0	0	0	0	0	8.66	8.79	12.95	11.48	14.32	7.06	10.82	7.44	7.08	10.52	15.51	4.54	–	–	–	–	Inf	Inf
Sp-R_1-10k_transcript/5753		0	0	0	0	0	0	0	0	0	0	0	9.83	11.14	9.39	14.16	19.18	9.91	12.84	15.26	10.68	14.97	16.11	8.44	–	–	–	–	Inf	Inf
Sp-R_1-10k_transcript/8604		0.46	0	0	0	0.07	0.15	0.15	0.16	0	0	0.13	1.33	0.61	0.7	0.92	0.22	0.3	0.44	0.57	0.14	0.16	0.35	0.24	–	–	–	–	–	2.154
TRINITY_Sa_DN12286_c0_g1		5.35	5.34	2.5	1.11	2.69	1.55	6.72	4.87	2.69	3.23	1.44	0	0.17	0.34	0	0	0.19	0.37	0	0.52	0.5	0.1	0	–	–	–	–	-5.3236	-4.9524
TRINITY_Sa_DN15483_c0_g1		10.33	16.78	2.58	4.53	8.05	4.83	10.18	15.46	4.7	2.12	3.57	0	0.07	0	0	0	0	0	0	0	0	0	0	–	–	–	–	#NAME?	-9.0819
TRINITY_Sa_DN15483_c1_g1		9.44	12.95	2.9	2.36	5.18	2.67	9.34	11.03	2.75	2.33	2.7	0	0	0.05	0	0.06	0	0	0	0	0	0	0	–	–	–	–	-7.9484	-9.2357
TRINITY_Sa_DN18872_c0_g1		46.39	54.1	24.69	20	28.96	21.64	43.27	63.68	24.55	18.38	19.4	0	0	0	0	0	0	0	0	0	0	0	0	–	–	–	–	#NAME?	#NAME?
TRINITY_Sa_DN18925_c0_g1		56.86	76.52	35.98	28.52	45.02	24.91	75.21	82.5	22.76	22.37	29.25	0	0	0	0	0	0	0	0	0	0	0	0	–	–	–	–	#NAME?	#NAME?
TRINITY_Sa_DN8528_c0_g1		8.26	9.12	0.92	0	1.47	0	0.69	3.27	0.4	0	1.83	0	0	0	0	0	0	0	0	0	0	0	0	–	–	–	–	–	#NAME?
TRINITY_Sp_DN12164_c0_g1		0	0	0	0	0	0	0	0	0	0	0	18.58	18.23	44.64	24.22	37.16	17.98	7.81	40.79	10.07	31.28	34.42	16.3	–	–	–	–	Inf	Inf
TRINITY_Sp_DN12164_c0_g2		0	0	0	0	0.17	0	0	0	0	0.09	0	5.13	4.12	4.64	8.59	5.85	6.07	2.42	1.9	3.18	7.18	8.79	7.58	–	–	–	–	6.47	Inf
TRINITY_Sp_DN1490_c0_g1		0	0	0	0.71	0	0	0	0	0	0	0	2.11	0.57	1.35	3.21	0.7	1.19	0.61	0	1.09	1.26	1.31	1.4	–	–	–	–	–	–
TRINITY_Sp_DN19031_c0_g1		0.62	1.56	1.13	0.32	0.9	0.73	1.15	2	0.72	1.68	1.12	3.25	1.5	3.23	1.25	1.88	2.32	1.69	1.18	2.46	2.25	1.34	2.43	–	–	–	–	–	–
TRINITY_Sp_DN6457_c0_g1		0.36	0	0	0	0	0	0	0	0	0	0	0.91	3.43	1.04	1.1	4.1	2.79	0.69	1.08	1.67	1.46	5.18	1.28	–	–	–	–	Inf	–
TRINITY_Sp_DN9004_c0_g1		0	0	0	0	0	0	0	0	0	0	0	4.61	4.27	3.03	4.76	5.98	3.08	3.99	4.91	3.59	3.13	5.65	2.18	–	–	–	–	Inf	Inf
Sp-R_1-10k_transcript/10266	FRS/FRF-type transcription factor	3.76	3.85	4.9	4.8	4.89	4.34	5.53	5.78	6.2	4.83	6.98	5.05	4.66	5.04	4.11	5.07	6.09	5	3.84	4.12	5.73	6.4	3.99	–	–	–	–	–	–
Sp-R_1-10k_transcript/10578		3.58	2.85	4.39	2.98	3.97	3.85	3.78	3.66	4.01	4.32	4.48	2.13	3.31	1.93	4.75	6.7	3.46	2.82	3.44	2.7	4.88	4.66	2.7	–	–	–	–	–	–
Sp-R_1-10k_transcript/11076		1.78	1.17	2.18	2.75	2.82	2.24	3.69	2.22	2.37	0.99	2.88	1.66	0.5	1.95	2.1	1.63	2.6	1.84	0	2.62	0.26	2.19	0	–	–	–	–	–	–
Sp-R_1-10k_transcript/11427		0.98	0.79	0.94	1.22	0.8	1.28	1.28	1.61	1.22	0.88	1.25	1.12	1.11	0.86	3.54	3.86	2.28	1.32	1.44	1.04	4.42	3.05	3.41	–	–	–	–	1.1071	–
Sp-R_1-10k_transcript/11939		2.19	0.87	4.31	2.16	1.86	2.73	2.84	1.72	3.53	2.7	2.21	2.86	2.35	3.74	1.96	2.43	2.47	1.68	2.65	3.37	1.58	3.7	1.72	–	–	–	–	–	–
Sp-R_1-10k_transcript/12886		4.72	5.29	4.87	4.57	4.78	3.39	8.35	7.2	4.04	4.08	5.38	4.82	3.64	4.41	5.65	6.43	6.01	2.95	2.44	3.32	5.74	5.66	6.05	–	–	–	–	–	–
Sp-R_1-10k_transcript/12934		2.95	3.17	3.56	5.56	5.17	5.8	3.86	3.49	5.43	6.34	6.07	2.8	3.33	2.38	6.21	9.73	5.33	2.94	3.1	2.98	6.29	6.4	5.59	–	–	–	–	–	–
Sp-R_1-10k_transcript/13881		3.64	3.52	2.59	3.89	4.01	3.76	3.4	3.47	5.09	4.09	6.09	3.32	2.85	2.36	4.75	5.99	6.02	3.2	3.68	3.09	4.82	5.46	5.32	–	–	–	–	–	–
Sp-R_1-10k_transcript/14528		4.22	4.84	6.02	5.74	6.43	5.57	5.66	5.91	6.01	7.07	7.52	7.09	7.44	4.6	11.32	13.38	9.69	7.78	6.67	6.87	11.12	12.9	8.47	–	–	–	–	–	–
Sp-R_1-10k_transcript/14573		0	0	0	0	0	0	0	0	0	0	0	1.39	1.67	1.1	2	1.65	1.1	1.11	0.35	0.59	2.5	0.6	1.62	–	–	–	–	Inf	Inf
Sp-R_1-10k_transcript/21793		1.4	1.63	1.07	1.86	3.23	1.94	1.55	2.41	2.04	1.74	2.97	2.01	1.93	1.7	2.7	3.52	3.65	1.28	2.26	2.16	3.28	2.99	2.2	–	–	–	–	–	–
Sp-R_1-10k_transcript/2711		0	0	0	0	0	0	0	0	0	0	0	2.43	0.88	2.07	2.05	1.92	2.02	1.41	0.69	0.69	1.3	1.35	1.53	–	–	–	–	–	–
Sp-R_1-10k_transcript/2814		0.01	0	0	0	0	0	0	0	0.11	0	0	0	0.16	0	0	0.06	0	0	0	0	0	0	0.06	–	–	–	–	–	–
Sp-R_1-10k_transcript/30147		0	0.2	0	0	0	0	0.1	0	0	0	0.08	9.27	3.35	5.38	20.97	17.15	11.97	3.68	3.69	3.49	11.83	15.33	14.92	–	–	–	–	Inf	5.8842
Sp-R_1-10k_transcript/35990		0	0	0	0.26	0	0	0	0	0	0	0	2.35	1.59	2.02	4.99	4.29	3.37	0.61	0.44	1.04	3.32	5.69	3.88	–	–	–	-1.2679	5.1962	Inf
Sp-R_1-10k_transcript/43257		6	4.94	4.95	12.29	9.36	12.88	6.57	7	17.21	14.24	12.34	9.79	7.69	10.56	14.71	13.96	16.86	7.49	3.56	8.3	16.33	16.49	15.34	–	–	–	–	–	–
Sp-R_1-10k_transcript/4343		0	0	0	0	0	0	0	1.93	0	0.44	0	0	0	1.46	4.5	0	2.05	1.49	1.01	0	4.64	1.67	3.97	–	–	–	–	–	–
Sp-R_1-10k_transcript/4514		0.63	0.31	0.26	0.63	0.58	0.65	0.51	0.39	0.42	0.58	0.87	3.43	2.04	4.18	2.4	2.2	2.1	2.01	1.04	1.45	2.1	2.17	1.44	–	–	–	–	1.4044	2.6747
Sp-R_1-10k_transcript/4656		0.98	1.65	0	0.76	0.19	0.27	0.48	0	0.29	0	0.35	3.87	2.97	1.16	0	5.42	2.19	0.51	1.39	2.45	0	4.5	0.84	–	–	–	–	–	–
Sp-R_1-10k_transcript/5429		2.62	1.72	2.55	4.22	4.5	4.37	3.33	2.85	4.09	3.57	5.26	1.75	1.46	2.05	3.39	3.73	3.27	1.31	1.29	1.47	3.94	3.63	3.25	–	–	–	–	–	–
Sp-R_1-10k_transcript/7667		0	0	0	0	0	0	0	0	0	0	0	0	0	0	0	0.45	0	0.77	0.92	0.11	0	0.69	0.15	–	–	–	Inf	–	–
Sp-R_1-10k_transcript/8221		0	0	0	0	0.04	0	0	0	0	0	0	0.05	0.06	0	0.16	0.33	0	0	0	0.06	0	0	0.07	–	–	–	–	–	–
Sp-R_1-10k_transcript/8232		0	0	0	0	0	0	0	0	0	0	0	2.12	1.99	0	2.28	2.08	0.91	1.14	2.97	2.66	0.73	0	1.14	–	–	-1.5451	–	Inf	Inf
Sp-R_1-10k_transcript/8629		4.43	3.59	4.73	7.17	7	6.92	5.89	7.61	6.93	5.13	8.52	6.99	6.08	4.83	15.09	15.51	13.37	5.56	6.2	5.96	11.51	13.1	13.58	–	–	–	–	–	–
Sp-R_1-10k_transcript/8795		0	0	0	0.25	0	0	0	0	0	0	0	1.13	0.72	3.31	1.9	2.16	2.84	1.38	0.67	1.13	3.05	3.47	1.98	–	–	–	–	4.2637	Inf
Sp-R_1-10k_transcript/9158		2.43	1.86	2.23	4.67	4.88	4.32	4.12	4.15	3.74	3.91	4.54	3.85	3.47	3.62	6.08	6.04	4.93	3.06	3.9	3.31	4.92	6.2	6.63	–	–	–	–	–	–
Sp-R_1-10k_transcript/9422		0	0	0	0	0	0	0	0	0	0	0	0.72	1.79	0.56	0.67	2.77	1.27	1.31	2.04	0.26	1.98	2.88	3.44	–	–	–	–	Inf	Inf
Sp-R_1-10k_transcript/9926		0.51	0.36	0.29	0.41	0.23	0.73	0.7	0.23	0.35	0.35	0.71	2.62	1.88	2.13	5.31	3.47	2.37	1.68	0.99	1.37	4	4.71	4.11	–	–	–	–	2.5665	2.127
Sp-R_1-10k_transcript/9932		0	0	0	0	0	0	0	0	0	0.69	0	0	0	0	2.81	0.58	0	0	0	0	2.25	0	0.99	–	–	–	–	Inf	–
TRINITY_Sa_DN21591_c1_g1		24.64	21.01	9.09	0.26	0.08	0.03	21.69	30.64	0.45	0.25	0.32	0	0.01	0	0	0.01	0.05	0	0	0.01	0.01	0.01	0.07	1.5071	–	–	–	–	-12.443
TRINITY_Sa_DN24267_c1_g1		14.48	11.83	7.26	4.35	5.06	5.93	15.96	19.43	4.08	3.42	4.99	0	0	0	0.03	0	0.02	0	0	0	0	0.22	0	–	–	–	–	-8.706	#NAME?
TRINITY_Sa_DN29495_c0_g1		12.78	5.6	2.13	11.69	9.67	13.86	9.18	7.05	11.99	11.77	4.24	6.08	3.67	7.24	6.08	8.3	6.45	4.11	5.95	6.26	11.15	8.97	5.66	–	–	–	–	–	–
TRINITY_Sp_DN13072_c0_g2		0.23	0.11	0.02	0.04	0.02	0.06	0.33	0.82	0	0	0.02	10.98	3.86	6	6.43	6.67	6.74	3.23	4.16	3.42	4.2	5.99	5.28	–	–	–	–	6.8228	5.5038
TRINITY_Sp_DN19118_c0_g1		3.33	0	0.6	5.32	4.45	8.89	5.43	1.43	2.46	0	12.04	4.73	1.12	1.31	6.97	15.38	2.48	0	7.38	1.13	11.05	14.52	7.47	–	–	–	–	–	–
Sp-R_1-10k_transcript/11361	GARP transcription factor	0.84	0	1.54	0.86	0	0.89	0	0.9	0	4.46	0.84	8.16	6.95	4.22	24.85	28.5	22.89	6.62	8.23	7.31	22.65	26.04	22.27	–	–	–	–	–	–
Sp-R_1-10k_transcript/12006		0	0	0	0	0	0.08	0	0.09	0	0.1	0.08	6.58	4.29	4.61	7.92	5.63	4.5	2.6	2.96	3.55	5.25	5.36	7.88	–	–	–	–	–	–
Sp-R_1-10k_transcript/12049		9.29	8.4	7.89	10.74	11.12	10.44	10.54	12.09	14.35	11.13	13.03	3.74	5.39	2.77	11.33	12.76	10.8	5.32	3.58	5.1	9.22	11.19	14.23	–	–	–	–	–	–
Sp-R_1-10k_transcript/12123		0.09	0.3	0.21	0.19	0.45	0.76	0.66	0.49	0.2	0.16	0.45	2.52	4.15	3.2	8.37	9.74	8.22	5	3.94	3.82	7.77	8.63	7.99	–	–	–	–	–	–
Sp-R_1-10k_transcript/12826		1.92	1.95	2.22	8.36	8.81	7.53	3.1	2.12	8.92	4.78	8.43	0.94	3.13	1.39	5.06	9.17	4.06	1.77	1.98	1.92	6.14	5.77	6.11	–	–	–	–	–	–
Sp-R_1-10k_transcript/12873		0	0	0	0	0	0	0.09	0	0	0	0	5.75	3.1	4.12	7.14	5.65	5.55	1.3	1.8	1.9	4.57	6.71	5.9	–	–	–	–	–	–
Sp-R_1-10k_transcript/16698		1.37	1.59	2.02	9.63	9.33	5.84	2.47	2.48	8.2	7.74	6.15	3.21	3.11	2.94	24.93	20.61	18	2.08	1.26	2.99	18.94	22.96	20.95	–	–	–	–	–	–
Sp-R_1-10k_transcript/16748		0.08	0.27	0.02	0.16	0.26	0.37	0.27	0.19	0.17	0.22	0.13	4.14	3.96	3.72	10.18	9.48	8.36	3.88	3.94	5.33	9.19	8.99	9.18	–	–	–	–	–	–
Sp-R_1-10k_transcript/18871		0.72	0	0.71	2.69	2.97	2.93	0.74	0.89	3.28	6.49	2.43	0.99	0.37	0	6	5.7	5.5	0	0.34	0.76	6.54	4.92	8.79	–	–	–	–	–	–
Sp-R_1-10k_transcript/19273		0	0.13	0	0.16	0.13	0.25	0	0	0.22	0	0.16	1.02	0	0.75	0.89	0.93	1.61	0.58	0.1	0	0.62	1.67	1.63	–	–	–	–	2.0982	3.2559
Sp-R_1-10k_transcript/19665		1.48	1.2	0.94	5.03	4.58	4.68	1.84	2	5.98	5.25	5.99	2.01	2.34	2.4	11.22	12.58	10.42	2.22	1.79	2.19	10.91	11.64	10.02	–	–	–	–	–	–
Sp-R_1-10k_transcript/21112		6.68	6.62	9.87	12.15	11.62	10.38	8.64	6.06	12.94	12.5	10.89	2.77	3.67	3.09	7.29	8.15	6.02	4.32	2.82	3.47	4.31	8.55	8.66	–	–	–	–	–	–
Sp-R_1-10k_transcript/21415		0	0	0	0.08	0.01	0	0	0	0	0.16	0	1.3	1.6	1.95	4.25	5.83	4.24	1.14	0.35	1.31	5.42	6.57	5.77	–	–	–	–	6.5097	Inf
Sp-R_1-10k_transcript/23054		0	0	0	0	0	0	0.45	0	0	0	0	4.88	4.65	1.53	14.83	9.54	7.29	3.21	3.64	6.59	11.68	11.19	10.63	–	–	–	–	–	–
Sp-R_1-10k_transcript/23223		12.78	12.79	14.74	27.7	27.93	23.58	15.92	16.55	40.64	34.33	31.97	6.81	7.29	4.74	37.55	43.21	37.01	6.53	7.49	7.23	47.24	42.14	35.7	–	–	–	–	–	–
Sp-R_1-10k_transcript/23649		0	0	0	0	0	0	0	0	0	0	0	2.23	0.72	1.84	2.19	1.52	0.69	0.96	0.4	0.37	1.47	0.8	0.7	–	–	–	–	Inf	Inf
Sp-R_1-10k_transcript/23769		1.5	0.7	1.33	2.47	1.94	1.83	1.25	1	1.28	2.99	1.08	2.51	2.2	2.51	10.6	12.18	4.89	2.56	2.4	3.01	9.86	10.71	7.13	–	–	–	–	–	–
Sp-R_1-10k_transcript/24530		2.13	2.49	1.3	9.44	9.82	9.04	3.31	3.87	11.09	7.37	12.93	2.98	3.14	3.63	22.06	19.37	15.08	2.3	2.97	2.89	13.55	19.27	13.34	–	–	–	–	–	–
Sp-R_1-10k_transcript/26329		26.56	21.33	19.96	0.07	0.03	0.07	30.11	28.93	0	0	0.04	47.07	48.87	38.29	0	0	0	33.64	32.85	47.82	0	0.06	0	–	–	–	–	–	–
Sp-R_1-10k_transcript/26502		0	0	0	0	0	0	0	0	0.01	0	0	4.72	1.92	4.37	3.75	3.1	5.5	2.05	1.93	3.14	5.74	6.5	5.19	–	–	–	–	Inf	Inf
Sp-R_1-10k_transcript/26523		0.81	0.81	0	0	0	0	0	0	0	0	0.15	1.28	1.88	1.72	3.26	4.42	3.24	2.5	0.88	1.48	2.37	2.5	2.56	–	#NAME?	–	–	Inf	–
Sp-R_1-10k_transcript/27550		4.14	5.36	4.21	8.08	9.18	8.45	5.15	5.67	13	11.58	11.88	2.19	2.57	3.27	21.45	22.2	20.17	2.58	2.02	3.57	29.8	22.38	19.35	–	–	–	–	–	–
Sp-R_1-10k_transcript/28033		18.23	17.82	11.02	24.94	22.9	21.03	18.19	29.17	26.89	20.03	19.39	15.7	13.07	14.28	31.19	27.39	24.42	10.89	7.46	12.96	29.25	31.23	30.16	–	–	–	–	–	–
Sp-R_1-10k_transcript/28153		2.87	3.8	2.72	4.32	5.34	3.96	5.18	3.31	4.83	4.11	3.92	0.98	0.97	0.91	3.99	3.56	3.45	1.22	0.54	0.35	2.59	2.99	2.67	–	–	–	–	–	-2.0497
Sp-R_1-10k_transcript/28178		4.65	5.34	3.57	5.41	5.92	5.7	8.17	5.67	5.89	5.4	6.15	1.76	1.3	2.86	9.88	7.6	8.32	1.33	0.84	1.85	8.35	9.84	8.08	–	–	–	–	–	-1.5037
Sp-R_1-10k_transcript/28423		7.04	7.91	9.83	15.5	17.27	14.5	13.45	9.12	19.3	14.47	17.68	7.49	8.81	8.66	13.27	12.8	12.89	6.03	7.34	7.63	12.53	16.44	13.35	–	–	–	–	–	–
Sp-R_1-10k_transcript/28735		0	0	0	0	0	0	0.04	0	0	0	0	0.32	0.35	0.71	4.17	2.68	1.34	0.19	0.05	0.26	3.72	7.14	2.05	–	–	–	–	–	–
Sp-R_1-10k_transcript/28972		1.61	0.35	2.49	3.66	4.38	3.19	3.47	1.56	3.31	3.61	4.39	8.49	7.5	7.29	11.3	10.12	9.66	4.75	3.86	6.12	11.93	13.88	9.3	–	–	–	–	1.0298	2.0239
Sp-R_1-10k_transcript/29920		0.89	0.41	0.96	1.74	1.63	1.32	1.14	1.36	0.68	1.47	1.75	0.49	0.7	0.8	3.89	3.11	4.08	1.03	0.68	0.85	3.63	2.11	3.72	–	–	–	–	–	–
Sp-R_1-10k_transcript/31243		1.82	1.87	0.88	4.91	3.72	3.54	1.88	2.47	3.55	3.38	3.87	4.52	2.03	1.55	5.57	2.47	4.45	1.93	2.03	1.93	2.38	2.88	5.45	–	–	–	–	–	–
Sp-R_1-10k_transcript/32325		5.48	5.67	4.16	14.19	14.3	9.96	7.37	6.92	14.65	14.2	18.52	2.77	5.08	6.76	5.68	5.87	8.33	0.98	2.59	5.54	8.97	7.26	8.47	–	–	–	–	-1.3888	–
Sp-R_1-10k_transcript/33224		0.28	0	0	2.21	1.67	1.54	0.43	0	0.38	1.32	1.34	0.42	0.19	0.5	19.85	15.59	7.88	0	0	0.41	21.69	25.55	8.85	–	–	–	–	–	–
Sp-R_1-10k_transcript/33612		4.94	4.31	5.23	7.38	11.8	7.53	3.97	4.65	9.08	8.21	8.21	7.64	7.7	3.95	23.14	34.95	20.29	5.95	9.39	14.82	27.49	33.01	23.76	–	–	–	–	1.1213	–
Sp-R_1-10k_transcript/35363		1.92	2.62	1.97	3.12	2.99	4.37	2.81	3.35	4.02	2.96	2.01	7.59	6.83	6.35	1.85	3.59	2.41	4.74	5.83	6.26	2.26	3.32	3.29	–	–	–	–	–	–
Sp-R_1-10k_transcript/35867		0	0.05	0.48	0.53	0.85	0.51	0.21	0.37	1.48	1.14	1.28	0.5	0.57	0.83	32.69	27.17	9.79	0.92	0.13	1.02	30.39	29.7	17	–	–	–	–	–	–
Sp-R_1-10k_transcript/35953		1.86	2.89	1.22	0.04	0	0.04	1.63	2.49	0.05	0	0	23.02	18.25	19.9	0.04	0	0.07	21.28	22.04	16.52	0	0	0.15	–	–	–	–	–	2.9813
Sp-R_1-10k_transcript/36068		13.35	11.12	5.66	0	0	0	8.96	15.58	0	0	0	33.49	25.62	26.26	0	0	0	22.12	20.66	22.93	0	0	0.08	–	–	–	–	–	–
Sp-R_1-10k_transcript/37618		5.86	8.7	5.04	11.12	9.91	10.22	8.65	3.61	10.11	8.5	6.92	5.65	6.5	6.98	12.18	17.84	7.85	5.35	5.28	5.46	13.61	12.33	8.13	–	–	–	–	–	–
Sp-R_1-10k_transcript/37853		0.22	0.73	0.38	15.31	18.99	12.41	0	0	14.32	13.92	9.92	5.65	2.98	2.17	111.79	143.21	90.43	1.61	4.24	4.43	124.23	127.18	119.62	–	#NAME?	–	–	2.4559	2.5619
Sp-R_1-10k_transcript/38884		13.03	16.49	11.92	11.47	11.29	12.68	15.62	10.17	9.24	9.12	9.2	6.47	7.82	12.47	4.09	5.27	4.01	8.02	6.4	9.16	4.28	4.11	5.22	–	–	–	–	-1.8455	–
Sp-R_1-10k_transcript/38907		5.65	4.95	3.44	5.02	6.96	8.48	3.66	4.66	5.52	6.09	6.49	12.5	11.75	14.81	22.56	18.24	28.34	9.38	9.44	8.88	21.46	23.02	25.96	–	–	–	–	1.3081	–
Sp-R_1-10k_transcript/39131		2.48	3	3.3	5.12	7.73	6.84	3.47	1.99	7	4.94	8.83	10.59	9.08	4.2	30.49	49.77	26.18	7.36	10.64	20.13	35.58	42.37	31.32	–	–	–	–	1.9983	–
Sp-R_1-10k_transcript/39676		1.31	0.51	2.56	1.79	1.37	0.45	2.27	1.65	2.1	2.12	0.42	3.04	4.77	3.4	7.97	7.32	6.51	2.12	3.15	2.84	7.92	9.76	6.71	–	–	–	–	2.1473	–
Sp-R_1-10k_transcript/39786		4.32	4.48	7.52	16.92	16.72	18.45	9.46	11.25	23.5	22.25	21.53	15.24	24.99	12.3	75.1	84.88	68.43	28.48	21.12	22.53	79.8	77.9	66.78	–	–	–	–	1.6962	1.3222
Sp-R_1-10k_transcript/42631		4.67	5.22	3.25	9.2	9.71	9.79	5.63	8.09	10.85	8.44	6.79	13.66	10.59	11.93	30.14	35.98	24.61	8.93	8.68	8.46	33.3	37.15	21.14	–	–	–	–	1.2214	–
Sp-R_1-10k_transcript/43064		12.39	16.97	13.52	31.64	45.85	37.48	17.38	17.81	36.2	30.41	40.74	3.87	7.22	3.25	40.55	41.56	35.16	6.29	4.51	7.5	39.95	58.36	36.85	–	–	–	–	–	-1.9459
Sp-R_1-10k_transcript/43680		0.06	0	0.03	4.41	8.88	4.9	0	0	6.13	6.51	4.6	10.99	4.16	5.76	161.39	146.15	117.62	3.93	9.79	7.58	160.19	159	149.34	–	–	–	–	4.1122	7.0422
TRINITY_Sa_DN15387_c0_g1		3.9	2.54	0.42	52.42	72.84	54.65	0.15	0.16	50.03	45.04	34.07	0.06	0	0	0	0	0	0.07	0	0	0.07	0	0.07	–	-4.1224	–	–	#NAME?	-7.2561
TRINITY_Sa_DN15913_c0_g1		8.18	5.51	9.34	14.09	13.95	12.31	7.65	8.41	15.64	12.13	13.83	0	0.1	0.1	0.43	0.11	0.21	0	0	0.05	0	0.17	0.26	–	–	–	–	–	–
TRINITY_Sa_DN18540_c0_g1		3.46	1.85	1.78	14.4	15.31	14.29	1.93	1.53	14.29	11.32	11.63	0.05	0.26	0.48	4.42	2.41	3.19	0	0.06	0.16	4.8	3.61	4.47	–	–	–	–	-2.572	-3.4368
TRINITY_Sa_DN18596_c0_g1		21.24	15.88	16.82	13.14	10.86	9.64	34.6	59.58	45.75	23.07	20.73	0	0	0	0	0	0	0	0	0	0	0	0.11	1.4746	–	–	–	#NAME?	#NAME?
TRINITY_Sa_DN20341_c0_g1		17.19	19.17	6.97	42.65	50.65	44.52	15.4	19	45.89	48.47	38.47	0	0	0.18	0.06	0	0	0	0	0	0	0.07	0	–	–	–	–	-11.466	-8.1517
TRINITY_Sa_DN20419_c0_g1		20.91	26.16	13.05	17.91	18.47	20.52	21.14	15.87	17.44	14.22	15.72	0	0	0	0	0	0	0	0	0	0	0	0	–	–	–	–	#NAME?	#NAME?
TRINITY_Sa_DN20655_c0_g1		12.2	15.26	8.92	6.85	10.3	8.16	17.31	8.19	6.82	3.75	3.6	0	0	0	0	0	0	0	0	0	0	0	0	–	–	–	–	#NAME?	#NAME?
TRINITY_Sa_DN20744_c0_g1		10.48	9.78	6.61	13.25	12.07	12.2	12.77	14.27	11.58	11.76	11.34	0	0.04	0	0.29	0.45	0.1	0.09	0.05	0	0	0.31	0.05	–	–	–	–	–	–
TRINITY_Sa_DN20908_c0_g2		8.09	9.62	16.65	21.89	25.47	20.28	15.49	14.26	27.4	29.94	22.81	0	0	0	0	0	0.08	0	0	0	0	0	0	–	–	–	–	-10.183	#NAME?
TRINITY_Sa_DN21918_c0_g1		11.54	9.64	4.49	10.59	11.97	12.91	11.84	26.21	12.63	12.02	7.85	0.34	0.57	0.41	1.46	1.69	1.51	0.29	0.22	0.37	1.84	1.63	1.47	–	–	–	–	-3.3556	-4.5687
TRINITY_Sa_DN22402_c0_g1		20.27	22.5	6.88	11.39	21.19	18.47	29.08	32.89	16.38	13.25	20.22	0.05	0	0	0.05	0	0	0	0	0	0	0.06	0	–	–	–	–	-10.284	-10.432
TRINITY_Sa_DN23053_c0_g2		7.34	7.62	2.83	4.14	4.97	4.35	7.08	12.04	3.73	2.36	3.76	0.03	0	0	0	0.02	0	0	0	0	0	0	0.03	–	–	–	–	-10.087	-9.7058
TRINITY_Sa_DN24085_c0_g1		8.67	9.66	2.4	3.04	6.79	3.57	9.07	12.09	5.53	4.46	5.34	0	0	0	0.05	0	0	0	0	0	0	0	0	–	–	–	–	-8.4909	#NAME?
TRINITY_Sa_DN24085_c0_g2		53.32	55.4	19.34	39.1	42.89	41.5	55.1	77.52	44.82	44.87	50.4	0	0	0	0	0	0	0	0.1	0.09	0	0	0.09	–	–	–	–	#NAME?	#NAME?
TRINITY_Sa_DN24085_c1_g1		20.61	18.56	13.51	23.1	31.56	24.66	17.98	16.76	25.06	19.63	23.08	0.07	0	0.03	0.11	0	0.14	0.03	0	0	0.11	0	0	–	–	–	–	-8.7821	-9.4512
TRINITY_Sa_DN24133_c0_g1		48.48	49.37	38.44	0	0.04	0.04	41.18	51.08	0.08	0	0.11	0	0	0	0	0.03	0	0	0.03	0	0	0	0	–	–	–	–	–	#NAME?
TRINITY_Sa_DN24133_c0_g3		35.72	30.07	36.48	0.06	0.06	0	47.82	51.31	0	0	0.06	0	0.05	0	0	0	0	0.05	0	0	0	0	0	–	–	–	–	–	-11.487
TRINITY_Sa_DN4978_c0_g2		8.92	11.08	8.6	32.12	34.66	25.26	12.09	15.74	50.09	35.39	40.96	0	0	0	0	0	0.2	0	0	0	0	0	0	–	–	–	–	-9.3089	#NAME?
TRINITY_Sp_DN11898_c0_g1		5.77	10.55	1.99	4.22	5	5.76	7.67	8.61	5.07	6.04	4.22	4.84	4.21	4.54	9.49	8.09	9.95	3.91	2.17	4.17	10.25	9.5	9.92	–	–	–	–	–	–
TRINITY_Sp_DN12493_c0_g1		0.03	0.03	0	0	0	0	0	0	0	0	0	11.59	12.31	9.51	0	0	0.02	10.26	10.53	14.47	0	0	0	–	–	–	–	–	8.0583
TRINITY_Sp_DN12500_c0_g1		0.04	0.01	0.08	0	0.09	0.13	0.09	0	0	0.05	0	12.12	9.71	4.22	23.21	19.64	23.09	7.49	5.35	23.51	19.69	17.17	26.3	–	–	–	–	7.4921	6.5691
TRINITY_Sp_DN13339_c0_g2		34.13	41.37	9.14	0.05	0.05	0	17.88	30.91	0.1	0	0	26.75	21.61	32.09	0.24	0.04	0	16.92	19.21	15.41	0.08	0.04	0.35	–	–	–	–	–	–
TRINITY_Sp_DN15644_c0_g1		0.15	0	0.14	0.48	1.59	1.27	0.3	0	1.62	1.98	1.04	5.42	3.93	1.15	11.78	19.02	11.07	3.33	4.73	9.28	17.93	13.8	13.98	–	–	–	–	3.1336	4.8292
TRINITY_Sp_DN19569_c0_g1		1.86	0	2.2	2.57	3.88	2.2	1.04	1.3	3.43	3.64	3.3	2.39	4.06	2.12	4.21	4.73	3.83	2.91	3.32	3.12	4.57	3.36	3.68	–	–	–	–	–	–
TRINITY_Sp_DN21872_c0_g1		1.24	1.18	0.57	22.12	18.77	19.8	0.12	0.27	21.06	8.37	7.94	2.56	1.52	1.12	27.33	62.66	35.93	1.43	1.92	0.31	39.78	35.68	45.78	–	–	–	–	–	–
TRINITY_Sp_DN3540_c0_g1		2.98	1.99	2.56	6.03	5.97	4.39	3.2	3.17	6.02	4.05	5.65	7.66	9.75	6.66	19.9	25.13	17.72	9.07	9.79	10.38	22.86	31.83	20.12	–	–	–	–	1.4969	–
TRINITY_Sp_DN5379_c1_g1		0	0	0	0	0	0	0	0	0	0	0	1.65	1.44	2.4	1.59	1.21	1.84	1.06	0.82	1.45	0.84	2.89	1.21	–	–	–	–	–	–
TRINITY_Sp_DN6700_c0_g1		2.67	1.59	2.63	4.68	4.4	4.48	3.33	3.88	3.8	5.18	5.23	4.98	6.16	6.27	17.52	11.75	21.22	6.58	5.03	7.38	11.25	9.24	21.11	–	–	–	–	1.408	–
TRINITY_Sp_DN7135_c0_g1		3.55	5.21	0	39.49	38.36	45.87	1.28	2.02	28.28	18.25	18.33	6.06	2.06	1.8	26.84	85.97	43.2	3.41	0.3	0.26	48.91	43.58	51.97	–	–	–	–	–	–
TRINITY_Sp_DN8154_c0_g1		1.46	1.04	2.48	0.75	0.21	0.79	1.83	2.35	0.83	1.99	1.38	4.63	4.42	8.28	8.68	7.66	3.22	2.96	2.45	3.62	8.39	9.85	3.77	–	–	–	–	3.0232	–
TRINITY_Sp_DN8330_c0_g1		13.6	15	4.48	4.05	5.29	5.01	13.68	19.93	5.47	5.43	4.54	6.29	4.85	6.25	10.81	7.99	6.52	3.91	1	4.28	4.92	6.95	8.82	–	–	–	–	–	–
TRINITY_Sp_DN9785_c0_g1		0	0	0	0	0	0	0	0	0	0	0	5.5	4.38	4.79	2.79	1.36	2.33	2.79	2.09	2.78	2.72	1.32	4.42	–	–	–	–	Inf	Inf
TRINITY_Sp_DN9978_c0_g1		1.86	2.07	0.41	0.63	0.97	2.03	0.94	0.97	0.74	0.54	1.26	12.2	4.55	12.42	34.37	26.01	32.93	6.24	5.93	8.65	28.66	33.35	29.24	–	–	–	–	4.1992	2.3919
Sp-R_1-10k_transcript/16607	GeBP-type transcription factor	0.18	0.63	0.36	0.32	0.34	0.34	0	0.45	1.04	0.16	0.32	1.77	2.2	1.04	13.05	10.7	10.55	1.42	0.89	1.89	14.26	12	11.69	–	–	–	–	4.6392	1.6741
Sp-R_1-10k_transcript/34172		4.66	6.38	6.33	19.74	19.48	19.49	7.22	10.35	31.59	23.18	22.38	3.11	4.36	3.14	29.61	24.1	24.94	4.85	5.07	3.82	35.9	30.22	28.94	–	–	–	–	–	–
Sp-R_1-10k_transcript/35905		0	0.23	0	0	0.14	0.11	0	0	0.2	0.09	0	4.86	4.11	4.02	13.72	15.6	13.74	2.99	2	5.34	14.62	17.38	9.9	–	–	–	–	6.662	5.1982
Sp-R_1-10k_transcript/36466		0.13	0.18	0.14	0.48	0.39	0.51	0.08	0.14	0	0	0.51	2.66	4.19	3.08	9.63	13.97	10.8	5.88	4.71	3.97	11.62	13.56	8.76	–	–	–	–	4.1773	4.0893
Sp-R_1-10k_transcript/36573		2.01	3.2	3.95	16.22	11.85	14.22	2.43	2.09	14.05	14.43	14.39	8.18	9.7	6.19	31.89	37.09	32.65	12.35	9.07	10.87	37.67	36.93	29.08	–	–	–	–	–	–
Sp-R_1-10k_transcript/37724		6.38	7.73	10.88	26.19	23.19	24.95	12.11	10.2	26.01	26.16	27.39	22.72	25.03	17.5	70.8	86.46	62.46	23.97	17.87	26.39	82.74	83.67	58.43	–	–	–	–	1.1286	–
Sp-R_1-10k_transcript/37732		0.32	0.66	0.12	1.07	0.33	0.98	0	0	0.48	0.22	1.55	19.31	25.83	12.26	51.51	71.1	50.54	26.98	24.36	29.97	52.59	52.65	46.33	–	#NAME?	–	–	5.73	5.3103
Sp-R_1-10k_transcript/39163		7.43	8.48	4.63	10.55	6.18	8.47	5.19	10.91	10.18	11.52	13.75	14.65	10.63	12.82	20.06	19.17	28.57	7.6	8.14	7.83	22.13	18.62	24.38	–	–	–	–	–	–
Sp-R_1-10k_transcript/40079		1.99	1.56	2.38	3.57	3.53	4.06	1.51	2.19	4.18	3.77	2.79	13.03	9.47	13.14	14.56	21.42	20.65	9.51	8.9	11.68	19.06	18.34	13.44	–	–	–	–	1.8909	2.2447
Sp-R_1-10k_transcript/44784		14.75	15.19	13.5	23.86	17.7	22.4	18.02	30.7	23.81	20.17	27.53	15.44	8.91	18.44	19.08	17.55	23.93	9.73	7.38	4.49	30.27	23.38	13.14	–	–	–	–	–	–
TRINITY_Sa_DN11087_c0_g1		7.02	7.49	8.83	12.18	14.12	13.25	5.13	6.12	16.9	15.52	20.65	0	0.12	0	0	0.14	0	0	0	0	0	0	0	–	–	–	–	-8.633	-8.0538
TRINITY_Sa_DN21480_c0_g2		17.31	15.53	15.68	29.26	25.92	29.69	20.63	23.59	26.81	25.73	31.74	0	0.02	0	0	0.03	0	0	0	0	0	0.08	0.05	–	–	–	–	-11.137	-11.467
TRINITY_Sa_DN21480_c0_g3		31.63	37.43	27.53	60.76	50.68	67.38	43.99	47.34	67.22	64.51	74.92	0	0	0	0	0	0	0	0	0	0	0	0	–	–	–	–	#NAME?	#NAME?
TRINITY_Sa_DN22696_c0_g1		12.96	15.17	9.44	17.68	17.21	16.84	13.11	18.66	16.56	13.03	19.2	0.08	0.04	0.08	0.14	0.24	0.54	0	0	0.21	0.34	0.15	0.14	–	–	–	–	-6.2688	-7.8287
TRINITY_Sa_DN23023_c0_g1		38.96	41.3	27.03	26.09	29.52	23.05	40.09	43.09	26.63	23.1	24.2	0.02	0	0	0	0	0	0.02	0.05	0	0	0	0.05	–	–	–	–	–	–
TRINITY_Sa_DN8040_c0_g1		4.2	3.44	4.99	6.25	12.79	7.68	6.17	1.78	5.54	9.37	9.97	0.22	0	0	0	0	0.74	0	0	0	0.26	0	0.46	–	–	–	–	-5.6449	-6.3251
TRINITY_Sa_DN8089_c0_g1		6.32	5.03	8.44	9.01	12.44	11.23	5.84	7.63	10.8	10.88	17.39	0	0	0	0	0	0	0	0	0	0	0	0	–	–	–	–	#NAME?	#NAME?
TRINITY_Sp_DN16376_c0_g1		0.1	0	0	0	0	0	0	0	0.11	0.32	0.22	8.26	9.04	10.59	12.67	18.26	16.88	9.83	6.35	7.93	16.8	16.12	13.54	–	–	–	–	Inf	7.8689
TRINITY_Sp_DN16431_c0_g1		0	0	0	0	0	0	0	0.06	0	0	0	4.5	1.78	2.89	10.54	12.68	8.01	1.04	0.32	1.27	15.33	10.47	7.65	–	–	–	-1.5526	Inf	Inf
TRINITY_Sp_DN3836_c0_g1		0.43	0.67	0.65	0.59	1.05	0.96	0.49	0.68	1.14	1.38	0.86	3.19	2.33	2.19	12.22	13.88	11.67	1.6	1.2	2.59	15.28	12.61	7.57	–	–	–	–	3.4207	–
Sp-R_1-10k_transcript/10317	GRAS-type transcription factor	6.05	7.3	3.5	9.98	9.57	8.51	6.89	7.94	9.76	6.11	9.72	3.61	5.43	3.96	11.63	18.94	11.14	5.73	6.01	5.06	15.09	14.71	9.23	–	–	–	–	–	–
Sp-R_1-10k_transcript/10719		0	0	0.31	0.37	0.38	1.48	0.7	0	0.81	0.4	0.29	2.97	0.44	1.61	7.37	11.72	4.58	0.76	1.89	1.72	7.96	6.21	4.95	–	–	–	–	2.954	3.5966
Sp-R_1-10k_transcript/10819		6.98	8.47	7.26	13.37	11.48	9.87	7.88	12.6	16.48	11.98	17.36	1.03	1.85	1.17	12.66	16.1	10.69	2.34	1.71	1.85	15.67	15.36	9.68	–	–	–	–	–	-2.8225
Sp-R_1-10k_transcript/10995		9.52	0	7.91	17.5	21.11	15.65	16.82	0	12.72	15.85	29.65	5.84	3.73	4.46	15.52	14.51	15.32	3.63	3.05	4.67	15.39	15.42	20.19	–	–	–	–	–	–
Sp-R_1-10k_transcript/11095		0.23	0.77	1.87	2.08	1.38	0.82	0.53	0.4	2.32	1.47	1.92	0.27	0.34	0.18	8.9	10.72	3.76	0.7	0.8	2.01	7.21	3.84	5.98	–	–	–	2.3562	2.0295	–
Sp-R_1-10k_transcript/11099		2.81	1.79	2.63	7.27	7.07	8.03	3.05	5.51	10.81	8.6	13.49	6.18	6.06	4.55	9.57	11.53	14.71	7.28	6.53	7.35	11.26	8.78	13.42	–	–	–	–	–	–
Sp-R_1-10k_transcript/12090		0	0	0.23	2.27	1.72	1.25	0.91	0.88	1.85	1.57	3.25	2.94	2.4	1.55	9.65	13.33	9.27	1.73	3.01	1.96	13.4	11.72	6.53	–	2.7384	–	–	2.1891	4.4294
Sp-R_1-10k_transcript/12147		2.53	10.33	2.34	5.12	5.64	4.78	0.04	24.5	3.84	5.18	0.02	1.83	2.1	0.52	2.44	1.94	2.91	1.14	2.6	1.59	0.94	0.87	3.97	–	–	–	–	-1.5302	–
Sp-R_1-10k_transcript/12284		3.77	4.23	2.44	8	10.83	8.03	2.63	4.56	11.1	8.22	12.4	0.81	2.12	1.14	6.05	3.97	4.75	1.49	1.07	1.75	5.02	7.6	3.94	–	–	–	–	-1.2949	-1.677
Sp-R_1-10k_transcript/14915		0	0	0	0	0	0	0	0	0	0	0	1.26	0	0.52	0.49	1.44	1.04	0	0.34	0.86	0.77	1.65	1.36	–	–	–	–	Inf	Inf
Sp-R_1-10k_transcript/14984		7.1	9.92	4.67	27.88	28.32	20.32	9.2	14.15	44.29	36.46	43.26	1.86	2.77	2.68	30.71	29.36	27.18	3.15	2.82	1.91	52.33	42.59	30.62	–	–	–	–	–	-1.9043
Sp-R_1-10k_transcript/16292		1.78	1.69	0.95	1.81	1.71	2.1	1.7	3.41	2.85	2.12	3.06	2.97	2.56	2.4	2.92	3.51	6.86	3.33	2.64	2.43	3.62	3.02	6.09	–	–	–	–	–	–
Sp-R_1-10k_transcript/17469		0	0	0	0	0	0	0	0	0	0	0	0	0.97	0.43	3.03	3.13	2.09	0.94	0.34	0.37	4.2	2.49	2.54	–	–	–	–	Inf	Inf
Sp-R_1-10k_transcript/18158		1.68	1.24	1.12	8.73	8.11	6.48	2.28	2.43	10.27	5.98	6.54	2.86	3.33	2.69	24.52	31.91	20.57	3.87	4.07	5.38	24.73	23.92	20.08	–	–	–	–	1.2963	–
Sp-R_1-10k_transcript/18226		1.72	2.29	0.76	5.26	6.53	7.44	2.21	6.7	3.5	3.9	8.12	2.05	3.09	1.93	6.06	6.16	18.19	2.02	0.88	1.61	5.39	4.16	13.79	–	–	–	–	–	–
Sp-R_1-10k_transcript/18973		1.59	1.15	1.82	4.82	5.83	6.16	3.11	2.89	6.1	5.11	5.85	1.3	2.01	1.09	9.98	12.51	11.84	1.92	1.5	1.38	12.08	16.27	8.07	–	–	–	–	–	–
Sp-R_1-10k_transcript/19085		27.67	30.6	30.71	17.69	21.72	17.47	34.12	43.96	20.38	16.77	22.84	19.99	24.05	16.49	64.47	82.58	52.73	21.77	22.94	23.97	67.86	70.15	56.62	–	–	–	–	–	–
Sp-R_1-10k_transcript/19303		3.1	2.4	2.62	2.02	2.89	1.92	4.54	4.12	1.95	2.03	2.46	1.88	2.21	1.58	2.16	2.37	3.08	2.86	2.47	3	1.93	1.86	2.7	–	–	–	–	–	–
Sp-R_1-10k_transcript/19487		0	0	0	0	0	0	0	0	0	0	0	4.89	1.39	2.92	6.29	8.01	7.03	2.99	2.61	2.37	7.14	11.25	4.36	–	–	–	–	Inf	Inf
Sp-R_1-10k_transcript/20108		0.04	0.08	0.62	0	0	0.04	0.44	0.19	0	0.11	0	2.16	1.46	2.19	0	0	0	1.34	1.08	1.5	0	0	0.03	–	–	–	–	–	2.5737
Sp-R_1-10k_transcript/20141		0	0	0	0	0	0	0	0	0	0	0	1.53	0.86	0	4.44	4.93	6.21	0.13	1.21	1.53	6.74	9.41	6.23	–	–	–	–	Inf	Inf
Sp-R_1-10k_transcript/20816		7.85	6.72	4.85	8.49	8.9	9.89	6.66	11.77	14.08	11.42	14.26	2.61	2.18	1.68	12.31	12.25	13.31	3.27	0.88	1.89	16.36	18.79	9.62	–	–	–	–	–	-1.9354
Sp-R_1-10k_transcript/20838		3.71	3.65	2.07	1.73	1.15	1.35	4.43	4.49	1.55	1.39	1.54	2.07	2.14	0.8	1.89	2.08	3.15	2.56	3.02	3.66	2.04	1.86	2.43	–	–	–	1.1466	–	–
Sp-R_1-10k_transcript/21289		4.24	3.48	7.68	23.22	24.16	19.55	6.06	4.62	20.39	17.05	18.51	9.7	10.78	4.63	57.66	81.41	41.89	11.1	13.82	11.15	67.45	68.17	53.94	–	–	–	–	–	–
Sp-R_1-10k_transcript/21393		0	0	0	0	0	0	0	0	0	0	0	2.47	0.78	0	18.92	14.93	13.87	1.23	1.8	2	23.17	17.38	16.21	–	–	–	–	Inf	6.2614
Sp-R_1-10k_transcript/21715		2.31	4.27	2.52	5.62	4.38	3.92	2.75	5.39	7.51	6.32	7.38	1.36	1.43	1.81	9.4	8.61	5.86	0.68	0	0.75	8.14	9.46	4.62	–	–	–	-1.4987	–	–
Sp-R_1-10k_transcript/21858		2	2.57	2.17	12.76	10.62	9.78	3.77	6.07	20.08	16.23	15.14	4.47	4.14	3.72	15.96	21.17	15.78	4.99	5.22	5.19	21.67	22.7	16.3	–	–	–	–	–	–
Sp-R_1-10k_transcript/21908		4.7	4.97	3.86	3.05	3.23	4.12	5.29	4.62	4.03	3.71	5.5	3.55	3.42	4.18	2.34	2.72	2.68	6.12	4.79	3.82	2.5	2.45	1.84	–	–	–	–	–	–
Sp-R_1-10k_transcript/22118		0.89	0.82	0.77	3.46	3.31	3.36	0.74	1.49	4.46	3.38	4.14	0.62	1.6	1.92	11.02	15.97	7.92	2.59	1.61	1.83	19.19	16.17	11.19	–	–	–	–	1.36	–
Sp-R_1-10k_transcript/22207		6.54	6.94	3.48	17.48	17.95	17.22	7.41	8.1	23.01	20	16.11	0	1.65	1.93	4.49	12.08	6.03	1.48	0.48	1.06	11.19	13.7	6.08	–	–	–	–	-1.6462	-2.5073
Sp-R_1-10k_transcript/22519		10.61	11.26	8.11	13.48	11.39	11.44	10.59	15.25	9.82	10.56	8.52	3.81	7.39	6.08	11.69	20	8.89	4.99	5.48	5.97	10.61	8.86	9.73	–	–	–	–	–	–
Sp-R_1-10k_transcript/22544		0	0	0	0	0	0	0	0	0	0	0	0.89	0	1.8	6.97	2.8	7.25	0.44	0	0	12.08	10.18	9.88	–	–	–	–	Inf	Inf
Sp-R_1-10k_transcript/22764		1.16	2.67	1.9	2.75	2.38	2.47	2.23	2.58	2.79	2.01	1.75	3.57	3.27	4.03	5.39	8.21	6.14	3.51	4.07	3.84	5.75	4.39	3.92	–	–	–	–	–	–
Sp-R_1-10k_transcript/23070		11.83	14.66	15.91	6.28	8.02	6.31	14.18	15.05	6.19	6.94	7.7	19.2	27.87	13.78	15.89	20.73	16.12	28.09	31.75	31.14	17.43	17.27	14.71	–	–	–	–	–	–
Sp-R_1-10k_transcript/23324		15.65	15.84	10.17	19.52	22.81	16.48	14.5	15.79	17.39	14.35	14.53	10.28	10.36	12.35	17.85	26.14	19.04	9.4	11.23	10.7	15.29	17.12	12.26	–	–	–	–	–	–
Sp-R_1-10k_transcript/24189		1.75	1.79	0.77	0	0	0	1.46	0.45	1.22	0.38	0	0.94	0.26	0.97	0.42	0.58	0.94	0	0.5	0.23	2.55	3.31	1.19	Inf	–	1.8515	–	Inf	–
Sp-R_1-10k_transcript/24235		6.34	9.37	4.43	9.03	8.36	7.36	8.24	11.06	13.46	9.21	10.75	9.49	8.1	6.61	28.5	33.09	17.78	8.12	8.16	8.23	36.19	41.17	26.81	–	–	–	–	1.2521	–
Sp-R_1-10k_transcript/25401		0.7	0.27	0.74	3.14	2.47	2.09	0.89	1.68	5.38	5.45	6.75	2.47	2.93	2.24	18.44	20.62	19.15	2.84	2.32	2.76	18.29	21.06	14.58	1.2607	–	–	–	2.4854	1.8193
Sp-R_1-10k_transcript/27059		6.3	6.91	4.89	9.25	8.73	7.93	9.21	13.23	11.42	7.6	11.87	6.36	6.66	4.04	14.36	18.78	12.75	7.27	6.78	6.24	20.59	17.74	15.18	–	–	–	–	–	–
Sp-R_1-10k_transcript/27399		12.55	9.76	16.6	19.79	20.01	13.84	13.78	16.25	33.11	26.43	36.46	7.35	6.39	3.9	28.49	35.9	23.11	9.75	12.44	7.46	36.53	29.21	23.97	–	–	–	1.0567	–	-1.5134
Sp-R_1-10k_transcript/28248		2.05	1.55	3.47	8.27	7.22	7.51	4.01	4.05	6.78	6.24	10.13	1.85	2.78	2.13	13.93	15.81	13.68	3.22	1.97	3.12	13.15	19.91	7.88	–	–	–	–	–	–
Sp-R_1-10k_transcript/29378		3.23	2.53	3.74	8.25	5.33	7.63	8.23	5.76	13.08	14.93	13.78	0.8	1.64	0.82	19.05	23.81	19.33	1.2	1.16	1.57	23.22	24.77	15.64	1.0525	–	–	–	1.118	-1.8936
Sp-R_1-10k_transcript/29619		2.71	3.52	2.02	14.56	11.01	13.78	6.52	8.46	22.45	20.96	26.3	1.43	3.19	0.79	9.33	13.43	22.77	2.53	1.5	2.93	16.76	10.9	15.88	–	–	–	–	–	–
Sp-R_1-10k_transcript/29842		4.82	6.62	7.1	10.95	9.19	7.11	10.72	13.95	12.86	10.62	10.77	9.32	11.61	10.54	11.01	19.62	12.94	13.95	15.15	16.16	21.95	21.99	17.68	–	–	–	–	–	–
Sp-R_1-10k_transcript/29994		9.93	10.34	7.4	12.48	13.52	11.27	6.52	16.52	17.31	11.49	12.25	15.52	18.27	14.85	12.78	17.64	15.62	19.4	14.64	16.39	15.34	14.58	12.85	–	–	–	–	–	–
Sp-R_1-10k_transcript/31165		0.9	1.46	0.77	1.38	0.55	0.99	0.58	1.42	1.37	1.26	1.03	8.67	11.67	10	9.22	12.36	12.5	13.69	10.58	15.27	21.73	19.76	12.15	–	–	–	–	3.0871	2.9042
Sp-R_1-10k_transcript/31954		0	0	0	0	0	0	0.13	0	0	0	0	1.08	0.13	0.94	0	0	0	0.12	0.42	0.17	0	0	0	–	–	–	–	–	Inf
Sp-R_1-10k_transcript/32321		4.92	5.85	4.2	1.12	1.06	0.47	4.33	5.43	0.6	0.44	0.81	7.25	10.78	7.9	1.93	2.15	5.03	13.2	13.16	11.95	2.71	2.06	3.99	–	–	–	–	–	–
Sp-R_1-10k_transcript/32631		10.15	5.62	11.98	35.05	38.66	30.21	13.85	13.32	26.85	26.11	28.09	18.81	14.21	19.47	102.47	135.2	89.79	14.12	14.89	19.68	109.97	120.36	59.07	–	–	–	–	–	–
Sp-R_1-10k_transcript/33102		6.1	8.76	3.77	13.24	15.16	14.98	7.87	14.53	13.84	18.56	20.48	13.96	8.93	12.05	33.92	31.88	27.23	9.58	10.36	8.75	32.85	36.53	27.59	–	–	–	–	–	–
Sp-R_1-10k_transcript/33140		1.41	1.83	0.75	2.57	4.68	2.93	0.83	1.64	5.94	2.81	2.65	0.7	0	0.66	1.44	0	0.79	1.25	0.7	0.31	0.16	3.81	2.05	–	–	–	–	-2.6111	-1.8981
Sp-R_1-10k_transcript/35422		11.97	14.33	9.49	5.19	5.14	4.75	8.79	15.04	9.63	8.17	6.99	15.62	13.33	12.61	16.73	16	12.3	12.31	10.23	11	16.97	12.12	12.66	–	–	–	–	1.1434	–
Sp-R_1-10k_transcript/37796		6.9	7.11	1.51	2.02	2.62	2.25	6.76	9.71	1.22	1.15	1.31	6.12	3.97	7.36	18.99	19.76	10.7	3.26	1.33	2.91	15.58	20.12	13.4	–	–	–	–	2.3932	–
Sp-R_1-10k_transcript/3787		0	0	0	0	0	0	0	0.19	0	0	0	0	0.16	0.09	0	0	0	0	0.19	0	0.09	1.06	0	–	–	–	–	–	–
Sp-R_1-10k_transcript/41609		2.98	0	1.53	2.49	1.5	2.25	0	2.09	1.28	0	0	3.99	2.7	2.85	5.33	5.69	1.96	1.46	0	0.53	5.96	5.66	5.77	-2.2391	–	–	-2.0026	–	–
Sp-R_1-10k_transcript/4207		0	0	0	0	0	0	0	0	0	0	0	1.08	0.41	0.84	0.44	0.74	1.23	0.49	0	0.36	0.21	0.76	1.08	–	–	–	–	–	–
Sp-R_1-10k_transcript/5167		0.27	0.17	1.06	1.19	1.77	1.03	0.71	0.95	0.85	1.07	1.36	3.98	2.96	3.29	8.86	8.4	10.06	3.07	3.99	4.13	8.13	7.9	9.72	–	–	–	–	2.3382	2.3911
Sp-R_1-10k_transcript/5422		0.71	0.65	0.63	1.37	0.72	1.22	0.88	1.03	0.82	0.62	1.3	1.21	1.07	1.51	2.51	2.72	1.82	0.83	0.69	0.52	1.6	1.83	1.69	–	–	–	–	–	–
Sp-R_1-10k_transcript/5433		0.63	0.43	0.44	0.73	0.87	0.9	1.24	1.45	0.73	0.49	0.55	2.26	1.01	1.21	3.08	2.09	1.36	0.87	0.46	1.04	2.25	1.02	2.51	–	–	–	–	–	–
Sp-R_1-10k_transcript/5634		0.83	0.42	0.38	0.77	1.23	1	0.89	0.93	1.35	0.66	0.88	1.72	0.58	1.05	1.79	1.54	1.49	0.81	0.79	1.12	1.71	1.84	1.64	–	–	–	–	–	–
Sp-R_1-10k_transcript/5978		1.96	1.78	1.22	4.2	5.27	3.72	2.07	2.3	5.43	2.77	4.53	2.74	2.91	2.18	14.1	15.17	10.08	2.66	2.04	2.56	15.45	14.77	15.71	–	–	–	–	1.1493	–
Sp-R_1-10k_transcript/7537		3.86	3.99	2.23	6.12	6.38	4.99	4.52	5.76	5.6	4.28	5.68	2.95	2.06	1.55	7.3	7.55	6.57	2.35	1.86	2.04	8.12	6.26	7.01	–	–	–	–	–	–
Sp-R_1-10k_transcript/7657		0	0	0	0.32	0.11	0.05	0	0.23	0.18	0.22	0.39	0.63	1.01	0.13	3.75	1.31	8.02	0.84	0.65	0.66	2.93	1.26	7.31	–	–	–	–	4.2239	Inf
Sp-R_1-10k_transcript/7720		0	0	0	0.11	0.04	0.02	0	0.08	0.06	0.08	0.05	0.29	0	0.04	0	0.33	3.03	0	0.26	0.98	0	0.21	0.36	–	–	–	–	–	–
Sp-R_1-10k_transcript/8481		0.31	0.52	1.57	2.61	2.67	2.47	0.74	0.13	2.51	2.43	2.88	1.02	0.89	0.46	6.72	11.18	4.86	1.1	1.9	1.04	7.11	5.94	7.98	–	–	–	–	1.1299	–
Sp-R_1-10k_transcript/8581		2.86	1.06	0.83	1.67	2.75	2.45	2.44	2.5	3.91	2.81	3.79	2	1.85	1.66	13.96	14.35	10.03	1.77	1.3	2.23	13.33	13.67	11.03	–	–	–	–	2.0467	–
Sp-R_1-10k_transcript/9782		0	0	0	0	0	0	0.38	0	0	0	0.29	0.47	0.34	0.24	0.55	0.7	1	0.05	0.11	0	0.9	0.24	0.97	–	–	–	–	–	–
TRINITY_Sa_DN11206_c0_g1		55.19	85.8	20.16	38.05	38.1	47.76	51.14	68.91	51.09	37.23	48.68	0	0	0	0	0	0	0	0	0	0	0	0	–	–	–	–	#NAME?	#NAME?
TRINITY_Sa_DN12450_c0_g1		40.1	44	23.33	10.86	14.72	21.81	29.68	62.62	24.77	23.36	14.62	0.12	0	0	0	0	0	0	0	0	0	0	0	–	–	–	–	#NAME?	-10.257
TRINITY_Sa_DN13933_c0_g1		12.02	14.3	4.08	24.06	29.42	21.44	15.23	28.49	28.64	20.78	39.29	0	0	0	0	0	0	0	0	0	0	0	0	–	–	–	–	#NAME?	#NAME?
TRINITY_Sa_DN14057_c0_g1		75.02	83.74	38.98	59.52	39.19	44.09	89.64	109.77	76.9	49.92	45.87	0	0	0	0	0	0	0	0	0	0.08	0	0	–	–	–	–	#NAME?	#NAME?
TRINITY_Sa_DN14812_c0_g1		5.12	3.9	1.34	2.72	3.23	2.27	4.95	5.19	1.68	1.91	1.11	0.44	0.5	0.22	2.46	2.04	1.59	0.12	0.16	0.32	2.36	1.74	2.64	–	–	–	–	–	-3.5317
TRINITY_Sa_DN15981_c0_g1		16.61	17.88	24.73	28.84	18.3	24.02	22.38	15.98	28.04	23.97	21.73	0	0	0	0	0.11	0	0	0	0	0	0.11	0	–	–	–	–	-9.7774	#NAME?
TRINITY_Sa_DN15989_c0_g1		34.04	32.98	24.05	22.38	26.58	19.59	40.2	42.16	47.58	29.35	40.69	0.26	0.59	0.42	1.96	4.13	1.19	1.28	1.78	0.59	2.64	2.41	0.99	–	–	–	–	-3.6755	-6.5139
TRINITY_Sa_DN17713_c0_g1		47.01	58.44	10.82	14.33	12.58	16.67	42.41	69.96	9.2	5.92	5.67	0	0	0	0	0	0	0	0	0	0	0	0	-1.0136	–	–	–	#NAME?	#NAME?
TRINITY_Sa_DN18290_c0_g1		14.54	14.57	4.12	12.04	10.15	12.49	11.72	19.41	19.98	16.87	18.22	0	0	0	0	0	0	0	0	0	0	0	0	–	–	–	–	#NAME?	#NAME?
TRINITY_Sa_DN18713_c0_g1		16.92	16.99	5.58	9.52	14.22	12.17	12.16	21.47	10.91	8.06	12.56	0	0	0	0	0	0	0	0	0	0	0	0	–	–	–	–	#NAME?	#NAME?
TRINITY_Sa_DN19818_c0_g1		11.81	11.51	4.04	8.03	10.76	6.61	10.37	20.02	7.15	7.19	6.91	0	0	0	0	0	0	0	0	0	0	0	0	–	–	–	–	#NAME?	#NAME?
TRINITY_Sa_DN20577_c0_g1		8.37	9.83	3.6	3.74	1.82	5.45	2.6	7.82	1.01	3.01	5.62	0	0	0	0	0	0	0	0	0	0	0	0	–	–	–	–	#NAME?	#NAME?
TRINITY_Sa_DN20577_c0_g2		10.11	8.2	8.5	6.5	10.33	9.44	12.63	21.12	5.19	6.17	8.42	0	0	0	0	0	0	0	0	0	0	0	0	–	–	–	–	#NAME?	#NAME?
TRINITY_Sa_DN20900_c0_g1		9.71	15.34	5.2	2.17	1.63	2.19	8.56	15.14	1.43	1.34	2.67	0	0	0	0.04	0	0	0.04	0	0	0	0	0	–	–	–	–	–	–
TRINITY_Sa_DN21744_c0_g1		8.59	8.44	13.2	2.14	2.31	2.65	12.95	15.33	0.73	0.87	0.57	0.09	0.28	0	0	0.05	0.1	0	0.05	0	0.11	0.05	0.35	-1.6506	–	–	–	-6.0006	-6.749
TRINITY_Sa_DN22698_c0_g1		8.18	7.65	6.24	12.74	10.83	12.83	13.59	15.14	20.18	17.72	21	0	0	0	0	0	0.04	0	0	0	0	0	0	–	–	–	–	-10.142	#NAME?
TRINITY_Sa_DN22936_c0_g1		29.92	35.98	16.75	41.55	52.39	41.61	28.45	39.63	40.79	33.78	31.56	0.07	0	0	0	0	0	0	0	0.03	0.07	0	0.03	–	–	–	–	–	–
TRINITY_Sa_DN22936_c0_g2		17.05	18.14	24.91	18.34	16.95	13.44	16.5	19.19	14.15	13.8	18.64	0	0	0	0	0	0	0	0	0	0.07	0	0	–	–	–	–	#NAME?	#NAME?
TRINITY_Sa_DN22936_c0_g3		102.41	125.27	44.41	29.64	33.53	25.92	77.74	193.73	27.09	24.16	29.07	0	0	0	0	0	0	0	0	0	0	0	0	–	–	–	–	#NAME?	#NAME?
TRINITY_Sa_DN2308_c0_g1		4.54	1.37	0.17	1.19	0.2	0.2	3.94	2.6	1.09	0.62	0.22	0	0.3	0.15	0.67	1.1	1.66	0	0.34	0.31	0.18	1.27	0.95	–	–	–	–	–	–
TRINITY_Sa_DN24003_c0_g3		16.8	16.26	5.25	6.81	10.57	10.48	11.08	21.59	8.85	7.84	6.86	0	0	0	0	0	0	0	0	0	0	0	0	–	–	–	–	#NAME?	#NAME?
TRINITY_Sa_DN24453_c0_g1		17.01	10.84	13.01	3.33	2.89	3.64	17.57	13.95	2.22	2	2.46	0.06	0.09	0.13	0.37	0.71	0.2	0	0	0.02	0.23	0.09	0.28	–	–	–	–	–	–
TRINITY_Sa_DN25038_c0_g1		14.73	32.96	7.09	47.87	40.69	44.02	23.71	22.64	46.76	48.33	43.62	0	0	0	0	0	0	0	0	0	0.51	0	0	–	–	–	–	#NAME?	#NAME?
TRINITY_Sa_DN26318_c0_g1		4.45	2.74	1.33	0.95	0.63	2.84	1.79	4.41	0	0.33	0.77	0.71	1.44	0	0.8	0.31	1.58	1.06	0	0.73	0.84	2.32	1.95	–	–	–	–	–	–
TRINITY_Sa_DN26416_c0_g1		2.35	2.3	0.67	1.58	1.05	1.05	2.98	3.15	1.15	0.55	0.62	0.2	0.4	0.2	4.66	2.98	2.41	1.98	0.23	1.01	3.26	0.72	1.44	–	–	–	–	–	–
TRINITY_Sa_DN26507_c0_g1		4.92	0.56	1.47	8	4.84	5.42	5.74	4.7	11.99	5.23	5.94	0	0	0	0	0	0	0	0	0	0	0	0	–	–	–	–	#NAME?	–
TRINITY_Sa_DN26565_c0_g1		23.12	30.26	8.12	12.32	22.8	16.05	13.38	50.01	27.39	23.34	17.37	0	0	0	0	0	0	0	0	0	0	0	0	–	–	–	–	#NAME?	#NAME?
TRINITY_Sa_DN29427_c0_g1		4.34	0.62	3.83	1.38	2.09	17.45	3.96	10.5	5.99	9.66	10.76	0	0	0	0	0	0	0	0	0	0	0	0	–	–	–	–	#NAME?	–
TRINITY_Sa_DN29499_c0_g1		17.62	18.99	7.8	4.59	14.14	7.05	14.65	22.44	14.18	10.46	16.48	0	0	0	0	0	0	0	0	0	0	0	0	–	–	–	–	#NAME?	#NAME?
TRINITY_Sa_DN29500_c0_g1		5.14	1.49	3.7	23.25	12.89	27.09	7.19	5.03	31.5	32.49	28.41	0	0.17	0	1.29	2.43	3.27	0.36	0.75	0.34	2.32	0.6	2.42	–	–	–	–	-3.6499	-6.3652
TRINITY_Sa_DN30222_c0_g1		25.25	48.48	18.78	11.81	15.09	7.27	16.58	34.82	10.17	16.15	12.3	0	0	0	0	0	0	0	0	0	0	0	0	–	–	–	–	#NAME?	#NAME?
TRINITY_Sa_DN3646_c0_g1		12.77	10.59	4.88	16.24	11.03	14.17	18.65	21.88	19.89	19.79	16.96	0	0	0	0	0	0	0	0	0	0	0	0	–	–	–	–	#NAME?	#NAME?
TRINITY_Sa_DN4143_c0_g1		10.64	13.91	2.52	5.18	1.53	2.55	7.76	14.02	2.25	0	13.09	0	0	0	0	0	0	0	0	0	0	0	0	–	–	–	–	#NAME?	#NAME?
TRINITY_Sa_DN5193_c0_g1		3.14	1.52	1.33	0.55	0	0.54	0	1.06	0	4.1	0	0	0	0	0	0	0	0	0	0	0	0	0	–	–	–	–	–	–
TRINITY_Sa_DN6642_c0_g1		12.44	4.8	4.22	20	15.77	23.99	5	15.93	40.67	36.15	17.78	0	0	0	0	0	0	0	0	0	0	0	0	–	–	–	–	#NAME?	#NAME?
TRINITY_Sa_DN6724_c0_g1		4.6	10.59	1.94	6.92	11.54	12.61	5.17	8.61	13.9	5.75	12.37	0	0	0	0	0	0	0	0	0	0	0	0	–	–	–	–	#NAME?	#NAME?
TRINITY_Sa_DN7855_c0_g1		55.96	72.37	16.98	38.45	46.81	39.65	46.27	76.11	38.8	28.04	34.73	0	0	0	0.14	0	0	0	0	0	0.14	0	0	–	–	–	–	-10.259	#NAME?
TRINITY_Sa_DN8412_c0_g1		3.9	4.58	0.67	2.44	1.76	1.86	4.13	6.22	2.7	2.08	1.94	0	0	0	0	0	0	0	0	0	0	0	0	–	–	–	–	–	–
TRINITY_Sa_DN8654_c0_g1		29.62	45.9	9.02	58.79	61.77	38.28	25.59	55.38	112.22	58.96	71.05	0	0	0	0	0	0	0	0	0	0.31	0	0	–	–	–	–	#NAME?	#NAME?
TRINITY_Sa_DN9748_c0_g1		34.31	40.27	12.46	27.24	31.03	27.94	36.17	62.88	34.27	28.26	29.4	0	0	0	0	0	0	0	0	0	0	0	0	–	–	–	–	#NAME?	#NAME?
TRINITY_Sp_DN1328_c0_g1		1.89	0	0	0	0	0	0	0	0	0	0	22.88	6.44	20.75	32.32	22.54	31.11	12.47	8.93	3.53	36.57	38.97	9.78	–	–	–	–	Inf	4.3619
TRINITY_Sp_DN13911_c0_g1		0	0	0	0	0	0	0	0	0	0	0	11.5	9.42	25.15	13.84	7.17	7.72	12.21	4.36	7.97	20.9	19.4	4.96	–	–	–	–	Inf	Inf
TRINITY_Sp_DN1569_c0_g1		5.34	4.81	2.6	0.77	0.77	0.35	4.88	5.79	0.19	0.18	0.18	6.46	4.32	4.48	19.02	10.78	7.73	3.27	2.79	4.56	14.84	8.48	8.28	–	–	–	–	3.8493	–
TRINITY_Sp_DN16526_c0_g1		24.22	27.2	11.11	7.1	8.36	7.05	14.58	29.91	3.12	5.8	3.83	23.98	25.07	34.07	13.14	8.45	9.95	17.93	16.06	12.94	11.42	7.88	7.36	–	–	–	–	–	–
TRINITY_Sp_DN19103_c0_g1		0	0	0	0	0	0	0	0	0	0	0	1.78	0	0	0	0	0	0	0	0	0	0	0	–	–	–	–	–	–
TRINITY_Sp_DN19400_c0_g1		10.52	11.55	3.37	0	5.18	22.23	7.04	26.56	21.92	4.19	4.23	4.91	1.98	3.2	2.48	1.91	0.79	0	0	0.26	11.23	0	2.6	–	–	–	-4.4762	–	–
TRINITY_Sp_DN20494_c0_g1		1.04	4.55	0.25	0.59	0.29	0	1.11	0	0.97	0	0.7	2.65	0.45	1.57	1.98	1.4	0.73	2.46	1.02	2.03	1.04	1.08	0.91	–	–	–	–	–	–
TRINITY_Sp_DN6547_c0_g1		2.53	3.38	1.66	2.43	1.52	0.52	1.08	2.03	0.76	1.77	2.08	14.43	9.35	20.1	56.72	45.98	44.25	17.43	24.27	12.3	68.63	77.19	32.94	–	–	–	–	4.4967	2.1159
TRINITY_Sp_DN7859_c0_g1		0.62	0.93	0.68	1.67	1.67	0.97	2.43	2.93	0.35	1.75	2.25	4.56	3.53	3.23	6.29	7.23	6.94	2.97	3.39	4.54	3.98	4.71	4.01	–	–	–	–	1.7936	1.9685
TRINITY_Sp_DN8588_c0_g1		0	0	0	0	0.06	0.06	0	0	0	0	0	5.83	4.06	4.03	3.9	5.59	3.42	4.09	3.72	4.3	3.75	3.01	6.5	–	–	–	–	6.2828	Inf
Sp-R_1-10k_transcript/15477	GRF-GIF transcription factor complex	13.21	11.75	14.68	27.55	18.39	32.61	13.03	8.8	27.43	31.62	27.09	66.1	35.4	80.1	42.64	37.85	99.21	40.49	25.48	28.59	49.61	37.87	62.97	–	–	–	–	–	1.8633
Sp-R_1-10k_transcript/16701		0	0	0	0	0	0	0.04	0	0	0	0.15	0.77	0.27	0.6	0.73	1.17	0.92	0.17	0.42	0.08	1.26	0.39	1.27	–	–	–	–	Inf	Inf
Sp-R_1-10k_transcript/17119		5.42	5.6	2.14	5	7.65	5.92	6.45	8.71	4.82	5.09	6.82	3.46	2.43	3.79	7.05	3.81	7.32	1.63	0.89	2.18	5.28	7.21	7.63	–	–	–	–	–	–
Sp-R_1-10k_transcript/22817		6.77	6.71	6.03	9.15	8.72	7.15	5.03	8.63	9.45	8.01	8.44	1.33	1.29	1.07	8.73	7.7	6.87	1.58	0.86	0.64	6.87	7.03	12.54	–	–	–	–	–	-2.7594
Sp-R_1-10k_transcript/25510		1.07	1.18	1	3.89	4.23	3.09	2.54	2.32	2.75	3.79	4.35	4.07	2.98	3.41	8.09	5.73	8.94	1.72	1.12	2.71	5.74	6.73	9.26	–	–	–	–	–	–
Sp-R_1-10k_transcript/25926		1.35	2.73	0.84	2.2	1.81	1.13	2.04	2.01	2.01	1.64	2.27	2.93	2.14	2.25	3.12	1.97	7.73	1.46	0.9	2.78	3.59	3.37	5.72	–	–	–	–	–	–
Sp-R_1-10k_transcript/28591		0	0.5	0.03	0.63	0.79	0.21	0.03	0.15	0.9	0.07	0.29	1.09	0.84	0.33	16.07	16.98	28.69	0.79	0.3	0.61	21.74	19.6	22.32	–	–	–	–	4.8008	–
Sp-R_1-10k_transcript/35573		0.31	0.32	0.12	0.04	0	0.05	0.21	0.93	0.3	0	0.52	1.21	1.73	2.04	4.32	6.53	3.51	1.46	0.92	3.01	5.19	3.42	1.47	–	–	–	–	6.8852	2.4211
Sp-R_1-10k_transcript/37777		0.79	0.46	1.04	2.8	2.16	2.96	2.79	2.43	2.55	1.92	2.42	7.6	11.28	6.46	10.82	9.6	19.26	7.13	3.13	12.09	11.22	9.9	15.4	–	–	–	–	1.8771	3.1134
Sp-R_1-10k_transcript/40519		2.52	7.62	1.19	7.95	9.77	9.94	6.13	24.86	9.26	9.18	14.39	2.14	2.73	0.65	14.27	10.55	33.98	2.78	0.8	4.67	9.07	10.67	21.96	–	–	–	–	–	–
Sp-R_1-10k_transcript/44356		0.43	0.75	0.32	0.42	0.77	0.62	1.4	1.89	0.9	0.23	0.7	11.6	9.36	10.71	15.36	19.18	19.72	6.52	7.18	9.94	15.46	16.99	10.57	–	–	–	–	4.3714	4.0439
TRINITY_Sa_DN11700_c0_g1		10.44	4.79	3.29	3.63	2.86	3.35	9.79	5.44	3.7	5.98	4.87	0.59	1.38	0.79	0.66	1.22	0	0	0	0.4	0.23	1.42	1.02	–	–	–	–	-2.8633	-3.13
TRINITY_Sa_DN13632_c0_g1		4.75	8.64	3.48	1.5	0.51	1.5	5.02	3.68	1.21	0.52	1.83	0	0	0	0	0	0	0	0	0	0	0	0	–	–	–	–	#NAME?	#NAME?
TRINITY_Sa_DN14140_c0_g1		3.78	10.02	2.58	0.55	0.37	0.18	6.44	22.98	0.41	0.13	0.32	0	0.05	0.05	0	0	0	0	0	0	0	0	0	–	–	–	–	#NAME?	-7.7314
TRINITY_Sa_DN14315_c0_g1		7	7.63	2.57	7.68	6.64	9.1	10.84	13.69	9.49	8.66	14.27	0.12	0	0	0.67	1	1.44	0.52	0	0	1.26	2.16	2.29	–	–	–	–	–	–
TRINITY_Sa_DN20788_c0_g1		17.95	17.45	7.08	11.61	14.95	11.33	37.09	39.82	10.73	9.05	15.05	0.06	0	0	0	0	0	0	0	0	0	0	0	–	–	–	–	#NAME?	-10.054
TRINITY_Sa_DN20996_c0_g1		18.39	22.69	11.02	16.11	20.18	18.35	26.87	29.81	15.03	17.22	16.66	0	0	0.06	0	0	0	0	0	0.12	0	0.07	0	–	–	–	–	#NAME?	-9.9565
TRINITY_Sa_DN21765_c0_g2		4.23	1	0	0	0	0	0.66	1.38	0	0	0	0	0	0	0	0	0	0	0	0	0	0	0	–	–	–	–	–	–
TRINITY_Sa_DN2200_c0_g1		2.88	3.27	0.63	0.92	1.48	2.57	2.96	2.42	2.43	0.58	1.86	0	0	0	0	0	0	0	0	0	0.33	0.17	0.44	–	–	–	–	#NAME?	#NAME?
TRINITY_Sa_DN23320_c0_g1		8.69	9.7	3.38	5.08	6.77	5.91	7.38	13.02	4.76	2.9	3.38	0.12	0	0.18	0.6	1.45	0.52	0.26	0.13	0.18	0.07	0.71	1.1	–	–	–	–	-3.2364	-6.4911
TRINITY_Sa_DN23320_c1_g1		6.11	8.42	4.4	8.12	9.85	5.24	5.98	19.51	4.63	3.34	5.65	0	0	0	0	0	0	0	0	0	0	0	0	–	–	–	–	#NAME?	#NAME?
TRINITY_Sa_DN23320_c1_g2		10.38	16.96	4.78	3.41	3.53	4.48	9.59	19.38	4.35	4.49	2.71	0.31	0.05	0.41	0.23	0.17	0.33	0.16	0	0.46	0.59	0.48	0.6	–	–	–	–	-4.4115	-5.7152
TRINITY_Sa_DN23320_c1_g3		11.61	11.24	8.57	0.69	0.27	0.46	22.54	26.42	0.51	0.4	0.24	0.06	0.12	0.06	0	0	0	0.1	0.07	0.06	0	0	0	–	–	–	–	#NAME?	-7.3871
TRINITY_Sa_DN23320_c1_g4		4.77	4.23	0.92	4.09	1.97	0.89	1.69	3.06	3.92	1.12	1.6	0	0.41	0	0.61	0.82	0.89	0	0	0	0.63	0.49	2.15	–	–	–	–	–	-4.9961
TRINITY_Sa_DN24319_c1_g1		4.19	2.37	1.81	1.32	1.49	1.06	5.3	4.52	1.36	1.38	0.44	0	0.14	0	0.38	0.12	0.04	0.08	0	0.04	0.08	0.17	0.12	–	–	–	–	-3.2245	-6.2455
TRINITY_Sa_DN30259_c0_g1		2.77	5.62	1.15	2.23	2.25	3.12	6.05	8.15	0.49	0.93	2.3	0	0	0	0	0	0	0	0	0	0	0	0	–	–	–	–	#NAME?	#NAME?
TRINITY_Sa_DN4415_c0_g1		4.22	6.96	4.83	4.92	6.2	4.75	9.65	16.91	4.06	6.24	5.52	0	0	0	0	0	0	0	0	0	0	0	0	–	–	–	–	#NAME?	#NAME?
TRINITY_Sa_DN9187_c0_g1		6.66	8.59	3.31	4.78	4.82	5.33	2.2	8.64	5.42	6.78	4.2	0	0	0.11	0	0.25	0.11	0	0	0.21	0	0	0.11	–	–	–	–	-5.8274	-7.6861
TRINITY_Sp_DN11431_c0_g1		1.63	0.96	1.8	3.61	2.18	2.63	2.79	0.43	2.14	2.72	1.76	3.83	2.87	3.98	4.65	3.12	3.05	1.84	1.62	2.01	3.02	4.92	3.32	–	–	–	–	–	–
TRINITY_Sp_DN12464_c0_g1		0.07	0	0.04	0	0	0	0.09	0.2	0.03	0	0.03	19.69	14.22	15.28	0.23	0.23	0.04	8.29	9.78	14.19	0.13	0.09	0.23	–	–	–	–	Inf	8.4157
TRINITY_Sp_DN13322_c0_g2		1.66	0.2	1.55	0.81	0.41	0.2	2.67	4.68	0	0	0.69	2.62	2.16	1.24	0	2.06	2.19	0.67	0.7	4.36	0.36	3.14	0.97	–	–	–	–	–	–
TRINITY_Sp_DN13322_c1_g1		0.18	0	0	0	0	0	0.17	0.19	0.2	0	0	4.16	3.45	3.5	2.79	2.23	3.25	2.66	1.31	3.49	3.36	4.34	3.9	–	–	–	–	Inf	5.6566
TRINITY_Sp_DN13322_c1_g2		0.41	0.18	0.21	1.09	0.31	0.42	0.34	0.43	0.87	1.03	1.34	4.29	2.79	4.3	8.71	8.68	7.88	2.57	2.11	2.64	10.4	8.93	7.29	–	–	–	–	3.3174	3.4857
TRINITY_Sp_DN13322_c2_g1		0.34	0	0.32	3.31	4.26	1.26	0	1.12	2.02	0.58	0	2.26	0.7	2.41	7.19	6.79	15.39	1.54	0.48	0.71	6.88	8.1	19.2	–	–	–	–	–	–
TRINITY_Sp_DN13706_c0_g1		0.66	1.77	1.38	3.69	4.31	4.44	1.98	1.53	5.54	3.26	3.64	40.14	29.11	41.95	14.5	14.47	17.49	21.51	16.81	24.62	12.62	14.91	12.77	–	–	–	–	1.4618	4.4925
TRINITY_Sp_DN18977_c0_g1		0.3	1.67	0.36	1.97	0.73	1.66	4.13	4.45	1.14	1.18	3.24	2.43	4.62	0.4	3.55	4.29	12.71	2.07	1.42	4.19	4.26	2.76	5.13	–	–	–	–	–	–
TRINITY_Sp_DN7731_c0_g1		0.27	0.45	0.12	0	0.09	0	0.27	1.16	0	0	0.1	9.35	6.23	10.36	4.34	5.24	5.78	3.43	4.42	6.53	6	5.79	6.09	–	–	–	–	6.9135	4.5507
TRINITY_Sp_DN8893_c0_g1		0	0	0	0	0	0	0	0	0	0	0	7.3	4.19	7.04	13.04	9.77	9.17	3.05	2.36	1.98	8.3	11.4	9.84	–	–	–	–	Inf	Inf
Sp-R_1-10k_transcript/10092	Homeobox transcription factor	2.02	1.44	0.63	0.67	0.84	0.63	1.98	2.68	0.72	0.31	0.83	3.17	4.71	2.01	0.9	0.67	1.17	5.59	5.76	6.18	1.28	1.34	1.04	–	–	–	1.0851	–	–
Sp-R_1-10k_transcript/10191		0.86	0.34	0.64	0.13	0.16	0.05	1	1.26	0.3	0.07	0.11	5.52	4.9	4.72	3.1	6.93	3.21	2.74	0.87	4.03	5.84	5.72	0	–	–	–	–	4.6675	2.6827
Sp-R_1-10k_transcript/10268		4.16	2.41	3.1	0.67	0.79	0.85	3.49	2.8	0.98	0.56	0.69	9.45	8.62	8.27	3.22	2.98	1.26	5.37	5.98	6.59	3.5	2.66	3.12	–	–	–	–	1.269	–
Sp-R_1-10k_transcript/10830		0.48	0.16	0.06	0.11	0	0.11	0.08	0.16	0.2	0.12	0	0	0.16	0.38	2.54	1.48	2.65	0.48	0.51	0	1.57	1.5	1.96	–	–	–	–	4.4587	–
Sp-R_1-10k_transcript/10859		5.83	6.29	3.36	14.7	13.02	12.9	13.34	12.25	16.5	15.62	19.96	5.29	4.87	3.63	21.94	23.6	19.36	3.73	2.41	4.76	22	22.88	19.52	–	–	–	–	–	–
Sp-R_1-10k_transcript/10928		0	0	0	0	0	0	0	0	0	0	0	7.57	3.46	3.75	6.11	3.67	1.6	3.8	5.22	8.35	5.53	6.25	3.09	–	–	–	–	Inf	Inf
Sp-R_1-10k_transcript/11021		2.94	4.56	3.68	1.12	0.38	0.71	2.72	5.75	0.88	2.05	1.32	7.79	6.25	4.35	1.37	1.33	1.93	5.64	5.72	5.03	0.99	0.3	1.37	–	–	–	–	–	–
Sp-R_1-10k_transcript/11175		10.99	8.09	3.44	3.12	5.73	4.54	12.03	12.47	2.46	2.74	3.88	0.65	0.48	0.99	1.51	0.88	0.67	0.35	0.19	0.59	0.94	0.98	1.21	–	–	–	–	-2.5559	-3.7109
Sp-R_1-10k_transcript/11243		0	0	0	0	0	0	0.13	0	0	0	0	0.67	0.3	0.27	1.45	2.68	1.38	0.26	0.39	0.22	1.4	1.7	2.07	–	–	–	–	Inf	Inf
Sp-R_1-10k_transcript/11296		1.23	1.59	0.91	0.07	0.12	0.07	1.26	2.06	0.18	0.52	0.33	0.96	2.54	0.36	0.18	0.6	0.64	2.21	2.18	2.54	0.23	0.13	0.17	2.116	–	-1.4571	1.075	2.0441	–
Sp-R_1-10k_transcript/11517		0	0	0	0	0	0	0	0	0	0	0	1.54	1.06	0.78	3.84	2.25	3.65	0.36	0.57	1.12	2.77	2.74	3.27	–	–	–	–	Inf	Inf
Sp-R_1-10k_transcript/11551		5.09	3.71	2.59	2.02	1.57	1.32	5.33	7.85	0.84	0.73	2.48	4.65	3.47	2.62	4.29	4.32	4.11	3.12	2.93	3.38	3.41	3.87	5.6	–	–	–	–	–	–
Sp-R_1-10k_transcript/12162		0	0	0	0.04	0	0	0	0.32	0	0	0	5.25	2.15	3.12	6.13	5.43	3.16	1.79	1.4	1.94	3.67	4.73	5.54	–	–	–	–	7.8874	Inf
Sp-R_1-10k_transcript/12616		1.76	1.29	1.07	5.12	4.81	5.41	2.58	3.19	5.1	3.44	2.72	0	0	0	0	0.01	0	0	0.55	0	0	0	0	–	–	–	–	-9.9436	#NAME?
Sp-R_1-10k_transcript/12787		0	0	0	0	0.07	0.02	0.1	0.07	0.06	0	0.05	0	0.14	0	0.3	0.1	0.12	0	0	0.29	0.18	0.09	0.08	–	–	–	–	–	–
Sp-R_1-10k_transcript/12816		5.26	5.67	1.8	1.53	1.57	2.12	6.34	7.69	0.86	0.74	1.95	3.41	2.91	2.72	3.58	2.84	3.94	2.01	2.18	2.86	3.01	2.96	3.3	–	–	–	–	–	–
Sp-R_1-10k_transcript/12837		0	0	0.46	0	0	0	1.29	1.85	0.52	0	0	2.06	1.45	3.3	1.25	1.77	1.1	0.62	0.5	2.06	2.15	2.1	2.43	–	2.5606	–	–	Inf	3.5049
Sp-R_1-10k_transcript/12870		1.62	0.58	0.44	0.38	0.51	0.44	1.17	1.9	0.26	0.1	0.13	4.47	2.2	2.65	2.93	2.14	3.54	1.37	0.95	1.79	2.16	2.31	2.71	–	–	–	–	2.2163	1.4703
Sp-R_1-10k_transcript/12891		0.1	0	0.06	0	0	0.08	0	0	0	0	0.06	0.15	0.13	1.07	1.25	0.38	0	0.15	0.11	0	0.24	0.68	0.9	–	–	–	–	–	–
Sp-R_1-10k_transcript/13465		1.59	1.98	0	0.68	0.56	0.75	0	0	0	0.25	0.65	1.93	0.36	0.91	1.65	0	1.92	0.64	0.66	0.51	0	1.44	0.65	–	#NAME?	–	–	–	–
Sp-R_1-10k_transcript/14069		0.08	0.22	0.12	0.15	0.02	0.09	0.3	0.05	0.03	0.21	0.09	11.2	10.42	10.76	14.34	15.42	6.67	8.45	11.1	10.91	16.38	18.03	9.61	–	–	–	–	6.544	5.7444
Sp-R_1-10k_transcript/14491		2.47	1.39	1.42	0.06	0.45	0.09	1.22	3.42	0.05	0.32	0.08	3.33	4.57	5.85	3.74	2.23	3.05	3.18	2.09	5.07	2.43	3.75	4.15	–	–	–	–	3.3825	–
Sp-R_1-10k_transcript/14746		1.04	0.27	1.01	0.88	1.02	0.44	1.31	1.15	0.72	0.62	0.34	1.31	1.17	0.72	1.94	2.06	1.39	0.58	0.56	0.4	2.85	1.79	1.98	–	–	–	–	–	–
Sp-R_1-10k_transcript/14829		4.91	8.63	4.33	1.68	1.45	1.74	7.53	5.95	2.3	1.42	1.66	7.41	8.66	8.86	8.61	13.51	3.48	7.61	6.81	4.33	9.91	12.11	5.08	–	–	–	–	1.9616	–
Sp-R_1-10k_transcript/14971		4.39	4.79	2.59	4.24	3.19	3.37	4.9	8.24	4.32	3.41	4.43	1.38	1.69	1.47	7.25	7.23	3.51	1.32	1.15	1.78	4.3	7.32	4.48	–	–	–	–	–	-1.7139
Sp-R_1-10k_transcript/15288		0.49	0.51	0.42	7.24	7.67	7.14	0.81	0.52	7.8	6.91	9.91	1.7	0.39	0.85	19.68	19.16	16.75	0.42	1.07	0.55	13.46	22.43	13.59	–	–	–	–	–	–
Sp-R_1-10k_transcript/16059		7.07	4.54	3.44	0.87	0.85	0.95	6.03	7.04	1.07	0.95	0.53	29.64	18.48	26.46	2.28	3.55	1.86	10.29	7.67	17.28	2.99	2.04	1.29	–	–	–	–	1.1045	1.9669
Sp-R_1-10k_transcript/16355		8.62	7.97	7.36	0.67	0.63	0.62	9.01	11.28	0.51	0.21	0.45	9.82	8.86	8.36	1.75	2.67	0.85	6.23	5.78	8.83	1.76	1.18	1.16	–	–	–	–	–	–
Sp-R_1-10k_transcript/17325		0.56	0.85	0.57	0.47	0.45	0.76	1.42	2.19	0.73	0.82	1.38	0.43	0.98	1.21	3.18	1.61	1.94	1.04	0.21	1.25	1.98	1.4	1.36	–	–	–	–	1.5394	–
Sp-R_1-10k_transcript/17330		4.51	4.35	2.27	11.36	10.09	11.58	7.3	8.8	8.17	9.56	12.98	3.23	3.61	1.74	16.5	14.73	11.2	2.57	1.95	3.66	13.23	15.87	11.97	–	–	–	–	–	–
Sp-R_1-10k_transcript/17514		0.08	0	0	0	0	0	0	0	0	0	0	0	0.86	0.26	0	0	0.68	0	0.42	0	2.31	0	0.07	–	–	–	–	–	–
Sp-R_1-10k_transcript/18293		1.19	1.99	2.97	0.38	0.33	0.63	2.11	3.14	0.96	0.79	0.37	4.31	6.1	4.41	6.5	9.84	3.82	5.47	4.6	3.62	4.66	5.93	3.16	–	–	–	–	3.4917	–
Sp-R_1-10k_transcript/18703		3.11	2.05	2.14	4.47	3.62	4.25	4.41	4.26	4.15	3.77	4.45	4.88	5.54	3.96	19.15	25.28	16.74	3.94	3.49	4.34	19.84	19.69	17.44	–	–	–	–	1.8807	–
Sp-R_1-10k_transcript/18849		8.4	8.07	5.17	0.94	0.88	0.79	10	7.2	1.76	1.1	2.08	5.96	4.26	4.5	2.25	3.6	2.02	2.99	2.76	4.22	2.25	2.38	1.23	–	–	–	–	1.1524	–
Sp-R_1-10k_transcript/19023		2.87	3.2	0.59	1.87	1.44	2.25	2.6	3.6	2.04	1.1	2.12	0.63	0.58	0.93	0.78	1.77	1.48	0.74	0.81	1.11	1.57	1.76	0.79	–	–	–	–	–	-1.9374
Sp-R_1-10k_transcript/19152		0	0	0	3.24	3.64	3.6	0	0	3.34	2.43	1.8	1.42	0.99	1.15	10.88	9.89	6.81	0.35	0.37	1.48	10.24	11.4	12.27	–	–	–	–	–	Inf
Sp-R_1-10k_transcript/19721		0.48	0.97	0.13	11.98	15.34	10.87	0.33	0.77	10.52	8.92	8.26	0.5	0.38	0.25	28.62	20.71	16.86	0.14	0.39	0.18	18.75	25.08	26.93	–	–	–	–	–	–
Sp-R_1-10k_transcript/20163		3.42	5.73	0.58	0.54	0.55	0.09	3.12	6.34	0.82	0.17	0.11	4.32	1.5	3.11	2.07	2.25	1.37	1	0.88	1.09	2.46	3.1	2.22	–	–	–	-1.2792	1.7698	–
Sp-R_1-10k_transcript/20734		0.14	0.2	0.05	0	0	0	0.38	0.21	0	0	0.92	0.41	0.34	0.26	6.58	5.8	3.61	0.42	0.27	0.63	3.43	5.41	5.32	–	–	–	–	Inf	–
Sp-R_1-10k_transcript/2100		0	0	0	0.07	0	0	0.38	0	0	0	0	0.72	0.78	0.32	0.53	0.33	0.34	0.67	0.52	0.94	0.49	0.03	0.56	–	–	–	–	3.3935	Inf
Sp-R_1-10k_transcript/21662		0.91	0.46	0.61	0.69	0.54	0.73	0.63	0.66	0.4	0.32	0.74	4.24	3.12	3.75	5.59	4.78	3.3	2.96	2.47	3.39	4.28	5.77	4.39	–	–	–	–	2.3222	2.1056
Sp-R_1-10k_transcript/22907		4.85	5.66	3.28	3.34	3.94	2.51	5.06	5.81	3.63	2.27	3.87	5.75	4.24	4.7	6.15	5.43	5.57	2.92	2.11	3.62	6.28	6.03	6.71	–	–	–	–	–	–
Sp-R_1-10k_transcript/22908		0	0	0	0	0	0	0	0	0	0	0	3.97	3.4	5.3	5.53	4.93	9.54	4.38	1.91	3.22	7.29	6.91	6.6	–	–	–	–	–	–
Sp-R_1-10k_transcript/23432		0	0	0	0	0	0	0	0	0	0	0	9.86	10.72	10.13	20.85	19.49	9.53	8.4	6.68	9.82	12.78	18.7	11.84	–	–	–	–	Inf	Inf
Sp-R_1-10k_transcript/2381		4.29	2.66	3.57	6.32	7.13	5.14	5.42	4.93	4.36	5.63	8.79	4.77	5.03	4.22	9.98	11.5	10.23	4.36	5.13	5.35	7.35	7.99	9.75	–	–	–	–	–	–
Sp-R_1-10k_transcript/25381		0.19	0	0.09	0	0	0	0	0.44	0	0	0	4.64	5.64	4.02	2.1	0.86	0.69	4.71	4.96	4.62	1.64	1.32	1.21	–	–	–	–	Inf	5.0869
Sp-R_1-10k_transcript/26371		0	0	0	0.38	0	0.44	0.34	0	0	0	0.09	1.62	1.29	0.72	1.29	1.6	1.33	0.31	0.34	0.97	0.8	2.29	0.29	–	–	–	–	1.861	Inf
Sp-R_1-10k_transcript/26739		2.72	2.15	2.2	0	0.29	0	5.63	12.07	0	0	0	1.84	3.46	1.24	1.19	1.03	0.75	2.51	0.99	4.09	1	2.39	0.7	–	1.4734	–	–	2.8216	–
Sp-R_1-10k_transcript/2702		0.93	0.86	0.87	0.64	0.68	1.14	2.31	3.86	0.33	0.65	0.34	1.75	1.7	1.33	3.35	2.06	2.11	1.13	0.41	2.06	2	2.23	3.12	–	–	–	–	–	–
Sp-R_1-10k_transcript/27416		6.17	4.2	8.85	11.05	11.23	9.73	9.58	6.33	12.02	12.5	10.92	3.42	5.09	3.11	12.56	16.67	11.18	4.44	3.46	4.03	11.42	12.69	11.99	–	–	–	–	–	–
Sp-R_1-10k_transcript/27989		0	0	0	0	0	0	0	0	0	0	0	0.7	0	0	4.06	2.88	0.89	0.8	0.26	1.3	2.4	1.42	0.67	–	–	–	–	Inf	–
Sp-R_1-10k_transcript/28199		0	0	0	0	0	0	0.04	0	0	0	0	0	0	0	0.04	0	0.04	0	0	0	0.04	0.16	0	–	–	–	–	–	–
Sp-R_1-10k_transcript/28218		1.92	2.05	0.82	0.73	0.83	1.45	2.7	3.06	1.16	1.57	1.59	61.63	58.58	80.36	34.92	36.56	24.13	47.17	23.15	50.91	25.56	26.87	22.27	–	–	–	–	4.5176	5.0445
Sp-R_1-10k_transcript/29277		0	1.2	1.03	1.75	0.59	0.57	4.39	0	0	1.21	0	1.19	0.85	0.38	3.64	2.94	1.86	0.91	0.43	1.36	2.17	1.88	2.29	–	–	–	–	–	–
Sp-R_1-10k_transcript/2945		0.07	0.02	0.1	1.52	1.69	1.32	1.76	0.7	1.04	1.38	1.22	0.03	0.01	0.04	2.97	1.89	2.24	0.04	0	0.77	2.9	3.2	3.36	–	3.8228	–	–	–	–
Sp-R_1-10k_transcript/29754		1.13	2.12	1.12	0.36	0	0.54	1.5	2.28	0.4	0.28	0.44	1.85	0.23	1.29	0.18	0	0	1.01	0.29	0.64	0.29	0	0.53	–	–	–	–	–	–
Sp-R_1-10k_transcript/29848		4.23	2.9	5.46	42.26	45.24	44.47	14.29	10.84	51.66	58.87	52.11	12.61	17.26	18.5	56.62	66.6	42.48	18.51	14.5	18.87	55.81	64.45	41.79	–	–	–	–	–	1.607
Sp-R_1-10k_transcript/30348		0	0	0	0	0	0	0	0	0	0	0	14.78	17.17	16.11	13.53	2.48	6.2	0.69	2.45	10.22	5.86	4.3	2.44	–	–	–	-1.6446	Inf	Inf
Sp-R_1-10k_transcript/30487		0	0	0	0	0	0	0	0	0	0	0	0.78	1.48	1.51	3.31	8.32	2.53	0.98	0.73	0.87	5.52	7.79	2.61	–	–	–	–	Inf	Inf
Sp-R_1-10k_transcript/30655		3.07	3.84	5.95	2.25	1.61	2.83	5.07	3.6	2.73	3.25	3.44	0.11	0	0.19	0	0	0	0.06	0	0	0.14	0.12	0	–	–	–	–	#NAME?	-5.6648
Sp-R_1-10k_transcript/30774		10.32	5.96	5.45	6.47	9.13	4.86	11.97	22.85	9.63	7.82	17.61	25.93	57.1	29.61	33.44	50.41	32.3	50.15	33.07	57.53	35.36	31.18	30.37	–	–	–	–	2.0741	2.0382
Sp-R_1-10k_transcript/31120		70.04	80.41	50.45	55.89	51.48	49.64	120.66	158.69	79.96	95.33	92.7	85.45	89.93	108.25	79.24	76.31	53.75	62.79	36.51	82.78	60.79	62.61	41.09	–	–	–	–	–	–
Sp-R_1-10k_transcript/31199		0	0	0	0	0	0	0	0	0	0.08	0	3.53	3.22	4.58	35.94	42.32	19.55	3.97	3.32	2.2	29.57	38.89	21.89	–	–	–	–	Inf	Inf
Sp-R_1-10k_transcript/31481		4.69	2.64	2.35	1.27	1.21	1.85	1.97	6.66	4.39	2.19	3.18	3.88	2.81	2.92	5.46	6.53	2.16	1.15	1.4	2.13	4.83	8.16	0.85	1.2254	–	–	–	1.2623	–
Sp-R_1-10k_transcript/31517		0.91	0	0.22	2.38	0.74	1.21	0.78	1.68	2.42	1.26	1.91	3.12	3.49	7.89	11.92	7.85	5.08	1.58	1.85	3.61	10.06	8.92	9.49	–	–	–	–	2.0736	3.379
Sp-R_1-10k_transcript/32467		83.33	94.87	72.84	30.2	30.83	21.8	107.26	116.75	30.76	28.07	21.76	105.43	109.82	101.43	148.49	136.02	93.4	98.63	86.3	86.53	117.49	163.65	115.38	–	–	–	–	1.7609	–
Sp-R_1-10k_transcript/32842		29	36.38	24.41	10.2	11.46	11.66	30.7	44.79	19.73	12.56	11.24	30.01	23.8	25.04	28	27	16.84	19.48	15.8	24.07	27.18	33.4	14.5	–	–	–	–	–	–
Sp-R_1-10k_transcript/33196		0.45	0.64	1.05	14.23	11.83	12.23	3.55	3.78	13.71	14.7	15.27	17.32	25.03	18.98	63.8	78.29	46.97	29.38	27.87	21.22	64.74	74.56	45.7	–	1.8393	–	–	1.8724	4.4597
Sp-R_1-10k_transcript/34578		0	0	0	0	0	0	0	0	0	0	0	0	0	0	0.13	0.28	0.23	0	0	0.46	0.18	0.18	0.28	–	–	–	–	–	–
Sp-R_1-10k_transcript/35193		0	0	0	0.09	0.14	0.14	3.85	2.82	1.52	0.79	1.08	0.04	0.08	0	1.23	0.51	0.26	0	0	2.2	0.9	0.53	0.22	3.3032	Inf	–	–	–	–
Sp-R_1-10k_transcript/35645		0	0.31	0.26	0	0	0.75	0	0	0	0.18	0	1.72	2.72	0.95	2.32	2	2.25	1.46	0.47	1.48	2.04	1.84	3.24	–	–	–	–	2.6233	2.7352
Sp-R_1-10k_transcript/35897		0.08	0.13	0.08	0.09	0	0	0.01	0.14	0	0	0.18	9.7	14.04	10.73	3.06	5.45	2.21	15.06	14.1	13.57	2.1	3.98	1.96	–	–	–	–	6.5655	6.5496
Sp-R_1-10k_transcript/35927		1.09	0.88	0.65	2.84	1.62	2.13	2.75	2.81	2.39	1.43	1.31	1.59	2.7	2.32	8.41	8.99	9.34	2.72	2.18	3.15	7.4	8.82	6.51	–	–	–	–	1.5849	–
Sp-R_1-10k_transcript/36729		0	0	0	0	0	0	0	0	0	0	0	2.91	3.3	2.64	2.31	1.55	1.51	2.05	0.96	4.58	2.81	1.65	3.98	–	–	–	–	Inf	Inf
Sp-R_1-10k_transcript/36974		0.09	0.09	0.04	0	0	0.04	7.5	2.89	0	0	0.19	0	0	0	0	0	0	0	0	2.17	0	0	0	–	5.8848	–	–	–	–
Sp-R_1-10k_transcript/37005		4.6	4.5	3.7	7.48	6.34	6.16	5.56	7.71	5.62	6.21	5.66	3.22	3.34	4.76	17.18	20.09	15.48	4.73	3.89	2.48	19.1	16.55	20.44	–	–	–	–	–	–
Sp-R_1-10k_transcript/37470		0.09	0.1	0	0.19	0	0	5.17	1.41	0	0	0	0	0.07	0	0	0	0	0.04	0	2.79	0	0	0.04	–	4.9913	–	–	–	–
Sp-R_1-10k_transcript/37857		5.68	7.05	3.81	13.54	17.37	14.65	10.04	12.51	15.6	14.82	16.57	3.37	5.13	3.39	22.58	13.41	16.43	3.56	2.74	7.52	20.05	21.78	14.21	–	–	–	–	–	–
Sp-R_1-10k_transcript/37970		2.04	0.71	2.81	6.4	7.04	4.65	3.82	2.05	5.7	6.8	6.63	8.75	11.05	12.21	93.93	127.35	62.56	13.41	9.3	7.65	98.69	113.39	77.34	–	–	–	–	3.5448	2.1904
Sp-R_1-10k_transcript/38414		3.19	1.29	3.68	15.36	18.24	13.2	4.23	3.97	15.25	15.52	12.3	8.17	6.88	5.74	124.54	127.92	95.52	7.16	3.16	4.84	127.09	136.96	105.5	–	–	–	–	2.4631	–
Sp-R_1-10k_transcript/38459		2.1	1.91	5.29	1.01	0.93	0.92	3.65	4.27	1.81	1.94	1.06	20.48	24.81	15.71	9.8	11.65	7.01	24.47	19.36	25.83	11.36	9.55	5.38	–	–	–	–	2.8893	2.3458
Sp-R_1-10k_transcript/39441		0	0	0	0	0	0	0	0	0	0.2	0	1.13	0.38	0.73	0.21	0.09	0.29	0.21	0.25	0.15	0.62	0.59	0.25	–	–	–	–	–	Inf
Sp-R_1-10k_transcript/3954		3.73	5.17	0.79	0.6	1.62	1.14	3.61	6.32	0.99	0.59	0.8	2.48	2.37	1.11	3.07	2.67	4.64	0.65	0.79	1.09	2.95	1.88	4.64	–	–	–	–	1.1775	–
Sp-R_1-10k_transcript/39686		0.19	0	0	0.4	0.05	0.15	3.03	1.18	0.55	0.88	0.26	0	0.12	0	0.3	0	0.21	0	0	0.31	0.04	0.18	0.32	–	4.911	–	–	–	–
Sp-R_1-10k_transcript/3969		6	3.65	2.37	3.32	3.57	3.59	10.6	9.3	1.87	1.5	2.84	3.28	1.7	2.09	4.99	3.37	5.35	1.25	0.76	1.47	2.08	4.1	5.03	–	–	–	–	–	–
Sp-R_1-10k_transcript/39908		3.77	4.1	3.46	17.82	23.78	20.17	6.42	8.68	17.42	16.35	12.74	4.81	4.62	7.81	53.94	64.31	34.46	3.56	5.91	2.99	49.65	61.35	30.07	–	–	–	–	–	–
Sp-R_1-10k_transcript/39956		3.49	1.96	3.9	1.07	2.96	1.5	3.79	2.72	2.29	1.3	1.96	18.36	21.63	24.92	7.13	6.88	7.12	17.19	10.92	15.79	8.15	5.91	7.76	–	–	–	–	1.4756	2.45
Sp-R_1-10k_transcript/39995		0.2	0	0.09	0.41	0.1	0.05	0.1	0.32	0.29	0.27	0.05	1.17	0.83	1.8	4.12	4.2	5.39	0.56	0.74	0.58	6.1	5.05	8.01	–	–	–	–	4.1586	3.4248
Sp-R_1-10k_transcript/40181		0	0	0	0	0	0	0	0	0	0	0	4.29	6.68	5.35	3.76	1.31	1.63	5.05	2.15	6.45	0.83	2.21	5.67	–	–	–	–	Inf	Inf
Sp-R_1-10k_transcript/40354		0.03	0.39	0.17	0	0.06	0	0.09	0.29	0	0.08	0	20.2	16.89	24.17	7.79	10.02	8.85	14.07	10.82	13.42	9.55	11.1	9.11	–	–	–	–	7.5116	6.1372
Sp-R_1-10k_transcript/40886		15.83	17.85	9.8	3.18	2.48	1.89	32.23	37.14	3.29	2.84	2.17	1.87	2.84	2.78	7.26	4.75	3.47	0.55	1.53	5.01	6.1	4.76	2.08	–	–	–	–	–	-2.8627
Sp-R_1-10k_transcript/40961		0	0.16	1.13	0.05	0.11	0.11	0.36	0.11	0.06	0.17	0.4	53.72	45.46	60.26	19.02	26.86	22.12	61.12	51.62	48.37	20.76	26.21	19.43	–	–	–	–	7.5369	6.5781
Sp-R_1-10k_transcript/41014		0.54	0.06	0.59	1.39	0.96	1.92	0.64	1.43	1.7	3.24	0.87	1.88	7.74	4.7	52.93	43.7	52.71	6.08	1.29	6.32	30.69	37.82	64.36	–	–	–	–	4.6324	3.219
Sp-R_1-10k_transcript/41031		0.37	0	0.14	2.47	1.75	1.08	3.38	1.67	4.59	1.23	2.78	0	0.37	0.04	22.18	21.25	10.17	0.04	0.05	1.47	29.61	28.33	20.37	–	3.5762	–	–	2.9117	–
Sp-R_1-10k_transcript/41058		0	0	0	0	0	0	0	0	0	0	0	0	0.83	1.06	30.85	28.41	28.34	0	0	0.82	31.62	30.4	44.19	–	–	–	–	Inf	Inf
Sp-R_1-10k_transcript/41166		3.41	4.48	2.12	0	0.33	0.38	2.36	3.63	0	0.11	0.26	14.5	17.02	9.95	1.26	1.62	0.66	17.23	22.3	22.31	0.77	1.42	0.47	–	–	–	–	1.7887	1.6769
Sp-R_1-10k_transcript/41204		9.85	13.59	7.92	1.73	2	1.63	17.1	18.89	0.9	2.22	1.79	4.16	4.26	11.47	3.37	1.55	5.07	3.21	1.69	6.86	0.95	0.72	3.62	–	–	–	–	–	–
Sp-R_1-10k_transcript/41360		0	0	0	0.05	0	0.06	0.05	0.06	0	0	0.12	0.78	2.04	1.9	40.94	32.59	30.43	1.79	0.47	3.16	36.53	31.11	48.66	–	–	–	–	9.4416	Inf
Sp-R_1-10k_transcript/4161		1.56	1.25	0.59	1.05	1.07	1.09	1.98	2.74	0.59	0.15	0.99	1.97	1.22	0.92	3.26	2.64	1.92	0.58	0.31	0.77	1.28	2.62	2.4	–	–	–	-1.0252	–	–
Sp-R_1-10k_transcript/41742		0.19	0	0	4.85	3.3	1.74	3.82	0.66	2.82	4.4	1.91	0	0.22	0	1.95	2.03	2.06	0.1	0	0.95	3.15	1.7	2.98	–	4.4412	–	–	-1.1281	–
Sp-R_1-10k_transcript/42717		1.58	2.45	5.25	12.55	15.02	13.31	2.81	1.56	23.18	24.4	17.74	3.67	4.98	3.31	32.97	37.89	19.7	5.5	8.05	4.95	37.32	38.38	18.28	–	–	–	–	–	–
Sp-R_1-10k_transcript/42835		4.94	5.38	2.92	27	26.89	32.61	16.07	17.47	36.03	26.74	32.21	6.18	11.11	9.16	73.48	56.33	78.95	6.83	2.84	10.43	68.31	51.38	79.35	–	1.5691	–	–	–	–
Sp-R_1-10k_transcript/43372		12.24	18.44	9.37	0.59	1.52	1.11	22.33	20.86	0.94	0.41	0.89	7.86	9.69	12.43	0.73	0.58	1.37	7.28	8.62	9.91	0.29	0.66	2.45	–	–	–	–	–	–
Sp-R_1-10k_transcript/4378		1.35	0.74	0.35	0.95	0.99	1.04	1.51	2.49	0.27	0.62	1.16	1.73	1.18	1.06	2.13	0.92	1.74	0.41	0.15	0.6	0.58	1.32	2.64	–	–	–	-1.5213	–	–
Sp-R_1-10k_transcript/44477		21.05	21.58	12.9	29.96	40.89	42.79	23.02	21.41	54.1	32.89	24.33	36.41	37.84	34.03	150.18	119.65	101.1	35.23	47.56	50.4	160.98	169.63	114.46	–	–	–	–	1.2681	–
Sp-R_1-10k_transcript/44712		1.36	2.22	0.76	13.18	17.07	16.26	4.03	2.18	31.4	17.62	18.51	2.46	3.14	2.58	34.32	41.69	28.79	3.67	2.75	4.41	45.33	46.66	24.3	–	–	–	–	–	–
Sp-R_1-10k_transcript/45399		4.06	4.62	3.18	0.21	0	0.42	5.54	13.67	0.12	0.22	0.11	6.14	8.68	5.57	8.51	7.44	3.01	10.71	8.15	9.38	7.81	8.32	4.02	–	–	–	–	4.4875	–
Sp-R_1-10k_transcript/6352		1.65	1.44	1.92	11.42	8.29	8.77	3.3	6.24	11.31	9.51	14.18	2.21	1.83	0.65	14.88	17.21	11.58	2.99	2.3	2.93	15.83	10.98	13.41	–	–	–	1.0971	–	–
Sp-R_1-10k_transcript/6440		0.46	0.81	0.11	0.72	0.53	1.5	1.01	0.88	1.04	1.17	1.46	5.28	4.04	5.29	8.5	9.1	7.25	3.19	3.34	3.78	7	7.36	7.26	–	–	–	–	2.7324	3.0438
Sp-R_1-10k_transcript/6545		0.64	0	0.77	3.17	2.2	2.62	1.92	0.67	1.52	1.72	2.89	1.91	1.34	0.28	6.49	5.66	4.7	1.2	0.74	1.76	5.4	3.86	6.18	–	–	–	–	–	–
Sp-R_1-10k_transcript/6766		0	0	0.62	1.11	0.54	0.69	1.8	0	0.99	0.78	1.97	3.28	3.23	3.04	20.17	15.38	15.62	3.68	3.08	6.35	16.6	14.3	20.58	–	–	–	–	3.994	3.5699
Sp-R_1-10k_transcript/6773		0	0	0	0	0	0	0	0.86	0	0.4	0.18	1.83	0.94	0.72	5.21	3.16	4.94	0.49	0.83	1.67	4.64	3.7	5.79	Inf	–	–	–	Inf	Inf
Sp-R_1-10k_transcript/6774		0	0	0	0	0	0	0	0	0	0	0	1.46	0.44	0.45	3.6	8.37	3.22	0.93	0	0.11	3.01	4.71	4.49	–	–	–	–	Inf	Inf
Sp-R_1-10k_transcript/7009		0	0	0	0	0	0	0	0	0	0	0	2.63	1.39	1.21	1.27	5.18	2.84	2.29	0	3.33	0.64	3.68	1.97	–	–	–	–	Inf	Inf
Sp-R_1-10k_transcript/7353		2.9	3.05	0.65	2	2.52	1.75	3.71	4.32	2.07	0.54	1.67	0.75	0.5	0.46	3.1	2.88	2.34	0.4	0.38	0.26	2.16	3.83	3.42	–	–	–	–	–	-2.2969
Sp-R_1-10k_transcript/7453		0.25	0.6	0.06	0.5	0.38	0.26	0.77	0.09	0.2	0.19	0.12	0.44	0.46	0.24	1.76	0.19	0.64	0.19	0	0.07	0.25	1.68	1.12	–	–	–	-1.8835	–	–
Sp-R_1-10k_transcript/756		0.09	0.3	0.04	0.42	0.42	0.45	0.17	0.11	0.73	0.25	0.38	0.54	0.46	0.32	1.06	0.93	0.87	0.32	0.12	0.4	0.78	0.52	1.2	–	–	–	–	–	–
Sp-R_1-10k_transcript/7845		0	0	0	0	0	0	0	0	0	0	0	1.75	0.74	0.7	1.36	4.16	0	1.37	2.47	2.08	1.97	2.14	0.72	–	–	–	1.2236	Inf	Inf
Sp-R_1-10k_transcript/8006		1.03	1.07	0.45	1.92	2.05	1.03	1.75	1.16	2.37	1.55	1.55	2.65	2.6	1.3	8.13	8.74	4.6	2.19	1.16	2.35	6.71	7.12	6.2	–	–	–	–	1.6733	–
Sp-R_1-10k_transcript/8019		6.3	4.59	2.66	7.92	8.32	7.45	10.3	10.61	10.65	7.01	10.01	3.95	4.88	2.35	9.6	8.58	8.61	2.54	2.54	5.05	8.01	9.82	10.71	–	–	–	–	–	–
Sp-R_1-10k_transcript/8050		0	0	0	0	0	0	0.07	0	0	0	0.04	0.09	0.04	0.13	0.09	0.27	0.07	0	0	0	0.15	0.22	0.08	–	–	–	#NAME?	Inf	–
Sp-R_1-10k_transcript/8070		9.23	8.1	3.89	10.54	10.05	8.46	9.76	18.88	15.59	11.95	11.97	1.53	1.92	1.55	11.89	8.01	3.91	0	1.53	0	9.51	6.52	7.52	–	–	–	–	–	-2.4199
Sp-R_1-10k_transcript/8104		0	0	0	0	0	0	0	0	0	0	0	1.61	0.69	1.1	1.62	1.93	1.68	1.24	0	0.4	0.64	0.78	2.72	–	–	–	–	Inf	Inf
Sp-R_1-10k_transcript/8322		2.08	1.18	2.85	3.69	3.96	3.5	4.25	3.8	3.28	3.37	4.89	0.7	1.16	0	0.99	1.61	1.33	0.43	2.02	0.89	0.99	0.59	1.34	–	–	–	–	-1.9231	-2.1175
Sp-R_1-10k_transcript/8367		0.69	0.45	0.12	0.63	0.54	0.68	1.42	1.41	0.14	0.65	0.4	4.12	1.19	3.42	2.95	2.01	2.34	1.85	0.18	0.85	3.48	3.35	1.74	–	–	–	–	1.5202	2.444
Sp-R_1-10k_transcript/8455		0.83	1.34	0	0.53	1.14	0.36	0.56	1.06	0.57	0.24	1.39	4.47	5.13	4.73	2.57	3.35	3.75	6.24	6.32	5.53	1.88	3.43	2.48	–	–	–	–	1.8113	2.375
Sp-R_1-10k_transcript/8498		10.56	12.27	10.59	5.88	5.49	6.63	8.81	13.6	6.65	6.67	13.42	6.75	15.01	2.43	3.66	7.86	9.5	20.15	20.92	20.11	5.01	3.38	3	–	–	–	1.5896	–	–
Sp-R_1-10k_transcript/8567		1.54	1.76	1.84	3.6	2.88	2.71	1.51	1.64	1.73	1.73	3.39	2.1	2.79	2.41	5.22	6.39	5.18	0.45	1.66	2.62	3.7	5.22	4.96	–	–	–	–	–	–
Sp-R_1-10k_transcript/8644		9.96	10.16	8.49	5.04	5.53	4.93	7.76	15.22	2.64	4.14	6.74	3.71	5.89	3.24	1.9	2.7	3.11	4.8	6.11	5.44	2.44	1.78	2.81	–	–	–	–	-1.4474	-1.5047
Sp-R_1-10k_transcript/8646		4.29	3.31	2.46	6.12	5.5	5	5.46	6.25	5.85	6.12	5.84	2.99	3.65	2.16	10	10.33	10.55	3.09	2.7	3.56	8.72	9.58	10.09	–	–	–	–	–	–
Sp-R_1-10k_transcript/8781		2.32	1.37	1.35	2.5	2.62	1.89	2.97	5.09	4.21	2.35	3.05	1.16	0.9	1	2.82	4.69	4.16	1.06	0.63	1.03	3.61	1.96	4.17	–	–	–	–	–	–
Sp-R_1-10k_transcript/9134		8	9.01	4.69	2.37	2.54	2.73	6.72	13.74	3.01	2.92	5.09	7.51	10.18	3.25	3.98	4.65	6.05	10.21	10.79	10.49	3.78	3.15	3.98	–	–	–	–	–	–
Sp-R_1-10k_transcript/9153		0	0	0	0	0	0	0	0	0	0	0	0.89	0.6	0.49	0.48	0.41	0.07	0.21	0	0.73	0.37	0.67	0.73	–	–	–	–	Inf	Inf
Sp-R_1-10k_transcript/9485		2.09	0.94	0.95	0.09	0	0.02	4.14	1.57	0.05	0	0	0.72	0.96	0.71	0.15	0.29	0.18	1.19	0.56	2.59	0.16	0.04	0.07	–	–	–	–	–	–
Sp-R_1-10k_transcript/9660		0	0	0	0	0	0	0	0	0	0	0	0.78	0.91	0	4.55	2.01	0.8	2.37	6	1.5	3.64	3.26	3.61	–	–	–	2.8996	Inf	Inf
Sp-R_1-10k_transcript/9794		1.97	2.96	1.36	1.37	1.86	1.91	1.79	2.86	1.38	1.51	2.09	1.88	2.59	0.32	0.95	2.15	2.87	2.88	3.66	2.66	1.59	0.95	1.18	–	–	–	1.234	–	–
Sp-R_1-10k_transcript/9868		0	0	0	0	0	0	0	0	0	0	0	9.72	7.62	5.46	2.55	1.72	0.43	6.24	9.88	6.39	1.75	0.49	1.3	–	–	–	–	Inf	Inf
Sp-R_1-10k_transcript/9869		0	0	0	0	0	0	0	0	0	0	0	1.14	0.98	0.77	0.44	0.83	0	0.52	0	0	0	0	0.44	–	–	–	-2.2038	Inf	Inf
TRINITY_Sa_DN10580_c0_g1		5.96	4.28	1.6	4.51	5.62	7.18	1.86	1.95	5.8	2.35	4.64	0	0	0	0.44	0	0.31	0	0.06	0	0.33	0.34	0.12	–	–	–	–	-4.9831	#NAME?
TRINITY_Sa_DN11050_c0_g1		55.09	78.74	18.42	14.97	16.7	13.61	38.83	82.52	8.15	8.7	18.34	0	0	0.08	0	0	0	0.09	0	0	0	0	0	–	–	–	–	#NAME?	-11.043
TRINITY_Sa_DN11576_c0_g1		6.21	8.63	2.95	5.77	2.86	5.67	4.62	18.74	18.85	5.06	7.86	0.09	0.78	0	0.39	0.41	0	0.57	0.78	0.62	0.51	0.21	0.09	–	–	–	–	-4.5986	-4.7458
TRINITY_Sa_DN1176_c0_g1		6.8	5.29	1.24	2.28	4.58	5.57	10.58	5.21	5.23	2.38	5.27	0	0	0	0	0	0	0	0	0	0	0	0	–	–	–	–	#NAME?	#NAME?
TRINITY_Sa_DN11864_c0_g1		8.12	10.1	7.78	1.35	1.95	1.42	12.39	22.82	1.06	1.07	1.7	0	0	0	0	0	0	0	0	0	0	0	0	–	–	–	–	#NAME?	#NAME?
TRINITY_Sa_DN11898_c0_g1		6.84	6.36	6.21	4.8	6.7	4.66	14.48	20.01	3.27	2.16	5.01	0.14	0.36	0.14	0	0.05	0	0.72	0.15	0.41	0	0	0.05	–	–	–	–	-8.7125	-5.2982
TRINITY_Sa_DN12191_c1_g1		6.71	5.79	2.08	2.28	1.1	2.07	2.58	7.01	1.92	2.72	2.12	0.51	1.59	0.34	8.47	7.55	3.2	0.45	1.49	2.37	10.22	13.29	5.83	–	–	–	–	1.38	-2.9542
TRINITY_Sa_DN12623_c0_g1		4.69	3.83	1.71	0.1	0	0	6.24	7.26	0	0	0	0	0	0	0	0	0	0	0	0	0	0	0	–	–	–	–	–	#NAME?
TRINITY_Sa_DN13645_c0_g1		11.65	6.23	5.12	8.67	9.43	10.88	17.22	15.85	16.09	6.03	12.93	0	0	0	0	0	0	0	0	0	0	0	0	–	–	–	–	#NAME?	#NAME?
TRINITY_Sa_DN14904_c0_g1		12.67	16.95	5.67	1.34	1.08	0.94	8.61	18.66	1.33	3.2	2.93	0.1	0	0	0	0	0	0	0	0	0	0	0	–	–	–	–	#NAME?	-8.902
TRINITY_Sa_DN1534_c0_g1		3.63	8.08	1.41	2.58	3.41	0.85	3.23	2.94	6.56	3.18	4.95	0	0.65	1.29	3.58	6.83	1.42	0.36	0.75	1.63	3.77	5.11	3.2	–	–	–	–	–	–
TRINITY_Sa_DN16136_c0_g1		6.68	9.77	3.44	8.43	9.22	9.3	13.62	19.02	9.23	9.45	11.55	0.58	0.82	0.45	2.04	3.59	2.34	2.39	0.49	0.83	3.16	2.94	3	–	–	–	–	-2.1979	-3.7982
TRINITY_Sa_DN16543_c0_g1		42.41	45.5	17.54	7.54	8.02	8.62	34.12	64.89	7.15	13.37	20.46	0	0	0	0	0	0	0	0	0	0	0	0	–	–	–	–	#NAME?	#NAME?
TRINITY_Sa_DN16687_c0_g1		23.84	29.84	11.35	4.16	4.91	2.47	17.18	28.41	2.55	2.09	3.17	0.29	0.11	0.23	0.06	0.07	0	0.19	0	0.12	0.07	0.34	0	–	–	–	–	-6.8853	-7.029
TRINITY_Sa_DN16727_c0_g1		10	9.84	3.45	9.83	8.01	10.33	9.67	13.41	5.54	10.99	9.41	0	0	0.07	0	0	0	0	0	0	0	0	0	–	–	–	–	#NAME?	-8.6308
TRINITY_Sa_DN16891_c0_g1		13.01	10.12	2.36	5.75	6.18	3.33	12.16	23.62	2.02	2.08	2.43	0	0	0	0	0	0	0	0	0	0	0	0	-1.1682	–	–	–	#NAME?	#NAME?
TRINITY_Sa_DN17015_c0_g1		5.65	6.92	3.45	0.63	1.48	1.26	4.75	3.42	1.5	1.19	1.92	0	0	0	0	0.09	0	0	0	0	0	0	0	–	–	–	–	-5.6029	#NAME?
TRINITY_Sa_DN17608_c0_g1		26.92	35.82	6.27	14.69	15.56	17.75	29.07	52.33	25.32	13	19.61	0	0	0	0	0	0	0	0	0	0.07	0	0	–	–	–	–	#NAME?	#NAME?
TRINITY_Sa_DN17781_c0_g1		6.27	7.7	2.09	24.08	22.99	25.01	5.74	9.8	45.98	20.56	21.28	0	0	0	0	0.17	0	0	0	0	0.17	0	0.16	–	–	–	–	-9.1371	#NAME?
TRINITY_Sa_DN17823_c1_g1		25.72	30.07	10.73	1.93	1.96	3.67	20.45	26.51	3.38	2.83	2.97	0	0	0	0	0	0	0	0	0	0	0	0	–	–	–	–	#NAME?	#NAME?
TRINITY_Sa_DN18401_c0_g1		5.57	11.6	4.9	0.36	0.18	0.36	3.68	5.71	0.16	0.11	0.26	1.17	2.33	0.25	0.28	0.35	0.3	2.75	1.99	2.05	0.19	0.07	0.12	–	–	–	1.103	–	-2.9526
TRINITY_Sa_DN18401_c1_g2		7.57	7.79	4.02	1.45	1.21	1.07	5.8	11.79	0.88	2.21	1.49	0	0.31	0	0	0	0	0	0	0	0	0.12	0	–	–	–	–	#NAME?	-6.3774
TRINITY_Sa_DN18710_c0_g1		18.72	21.99	6.83	13.07	12.64	11.42	23.03	34.1	12.18	11.59	12.2	0	0	0.11	0.24	0.31	0.12	0.23	0	0	0.12	0.38	0.23	–	–	–	–	-6.2454	-9.0029
TRINITY_Sa_DN19055_c0_g1		10.36	16.02	4.33	26.51	24.1	21.43	11.93	32.62	42.99	32.04	43.81	0.96	0.78	1.11	3.13	5.41	4.21	1.07	0.12	1.16	3.94	2.48	3.11	–	–	–	–	-2.9304	-3.7767
TRINITY_Sa_DN19855_c1_g2		5.29	3.73	2.02	7.19	8.18	8.53	7.61	11.41	9.52	8.23	8.75	0.17	0.38	0.34	1.18	0.15	1.25	0.59	0.09	0.26	0.59	0.45	0.78	–	–	–	–	-3.6711	-3.9415
TRINITY_Sa_DN19869_c0_g1		6.79	7.37	2.6	3.53	2.88	4.14	8.93	11.19	4.12	2.89	6.5	0	0	0	0	0	0	0	0.03	0.03	0	0	0	–	–	–	–	#NAME?	#NAME?
TRINITY_Sa_DN19874_c3_g1		6.45	6.82	1.26	2.42	4.1	2.19	4.08	7.76	2.68	0.92	2.43	0	0	0	0	0	0.1	0	0	0	0	0.06	0.16	–	–	–	–	-6.8552	#NAME?
TRINITY_Sa_DN19874_c3_g2		6.23	10.1	3.37	4.31	6.14	4.98	10.9	12.63	2.33	1.34	5.13	0	0.21	0.21	0.31	0.49	0.15	0	0	0	0.08	0	0	–	–	–	–	-4.4359	-5.8268
TRINITY_Sa_DN19874_c3_g3		8.77	7.24	2.36	3.18	4.59	1.97	3.59	6.94	3.01	0.16	2.69	0	0	0	0	0	0	0	0	0	0	0	0	–	–	–	–	#NAME?	#NAME?
TRINITY_Sa_DN20276_c0_g1		9.79	9.98	4.91	1.45	0.6	0.09	10.75	19.59	1.51	1.24	1.82	0	0	0	0	0	0	0	0	0	0	0	0	–	–	–	–	#NAME?	#NAME?
TRINITY_Sa_DN20707_c0_g1		12.49	12.8	6.09	0	0	0	20.69	26.27	0.12	0.98	0.23	0	0	0	0	0.09	0	0	0	0	0	0	0	–	–	–	–	–	#NAME?
TRINITY_Sa_DN2079_c0_g1		4.33	2.58	6.1	1.17	0.77	1.54	5.12	5.73	2.12	0	0.49	0	0	0	0	0	0	0	0	0	0	0	0	–	–	–	–	–	#NAME?
TRINITY_Sa_DN212_c0_g1		4.07	4.54	2.52	0.44	0	0.87	2.06	2.57	1.92	0.46	0	0	0	0	0	0	0	0	0	0	0	0	0	–	–	–	–	–	#NAME?
TRINITY_Sa_DN21336_c0_g1		59.65	67.19	40.46	10.43	11.42	7.98	69.1	101.78	15.66	8.16	14.88	0	0	0	0	0	0	0	0	0	0	0	0	–	–	–	–	#NAME?	#NAME?
TRINITY_Sa_DN21436_c0_g1		14.19	7.57	7.59	56.83	51.33	58.45	13.79	10.85	57.02	66.49	53.27	0.06	0.16	0.22	5.99	4.77	4.43	0.23	0	0.11	5.13	3.78	6.62	–	–	–	–	-3.887	-6.3709
TRINITY_Sa_DN21436_c0_g2		18.66	11.69	9.95	33.36	23.7	36.21	31.31	30.41	39.01	37.79	40.99	0	0	0	0	0	0.06	0.06	0.06	0	0	0	0	–	–	–	–	-11.058	#NAME?
TRINITY_Sa_DN21480_c0_g1		9.93	9.6	4.97	4.86	5.24	5.95	9.44	12.7	6	4.17	4.72	0	0	0	0	0	0	0	0	0	0	0	0	–	–	–	–	#NAME?	#NAME?
TRINITY_Sa_DN21589_c0_g1		33.9	44.77	17.5	8.47	9.27	9.22	34.41	47.29	20.44	8.77	10.95	0	0	0	0	0	0	0	0.06	0	0	0	0.06	–	–	–	–	#NAME?	#NAME?
TRINITY_Sa_DN21870_c0_g1		77.98	90.2	71.81	0.98	0.76	0.87	91.18	135.79	0.83	0.54	1.28	0	0.22	0	0	0	0.05	0	0	0.05	0	0.05	0	–	–	–	–	-6.2277	-10.433
TRINITY_Sa_DN22299_c0_g1		32.62	31.2	20.77	31.56	33.82	34.05	30.68	33.82	34.44	27.99	27.28	0	0	0.04	0	0.08	0.08	0	0	0	0.08	0.04	0	–	–	–	–	-9.7341	-11.404
TRINITY_Sa_DN23180_c0_g1		131.1	106.21	157.39	15.8	13.92	20.6	182.74	77.62	15.97	13.53	18.52	0	0.07	0	0.08	0	0	0.08	0.08	0	0.08	0	0	–	–	–	–	-9.7602	-12.844
TRINITY_Sa_DN23181_c0_g1		44.42	26.86	25.53	0	0.09	0.08	37.39	58.77	0	0	0.18	0.07	0.13	0.72	0	0	0	0.14	0	0.13	0	0	0	–	–	–	–	–	-6.9711
TRINITY_Sa_DN23417_c0_g1		33.45	30.55	35.07	12.3	12.07	17.7	40.54	27.29	18.64	15.63	14.37	0	0	0	0	0	0	0	0	0	0	0	0	–	–	–	–	#NAME?	#NAME?
TRINITY_Sa_DN23803_c0_g1		172.27	204.86	79.29	28.34	37.34	27	152.53	214.73	35.19	29.46	21.65	0.27	0	0.05	0.12	0.13	0.06	0.17	0.18	0.11	0.19	0.19	0.06	–	–	–	–	-8.4206	-10.876
TRINITY_Sa_DN23957_c0_g1		46.99	50.61	33.44	60.97	65.17	58.78	66.79	60.15	75.65	65.64	52.07	0.36	0.39	0.29	2.89	4.06	1.57	0.46	0.54	0.11	4.98	2.09	2.72	–	–	–	–	-4.8655	-7.3479
TRINITY_Sa_DN23957_c0_g2		20.6	20.55	12.31	84.25	108.45	83.7	22.28	28.84	83.27	91.83	70.17	0	0	0	0	0	0	0.08	0	0	0	0.08	0	–	–	–	–	#NAME?	#NAME?
TRINITY_Sa_DN24045_c0_g1		39.18	38.38	34.76	7.53	5.39	6.11	42.37	69.8	8.19	9.4	11.92	0.07	0	0	0	0.04	0.03	0.03	0.04	0.1	0	0	0.04	–	–	–	–	-8.3925	-10.533
TRINITY_Sa_DN24045_c0_g2		20.88	14.81	25.55	6.14	7.65	4.38	35.41	29.09	8.73	9.1	10.41	0	0	0	0	0	0	0	0.1	0	0	0	0	–	–	–	–	#NAME?	#NAME?
TRINITY_Sa_DN24089_c0_g2		15.72	14.02	9.92	22.52	25.68	24.12	17.17	16.29	21.43	18.81	22.06	0.02	0.07	0.03	0.02	0	0.1	0.13	0.02	0.08	0.04	0.05	0.02	–	–	–	–	-9.5734	-8.6816
TRINITY_Sa_DN24170_c0_g1		40.98	43.01	22.3	10.22	9.84	8.96	41.95	50.58	14.32	9.07	10.78	0	0	0	0.02	0	0	0	0.02	0	0	0	0	–	–	–	–	-10.924	#NAME?
TRINITY_Sa_DN24182_c4_g1		3.92	3.56	0.54	2.96	3.3	3.43	7.53	6.17	2.4	0.98	1.38	0.6	0	0	0	0.29	1.57	0	0	0	0.83	0	1.9	–	–	–	–	-2.8641	-4.223
TRINITY_Sa_DN24182_c4_g2		12.54	14.79	6.15	19.79	19.42	22.56	15.23	21.87	23	22.57	23.78	0.22	0.16	0.26	0.66	0.47	0.86	0.26	0.22	0.31	0.67	1.25	1.16	–	–	–	–	-5.363	-5.9996
TRINITY_Sa_DN24341_c0_g2		391.86	512.29	160.22	184.9	178.68	179.5	498.52	953.36	258.11	282.51	269.41	0.11	0.1	0.05	0.06	0.12	0	0.06	0	0.05	0.06	0.12	0.1	–	–	–	–	-12.002	-12.37
TRINITY_Sa_DN24382_c0_g3		4.37	2.84	1.05	3.12	2.89	3.46	6.38	7.63	4.25	3.88	3.44	0	0	0	0	0	0	0	0	0	0	0	0	–	–	–	–	#NAME?	#NAME?
TRINITY_Sa_DN24498_c1_g1		23.29	23.82	5.85	7.11	6.39	7.04	20.43	29.17	7.96	4.45	6.56	0.07	0.07	0.19	0.35	0.14	0.25	0.02	0.08	0.02	0.14	0.08	0.11	–	–	–	–	-5.2468	-7.5875
TRINITY_Sa_DN24518_c0_g2		27.48	31.07	24.6	3.3	3.15	2.47	36.17	33.37	10.65	3.15	6.02	0.15	0.29	0.08	0.48	0.58	0.13	0.06	0.34	0.15	0.52	0.32	0.13	–	–	–	–	-3.3182	-7.6955
TRINITY_Sa_DN24537_c0_g1		31.31	37.81	5.22	3.71	4.79	5.96	19.89	38.06	4.09	3.6	3.22	0	0	0	0	0	0.11	0	0	0	0	0	0	–	–	–	–	-7.5603	#NAME?
TRINITY_Sa_DN24537_c0_g2		20.85	30.26	4.89	4.4	3.07	3.51	11.68	22.77	4.06	2.92	4.13	0.15	0.1	0.05	1.12	1.09	1.37	0.13	0.03	0.02	1.63	1.17	1.16	–	–	–	–	-2.0568	-7.9362
TRINITY_Sa_DN24580_c0_g1		9.68	12.49	3.23	1.45	0.92	2.19	8.04	17.43	0.95	0.61	0.43	0.29	0.21	0.18	0	0	0.04	0.23	0.04	0.21	0	0	0	–	–	–	–	-7.3839	-5.6057
TRINITY_Sa_DN24588_c0_g1		22.27	35.8	4.09	0.17	0.34	0.68	15.24	26.32	0.37	1.06	0.57	0	0	0	0	0	0	0	0	0	0	0	0	–	–	–	–	–	#NAME?
TRINITY_Sa_DN24588_c0_g2		9.78	11.85	4.06	1.07	1.22	0.83	8.49	10.26	0.51	0.59	1.25	0.35	0.57	0.2	0.42	0.41	0.76	0.62	0.63	1.18	0.07	0.16	0.57	–	–	–	1.348	-1.4361	-4.8835
TRINITY_Sa_DN24666_c0_g1		9.78	9.51	4.11	4.96	5.78	5.84	12.78	16.75	3.64	2.87	3.88	0.02	0.01	0.07	0	0	0.01	0.02	0	0.01	0	0	0	–	–	–	–	–	–
TRINITY_Sa_DN24691_c1_g1		20.28	14.64	13.18	2.05	1.56	1.27	16.64	25.19	2.45	1.31	1.28	0	0	0.08	0	0.05	0	0	0	0	0	0	0	–	–	–	–	-7.1348	-9.3935
TRINITY_Sa_DN25380_c0_g1		2.43	2.7	0.67	1.63	1.62	2.02	4.6	8.8	0.45	0	0.52	0.9	0.31	0	1.02	0.81	0	0	0	0	0.36	0	0	–	–	–	–	–	–
TRINITY_Sa_DN28231_c0_g1		7.53	10	7.68	4.28	3.66	7.28	13.82	19.73	9.36	12.51	1.84	0	0	0	0	0	0	0	0	0	0	0	0	–	–	–	–	#NAME?	#NAME?
TRINITY_Sa_DN29032_c0_g1		0.48	0.54	0	1.78	5.23	0	0	1.7	0.64	0	0	0	0	0	0	0	0	0	0	0.44	0	0	0	–	–	–	–	–	–
TRINITY_Sa_DN2903_c0_g1		19.58	17.44	3.95	9.54	7.67	9.8	22.4	25.64	5.61	5.79	5.91	0	0	0	0	0	0	0	0	0	0	0	0	–	–	–	–	#NAME?	#NAME?
TRINITY_Sa_DN29995_c0_g1		2.32	12.08	2.36	39.04	24.94	56.37	3.49	2.12	25.94	16.83	14.03	0.52	0.56	0.55	36.85	38.34	59.35	1.88	3.98	0	56.51	39.62	53.71	-1.1391	–	–	–	–	–
TRINITY_Sa_DN30066_c0_g1		2.79	4.23	1.68	2.14	4.31	2.14	3.54	1.26	2.74	5.58	5.8	0.68	1.36	0.41	1.82	1.48	1.79	2.53	1.99	2.48	0.79	0.65	2.01	–	–	–	–	–	–
TRINITY_Sa_DN30289_c0_g1		8.36	13.22	2.28	9.62	9.56	8.31	7.85	6.68	29.21	9.57	18.54	0.11	0.16	0.11	1.99	1.82	1.15	0	0.12	0.27	1.9	1.51	1.14	–	–	–	–	-2.8998	-6.3586
TRINITY_Sa_DN4162_c0_g1		3.54	2.75	1.03	4.18	3.32	4.53	6.27	4.49	5.92	3.52	6.37	2.75	3.14	1.57	14.28	13.63	8.62	3.84	1.46	1.91	20.53	16.78	11.53	–	–	–	–	–	–
TRINITY_Sa_DN5282_c0_g1		4.46	4.25	2.65	4.92	5.65	3.73	8.19	10.03	3.06	1.66	5.1	0.41	0.2	0.41	0.68	1.21	0	0.11	0	0.1	0.12	0.24	0.22	–	–	–	–	-3.3691	-3.6773
TRINITY_Sa_DN5295_c0_g1		6.28	2.37	1.52	2.9	0.45	1.56	6.54	11.67	0.49	1.4	1.03	0	0	0.51	0	0.63	0	0	0	0	0	0	0.18	–	–	–	–	-3.4676	-4.5535
TRINITY_Sa_DN5841_c0_g1		11.77	15.19	7.74	3.09	2.09	2.5	9.3	11.21	13.1	7.42	4.14	0	0	0.07	0	0	0	0	0	0	0	0	0	1.7465	–	–	–	#NAME?	-9.2369
TRINITY_Sa_DN60_c0_g1		2.74	0.23	1.78	2.1	2.58	1.63	3.75	1.17	1.28	0.73	1.35	1.06	0.18	0.89	1.19	1.09	1.75	0.2	0	0	0.62	0.43	0.37	–	–	–	–	–	–
TRINITY_Sa_DN6785_c0_g1		3.74	2.68	2.66	0	0	0	7.53	4.11	0.43	0	0.44	0	0	0	0	0	0	0	0	0	0	0	0	–	–	–	–	–	#NAME?
TRINITY_Sa_DN7195_c0_g1		58.02	51.18	47.65	5.96	13.26	9.1	130.04	112.21	11.92	1.82	10.03	0	0	0	0	0	0	0	0	0	0	0	0	–	–	–	–	#NAME?	#NAME?
TRINITY_Sa_DN7610_c0_g1		10.25	8.76	7.65	0	2.45	0.98	15.33	21.15	0	0.53	0.65	0.36	0.37	1.48	0	0	0	0	0.87	0	0	0	0	–	–	–	–	–	-3.958
TRINITY_Sa_DN8182_c0_g1		5.43	3.5	1.52	0.93	0.4	0.79	1.12	4.58	1.08	0.83	0.22	0	0	0	0	0	0	0	0	0	0	0	0	–	–	–	–	#NAME?	#NAME?
TRINITY_Sa_DN8267_c0_g1		20.32	34.91	27.1	23.27	11.74	19.04	38.38	66.55	27.56	9.62	23.74	0	0	0	0	0	0	0	0	0	0	0	0	–	–	–	–	#NAME?	#NAME?
TRINITY_Sa_DN8319_c0_g1		5.72	1.99	3.96	8.47	1.62	11.88	10.87	8.54	17.74	10.75	11.24	0.31	0.31	0	0.86	0.19	0.17	0.84	0	0	0.9	0.18	0.16	–	–	–	–	-4.6147	-4.6851
TRINITY_Sa_DN8476_c0_g1		5.8	4.68	1.38	2.69	3.22	3.38	5.67	5.38	1.83	1.67	2.58	0.94	0.58	0.11	2.04	1.88	1.4	0.83	0.69	0.74	1.23	1	1.75	–	–	–	–	-1.2391	-3.269
TRINITY_Sp_DN10227_c0_g1		0	0	0	0	0	0	0	0	0	0	0	7.16	3.64	2.94	10.42	9.45	7.15	3.7	2.22	3.33	4.86	10.4	11.71	–	–	–	–	Inf	Inf
TRINITY_Sp_DN10227_c0_g2		0	0	0	0	0	0	0	0	0	0	0	4.58	1.49	3.34	5.45	3.03	4.66	0.93	0.85	2.05	3.52	3.19	4.26	–	–	–	–	Inf	Inf
TRINITY_Sp_DN10425_c0_g1		0.74	1.09	0.11	0.47	0.26	0	1.32	0.64	0.95	0.22	0.89	6.26	7.29	3.55	6.17	6.57	6.51	5.44	5.79	7.09	4.13	6.76	5.78	–	–	–	–	3.9818	2.6721
TRINITY_Sp_DN11101_c0_g1		4.69	8.6	0.34	0	0	0.16	2.51	8.73	0	1.13	0.56	5.74	1.96	4.53	5.81	4.19	2.59	3.15	1.58	1.59	4.46	6.73	4.13	–	–	–	–	5.4536	–
TRINITY_Sp_DN11233_c0_g1		0	0	0	0	0.02	0.13	0.09	0	1.81	0.52	0.62	11.94	13.34	10.85	41.63	38.06	46.32	13.84	4.98	9.27	42.67	34.67	38.11	3.5369	–	–	–	8.3184	Inf
TRINITY_Sp_DN11878_c0_g1		0.33	0	0.22	0.26	0.06	0.18	1.09	2	0.29	0.17	0.06	14.41	6.1	14.72	5.33	9.49	3.33	3.95	1.69	6.59	3.66	7.39	2.74	–	2.5828	–	-1.2838	4.652	5.6291
TRINITY_Sp_DN11935_c0_g2		0	0	0.34	0	0	0	0.41	0.58	0	0.27	0	4.53	5.71	1.59	0	0	0	6.13	2.84	6.46	0.04	0	0	–	–	–	–	–	4.7017
TRINITY_Sp_DN11935_c0_g3		0	0	0	0	0	0	0	0	0	0	0	5.39	2.38	3.1	1.32	3.01	1.56	4.99	4.36	3.37	1.39	1.44	0.48	–	–	–	–	Inf	Inf
TRINITY_Sp_DN13108_c1_g1		0.03	0.04	0.27	0.1	0.17	0.07	0.13	0.07	0.15	0.32	0.07	17.05	16.36	15.01	0.71	1.15	0.9	14.99	17.53	18.88	0.5	1.36	0.73	–	–	–	–	2.5638	6.7754
TRINITY_Sp_DN13137_c0_g1		0.98	0.41	0.31	0	0.1	0.23	0.98	0.95	0	0.07	0.06	13.88	10.76	21.11	4.81	5.15	5.59	9.43	5.09	7.76	3.08	4.5	4.68	–	–	–	–	5.0271	4.3814
TRINITY_Sp_DN13137_c0_g2		2.22	2.21	0.95	0.87	0.53	0.71	2.06	2.4	0.78	0.46	0.74	15.22	10.4	18.32	12.17	10.89	11.08	10.39	6.58	8.98	14.59	12.01	13.46	–	–	–	–	–	–
TRINITY_Sp_DN13198_c0_g1		2.63	0.57	0.75	0.3	0	0	2.52	2.37	0	0	0	12.7	6.32	5.43	0	0	0	4.97	5.42	7.76	0	0	0	–	–	–	–	–	–
TRINITY_Sp_DN13198_c0_g2		7.84	9.3	4.82	0	0.05	0	9.4	17.72	0	0	0	31.08	33.42	21.99	0	0.05	0	25.99	19.47	27.44	0.05	0	0	–	–	–	–	–	1.6131
TRINITY_Sp_DN14821_c0_g1		0	0	0	0	0	0	0	0	0	0	0	2.85	4.29	4.2	2.7	7.14	5.39	8.31	8.06	1.85	1.43	7.54	2.25	–	–	–	–	–	–
TRINITY_Sp_DN16404_c0_g1		0.24	0	0	0.54	0.55	1.09	0.25	0	1.85	1.14	1	2.6	0.4	0.42	3.59	6.05	2.89	0.43	0.45	0.63	5.35	9.39	2.75	–	–	–	–	–	–
TRINITY_Sp_DN17745_c0_g1		0	0	0	0	0	0	0	0	0	0	0	6.62	3.8	0	2.4	3.11	4.78	2.45	7.76	3.84	2.54	5.34	0	–	–	–	–	–	–
TRINITY_Sp_DN17926_c0_g1		2.85	3.06	6.18	57.92	52.07	57.36	15.84	7.91	63.33	78.31	85.81	8.32	11.59	7.14	46.33	49.02	27.63	13.2	13.91	10.8	32.81	36.59	35.05	–	–	–	–	–	–
TRINITY_Sp_DN17980_c0_g1		0	0	0	0	0	0	0	0	0	0	0	3.94	0.62	1.87	0	0	0	0.69	0.36	0.63	0	0	0	–	–	–	–	–	–
TRINITY_Sp_DN18716_c0_g1		1.74	1.31	0.53	1.47	1.31	1.65	1.31	2.57	4.1	2.15	4.44	3.39	7.44	3.44	2.15	4.33	5.09	6.92	4.06	7.87	2.48	2.46	4.09	1.3161	–	–	–	–	–
TRINITY_Sp_DN19752_c0_g1		6.48	13.74	6.67	8.5	9.68	6.16	8.4	11.35	9.25	9.72	8.23	3.22	4.26	3.12	1.72	3.84	3.08	3.75	5.68	3.76	2.64	2.5	0.58	–	–	–	–	-1.9429	-1.7146
TRINITY_Sp_DN20406_c0_g1		0	0	0	0	0	0	0	0	0	0	0	11.61	19.77	7.02	25.85	7.89	17.22	11.11	9.1	19.58	30.32	18.71	18.01	–	–	–	–	Inf	Inf
TRINITY_Sp_DN20448_c0_g1		2.83	5.22	1.39	0.43	0.66	1.09	4.26	5.33	0	0.34	0	2.46	2.84	1.44	1.58	1.37	2.92	1.54	4.48	4.31	1.85	0.2	2.33	–	–	–	–	–	–
TRINITY_Sp_DN20512_c0_g1		5.26	2.72	7.93	3.91	1.45	3.36	7.77	3.79	0	3.1	0	7.75	22.32	9.45	4.86	6.89	6.83	5.71	4.27	26.98	6.4	6.23	8.57	–	–	–	–	–	–
TRINITY_Sp_DN20870_c0_g1		0	0	0	0	0	0	0	0	0	0	0	5.76	3.89	6.41	0	0	0	0.97	0	1.75	0	0	0	–	–	–	–	–	Inf
TRINITY_Sp_DN20907_c0_g1		1.11	1.09	0.61	0.46	0.23	0.08	4.38	2.37	0.6	0.16	0.73	7.39	10.06	4.52	1.78	2.44	1.53	14.66	10.96	11.23	1.9	2.88	1.96	–	–	–	–	2.4814	2.5971
TRINITY_Sp_DN2172_c0_g1		0	0.28	0	0	0	0	1.09	0	0	0	0	3.92	0.45	3.27	0.73	0	0.24	0	0.25	3.12	0	0.27	0.45	–	–	–	–	–	–
TRINITY_Sp_DN2899_c0_g1		0	0	0	0	0	0	0	0	0	0	0	6.84	4.89	0.91	3.05	4	3.35	2.37	1.06	7.1	1.07	0.37	0.61	–	–	–	–	Inf	Inf
TRINITY_Sp_DN2909_c0_g1		0	0	0	0	0	0	0	0	0	0	0	6.63	8.31	3.48	5.1	4.87	2.26	8.02	6.18	5.19	7.12	7.11	3.05	–	–	–	–	Inf	Inf
TRINITY_Sp_DN3216_c0_g1		0	0	0.64	0	0	0	0	0.11	0	0	0	2.2	2.33	0.24	0.62	0.38	0.7	4.96	4.56	4.46	0.28	0	0.52	–	–	–	1.8242	–	–
TRINITY_Sp_DN3652_c0_g1		0	0	0	0	0	0	0	0	0	0	0	0	0	0	0	0	0	0	0	0	0	0	0	–	–	–	–	–	–
TRINITY_Sp_DN3718_c0_g1		0	0	0	0	0	0	0	0	0	0	0	3.15	1.86	2.3	3.58	10.69	3.44	0.95	2.1	1.9	2.49	3.76	7.66	–	–	–	–	Inf	Inf
TRINITY_Sp_DN4617_c0_g1		2.63	0	0	0	5.47	0	0	0	0	0	0	0	0	0	0	0	0	0	2.13	3.65	0	0	1.17	–	–	–	–	–	–
TRINITY_Sp_DN5091_c0_g1		1.16	1.24	0.48	0	0	0	0.58	2.11	0	0.29	0	5.56	8.88	3.53	0.59	1.25	1.27	8.18	6.99	8.34	1.23	0.76	0.56	–	–	–	–	Inf	2.2574
TRINITY_Sp_DN5349_c0_g1		0	0	0	0	0	0	0	0	0	0	0	6.51	0	1.38	2.83	0	0	2.69	3.41	2.85	0	0	4.31	–	–	–	–	–	–
TRINITY_Sp_DN5450_c0_g1		0	0	0	0	0	0	0	0	0	0	0	3.1	1.56	2.76	0.94	0.74	0.35	0.9	0	2.59	1.16	1.89	1.09	–	–	–	–	–	Inf
TRINITY_Sp_DN7635_c0_g1		0	0	0	0	0	0	0	0	0	0	0	9.97	12.02	12.25	8.9	10.66	7.16	6.01	6.41	7.06	16.59	10.49	11.55	–	–	–	–	Inf	Inf
TRINITY_Sp_DN7677_c0_g1		0.46	1.11	0.75	1.06	1.73	1.24	1.4	1.73	0.94	1.98	1.2	3.13	3.02	2.36	7.58	6.04	6.97	2.44	1.34	3.76	6.83	9.46	9.09	–	–	–	–	1.9001	–
TRINITY_Sp_DN7733_c0_g1		0	0	0	0	0	0	0	0	0	0	0	5.96	3.29	2.03	8.98	5.81	8.32	4.19	4.94	5.63	7.67	8.56	7.42	–	–	–	–	Inf	Inf
TRINITY_Sp_DN8436_c0_g1		0	0	0	0	0	0	0	0	0	0	0	0	0	0	0	0	0	0	0	0	0	0	0	–	–	–	–	–	–
TRINITY_Sp_DN9129_c0_g1		0.82	0.9	0.62	0.84	1.21	1.6	1.67	2.49	1.05	0.96	2.63	5.77	4.2	3.2	2.87	3.31	5.95	4.71	4.88	5.41	2.15	2.36	4.04	–	–	–	–	1.2726	2.1207
TRINITY_Sp_DN924_c0_g1		0	0	0	0	0	0	0	1.57	0	0	0	0.88	0	0.63	0.69	0	0.66	0	0	0	0.7	2.19	0	–	–	–	–	–	–
TRINITY_Sp_DN9318_c0_g1		0	0	0	0	0	0	0	0	0	0	0	27.35	20.72	31.3	6.96	10.13	10.12	26.4	20.34	21.73	9.82	7.99	5.27	–	–	–	–	Inf	Inf
TRINITY_Sp_DN9784_c0_g1		0.11	0.24	0	0	0	0	0	0	0	0.12	0	46.44	61.74	47.32	3.65	3.35	4.27	56.38	33.79	62.22	6.62	5.37	3.91	–	–	–	–	Inf	8.4238
TRINITY_Sp_DN9927_c0_g1		0.34	0	0.12	0.07	0.22	0.21	0.07	0.16	0.15	0.34	0.23	3.09	3.8	4.8	3.8	2.99	1.86	2.44	3.17	6.63	1.99	3.09	1.07	–	–	–	–	3.6672	4.3358
TRINITY_Sp_DN9955_c0_g1		8.55	16.3	3.36	0.21	0.84	0.62	9.03	10.62	0	0	0.24	6.98	3.8	4.47	2.64	2.12	4.69	4.34	4.3	4.17	2.58	2.28	1.65	–	–	–	–	–	–
Sp-R_1-10k_transcript/38987	HRT-type transcription factor	3.83	9.91	3.89	15.28	11.08	10.72	4.91	6.29	14.77	12.67	10.23	3.6	4.99	3.6	9.85	12.65	14.74	3.59	2.02	3.74	14.06	14.88	10.21	–	–	–	–	–	–
TRINITY_Sa_DN10914_c0_g1		33.12	39.97	13.76	85.68	62.07	63.58	38.83	46.91	89.56	71.06	54.71	0.05	0.05	0	0	0	0	0	0.05	0	0.11	0	0.05	–	–	–	–	#NAME?	-10.211
Sp-R_1-10k_transcript/12289		0	0.08	0.22	0.08	0	0	0	0.08	0	0	0	0.25	0.08	0.51	1.93	0.72	1.03	0	0.34	0.06	1.79	1.41	1.75	–	–	–	–	4.907	–
Sp-R_1-10k_transcript/1278		1.41	0.67	0.82	1.67	1.81	1.97	1.59	1.59	3.08	1.55	2.67	1.17	0.58	1.23	3.77	3.78	2.6	0.42	0.17	0.73	2.6	2.6	2.53	–	–	–	–	–	–
Sp-R_1-10k_transcript/12784		3.05	3.34	0.67	3.12	4.01	3.01	4.72	4.82	2.63	1.8	2.34	2.51	1.45	1.96	7.15	6.46	6.82	1.14	0.96	1.14	5.75	7.83	8.12	–	–	–	–	–	–
Sp-R_1-10k_transcript/17337		0	0	0	0	0	0	0	0	0	0	0	0.54	0.66	0	3.09	3.49	2.69	0.38	0.99	1.43	3.42	3.15	3.46	–	–	–	–	Inf	Inf
Sp-R_1-10k_transcript/18614		0.67	0.07	0.64	1.36	0.79	0	0.36	0.83	0.93	1.3	0.11	1.83	2.56	2.83	7.85	7.54	3.95	1.41	2.06	2.12	8.53	9.03	5.51	–	–	–	–	2.7488	2.0337
Sp-R_1-10k_transcript/19111		8.93	8.56	4.82	9.85	11.49	9.07	9.7	12.19	13.79	9.51	12.01	2.8	1.88	2.92	5.37	5.63	3.32	1.31	0.64	1.12	5.02	6.59	3.01	–	–	–	-1.0476	-1.5081	-1.8873
Sp-R_1-10k_transcript/20307		0.63	0.88	0.3	1.64	2.03	1.01	1.35	2.53	1.75	0.95	1.49	2.29	2.33	2.73	10.53	9.19	8.2	1.5	1.87	2.3	8.43	10.37	6.93	–	–	–	–	2.131	1.6401
Sp-R_1-10k_transcript/2064		0	0	0	0	0.06	0	0	0	0	0	0	0	0	0	0	0	0	0	0	0	0	0	0.04	–	–	–	–	–	–
Sp-R_1-10k_transcript/22273		5.07	4.08	4.38	4.44	4	3.63	5.55	7.41	4.02	4.49	6.33	2.38	3.23	2.33	5.61	7.86	4.16	2.35	3.22	2.89	7.32	7.24	4.72	–	–	–	–	–	–
Sp-R_1-10k_transcript/23027		0	0	0	0.16	0	0	0.31	0	0	0	0	1.03	1.37	1.01	17.43	11.2	9.89	0.94	0.69	0.5	10.85	11.09	19.36	–	–	–	–	7.2981	Inf
Sp-R_1-10k_transcript/24157		3.72	2.54	3.76	7.96	9.32	7.54	5.46	4.62	7.76	6.59	6.6	5.1	4.95	4.68	14.43	17.68	10.52	4.5	3.77	5.63	14.8	16.5	11.55	–	–	–	–	–	–
Sp-R_1-10k_transcript/24963		2.79	2.41	1.26	2	2.93	2.42	2.59	3.43	1.7	2.13	1.84	1.41	1.5	0.5	3.49	5.01	3.09	0.86	0.32	0.91	3.81	5.31	3.95	–	–	–	–	–	–
Sp-R_1-10k_transcript/26724		6.02	7.4	1.57	1.43	1.31	1.97	5.15	10.4	1.51	0.65	0.84	9.22	6.3	7.86	11.56	8.27	5	5.06	3.39	5.1	8.78	11.26	6.31	–	–	–	–	1.9594	–
Sp-R_1-10k_transcript/31346		0.44	0.19	0.2	5.32	5.97	4.93	0.73	1.79	2.42	3.67	4.66	4.77	3.78	3.4	11.22	11.88	20.58	1.54	2.14	4.41	14.54	13.61	24.3	–	–	–	–	–	3.4978
Sp-R_1-10k_transcript/31902		0.45	0.2	0.03	0.04	0.23	0.27	0.36	0.36	0.3	0	0.4	0.82	1.01	1.08	6.53	5.48	5.01	0.96	0.82	1.62	6.75	6.7	6.7	–	–	–	–	4.5352	–
Sp-R_1-10k_transcript/32165		3.21	2.5	1.31	9.09	10.5	12.25	4.79	5.56	9.02	7.6	11.7	16.54	11.5	17.51	39.96	39.1	30.11	7.71	6.5	9.12	40.62	40.53	31.84	–	–	–	–	1.3422	2.3531
Sp-R_1-10k_transcript/32869		0	0	0	0	0	0	0	0	0	0	0	6.81	5.78	3.48	17.59	11.97	11.47	3.41	3.46	3.57	14.46	12.76	14.11	–	–	–	–	Inf	Inf
Sp-R_1-10k_transcript/33335		0.08	0	0.14	2.99	1.82	2.01	1.1	2.43	2.96	2.15	1.92	0.16	0.34	0.69	8.68	7.39	6.79	0.53	0.14	0.09	6.38	11	8.69	–	4.0024	–	–	1.3138	–
Sp-R_1-10k_transcript/34561		0.24	0	0	0	0	0	0	0.51	0.27	0	0	5.22	5.61	2.14	11.17	7.18	5.69	6.93	5.18	4.13	9.03	8.69	9.99	–	–	–	–	Inf	5.2301
Sp-R_1-10k_transcript/37374		0.4	0.28	0.28	3.06	4.08	3.19	0.69	1.26	1.93	2.26	2.38	6.81	2.96	6.68	32.42	22.7	24.91	3.96	2.42	1.87	30.01	34.55	26.62	–	–	–	–	2.5158	3.7741
Sp-R_1-10k_transcript/37450		6.09	8.69	1.72	18.76	21.75	24.11	9.66	11.95	17.87	15.82	16.69	23.53	12.99	23.43	46.24	33.39	40.85	9.09	7.83	14.03	42.42	50.11	54.51	–	–	–	–	–	1.5158
Sp-R_1-10k_transcript/37798		1.39	1.4	1.09	10.15	11.11	9.95	1.49	1.09	28.38	12.97	17.35	1.46	1.03	1.12	14.2	13.13	13.53	0.69	0.47	0.36	10.62	14.37	17.55	–	–	–	–	–	–
Sp-R_1-10k_transcript/38837		0.49	0	0	3.63	3.28	3.6	0.14	0	3.03	3.86	4.38	4.4	3.78	5.59	27.14	26.6	21.32	3.92	1.22	2.64	28.65	28.71	25.22	–	–	–	–	2.387	4.5374
Sp-R_1-10k_transcript/39140		18.69	21.79	9.52	5.97	9.26	9.64	22.32	24.87	8.23	7.61	8.53	18.28	18.38	14.16	23.02	35.57	23.99	25.17	22.28	17.93	25.07	28.73	21.78	–	–	–	–	1.2961	–
Sp-R_1-10k_transcript/39689		0.27	0.72	0.1	1.77	1.19	1.61	0.34	0.58	0.73	1.36	1.07	7.12	7.5	11.41	24.37	29.9	24.97	6.57	4.58	9.74	24.3	31.33	23	–	–	–	–	3.6545	4.1289
Sp-R_1-10k_transcript/41627		0.27	0.29	0	3.59	3.14	3.22	0.48	0.12	3.6	5.31	4.38	1.24	1.34	0.26	7.2	7.23	23.39	1.36	0.53	2.06	8.68	5.32	14.48	–	–	–	–	–	–
Sp-R_1-10k_transcript/42465		0.17	0.06	0.05	0	0.36	0	0.06	0.06	0.4	0.06	0.19	0.19	0.41	0.42	1.23	4.93	1.11	0.15	0.51	0.51	5.47	4.12	1.5	–	–	–	–	3.9059	–
Sp-R_1-10k_transcript/43291		14.62	29.61	7.6	12.96	12.19	13.4	21.13	22.34	17.37	13.27	16.23	9.4	7.33	9.75	16.43	20.3	15.4	5.12	5.63	6.51	20.11	20.46	15.09	–	–	–	–	–	–
Sp-R_1-10k_transcript/5148		1.67	2.05	0.2	1.48	1.07	1.12	1.79	3.34	1.9	1.09	1.43	5.09	2.7	3.99	4.39	4.31	3.7	1.48	2.57	2.62	3.23	4.46	4.44	–	–	–	–	1.3277	–
TRINITY_Sa_DN11499_c0_g1		2.28	3.13	0.39	1.83	1.38	3.19	6.48	4.83	1.76	0.72	1.32	0.17	0.17	0	0.77	1.71	1.72	0	0.4	0.71	2.23	1.68	4.16	–	–	–	–	–	-4.5149
TRINITY_Sa_DN11499_c0_g2		5.14	2.85	1.83	4.95	5.01	4.84	7.28	7.21	5.46	4.77	2.97	0	0	0	0	0	0	0	0	0	0	0	0	–	–	–	–	#NAME?	#NAME?
TRINITY_Sa_DN12712_c0_g1		25.64	30.54	4.87	8.88	9.57	12.14	14.2	27.61	17.67	12.83	13.79	0	0	0	0	0	0	0	0	0	0	0	0.17	–	–	–	–	#NAME?	#NAME?
TRINITY_Sa_DN15955_c0_g1		5.34	5.63	4.62	9.62	8.99	13.5	6.11	7.14	10.89	8.68	9.78	0.44	0.89	0.53	2.25	5.32	1.24	1.42	1.18	0.93	2.89	2.41	2.55	–	–	–	–	-2.2891	-3.4111
TRINITY_Sa_DN18316_c0_g1		9.4	9.87	3.32	15.65	16.66	16.76	9.06	14.56	19.18	14.02	15	0	0	0	0	0	0	0	0	0	0.06	0	0	–	–	–	–	#NAME?	#NAME?
TRINITY_Sa_DN18641_c0_g1		14.89	17.14	9.84	1.09	0.5	0.99	39.36	51.73	2.08	0.93	1.17	0	0	0	0.25	0.36	0.17	0	0	0	0	0.55	0.33	–	1.3196	–	–	–	#NAME?
TRINITY_Sa_DN19045_c0_g1		9.62	8.7	7.01	9.39	7.51	13.69	10.9	12.19	16.12	11.15	7.88	0	0	0.06	0	0	0	0	0	0.06	0	0	0	–	–	–	–	#NAME?	-8.989
TRINITY_Sa_DN20119_c0_g1		33.21	38.72	13.73	68.41	83.07	72.48	40.92	67.72	65.55	55.17	66.41	0.05	0.39	0.05	0.45	0.34	0.37	0.16	0	0.1	0.24	0.23	0.97	–	–	–	–	-7.986	-7.686
TRINITY_Sa_DN20573_c0_g1		9.48	12.23	2.73	4.35	6.5	5.02	8.98	12.46	4.7	4.2	3.48	0	0	0	0	0	0	0	0	0	0	0	0	–	–	–	–	#NAME?	#NAME?
TRINITY_Sa_DN21146_c0_g1		10.2	6.28	8.1	4.93	5.44	4.78	15.48	13.62	4.75	6.1	5.98	0	0	0	0	0	0	0.13	0	0	0	0	0	–	–	–	–	#NAME?	#NAME?
TRINITY_Sa_DN22344_c0_g1		10.42	15.01	2.88	13.91	17.76	12.28	13.95	21.52	13.92	10.82	13.19	0	0.07	0	0	0.08	0	0	0	0	0.06	0	0	–	–	–	–	-9.4258	-8.933
TRINITY_Sa_DN22654_c0_g1		18.77	25.62	8.98	14.77	18.73	15.34	16.08	29.27	13.74	13.24	16.01	0	0	0	0	0.04	0	0	0	0	0	0	0	–	–	–	–	-10.664	#NAME?
TRINITY_Sa_DN23908_c0_g1		31.44	39.78	9.06	4.45	5.98	7.42	32.97	58.79	5.6	3.34	4.38	0	0	0	0	0	0	0	0.03	0	0	0	0	–	–	–	–	#NAME?	#NAME?
TRINITY_Sa_DN24269_c1_g2		82.73	123.24	28.15	23.63	29.29	23.79	87.09	112.34	33.69	21.42	29.59	0.07	0.14	0	0	0.08	0	0	0	0	0	0.16	0.07	–	–	–	–	-10.339	-10.552
TRINITY_Sa_DN24269_c1_g3		139.81	228.35	52.4	27.4	37.87	33.42	118.63	166.64	29.61	26.23	35.96	0.03	0.03	0.24	0.07	0.27	0.18	0	0.07	0	0.12	0.28	0.09	–	–	–	–	-7.8978	-10.686
TRINITY_Sa_DN24269_c1_g4		3.05	0	0.26	0	0.95	0	2.08	1.25	0	0	0	0	0	0	0	0	0	0	0	0	0	0	0	–	–	–	–	–	–
TRINITY_Sa_DN27381_c0_g1		3.8	4.94	0.88	2.8	3.71	2.67	4.29	7.46	7.69	2.83	3.89	0.17	0	0.17	0.06	0.13	0.06	0	0	0.06	0.39	0.33	0.18	–	–	–	–	-5.6321	-5.1771
TRINITY_Sa_DN28911_c0_g1		3.01	0.19	0.66	2.89	1.36	2.12	3.28	5.06	3.81	4.63	2.18	0	0	0	0	0	0	0	0	0	0	0	0	–	–	–	–	#NAME?	#NAME?
TRINITY_Sa_DN5992_c0_g1		14.79	19.81	5.76	36.52	58.01	61.61	17.73	33.46	37.37	32.52	47.47	0	0	0	0	0	0	0	0	0	0	0	0	–	–	–	–	#NAME?	#NAME?
TRINITY_Sa_DN6078_c0_g1		4.45	4.52	0.29	0.99	0.59	0.83	3.46	3.66	0.09	0	1.06	0.07	0	0.13	0	0.07	0	0.07	0	0.06	0.15	0	0	–	–	–	–	-5.4555	-5.8707
TRINITY_Sa_DN8619_c0_g1		4.83	3.01	3.77	0.97	0.77	0.76	2.45	2.66	2.27	2.25	3.75	0.51	0.92	0.76	0.19	0.68	0.82	0.18	0.09	0.42	0.48	0.2	0.63	1.7639	–	–	–	–	-2.7591
TRINITY_Sa_DN943_c0_g1		3.42	3.92	4.25	22.57	20.83	25.85	4.65	5.28	29.53	33.04	40.62	0	0	0	0	0	0	0	0	0	0	0	0.11	–	–	–	–	#NAME?	#NAME?
TRINITY_Sp_DN10503_c0_g1		2.71	2.01	2.49	3.22	2.73	2.64	3.11	3	3.62	3.2	3.38	19.9	12.7	13.65	19.03	20.85	16.75	10.04	8.42	9.9	22.17	19.48	18.62	–	–	–	–	2.2789	2.3045
TRINITY_Sp_DN10611_c0_g1		0	0.09	0	0.26	0	0.27	0	0	1.07	0.27	0.75	6.49	2.84	5.22	5.28	4.49	4.07	3.97	5.05	4.52	7.65	7.03	3.94	–	–	–	–	4.2659	6.9631
TRINITY_Sp_DN11953_c1_g1		0	0	0	0.32	0.33	0.51	0.04	0	0.61	0.9	0.67	22.48	17.05	31.55	15.06	14.79	12.21	14.11	12.59	18.37	17.71	16.48	12.05	–	–	–	–	4.7515	Inf
TRINITY_Sp_DN12332_c0_g1		10.05	13.23	4.28	1.71	2.22	2.1	8.8	11.15	1.08	2.24	1.8	22.93	18.07	15	27.36	25.28	35.63	18.13	10.52	12.35	22.31	25.48	37.67	–	–	–	–	3.415	–
TRINITY_Sp_DN12541_c1_g1		0.16	0.16	0.07	0.28	0.49	0.61	0.38	0.38	0.49	0.5	0.76	5.19	3.34	4.37	9.11	7.74	8.28	1.92	1.89	3.22	6.39	8.51	9.58	–	–	–	–	3.7427	4.6838
TRINITY_Sp_DN15473_c0_g1		0	0	0	0	0	0	0	0	0.65	0	0.82	7.19	2.22	1.32	4.92	12.95	4.4	7.48	9.44	9.43	7.79	9.79	6.79	–	–	–	–	Inf	–
TRINITY_Sp_DN18855_c0_g1		1.02	1.08	0.33	4.29	1.78	1.17	1.5	0	7.09	4.96	7.44	4.46	2	0	8	10.68	8.78	2.22	2.97	6.93	11.66	9.69	7.72	–	–	–	–	–	–
TRINITY_Sp_DN21268_c0_g1		0	1.66	1.26	0	1.58	1.57	5.35	0	0	0	0	5.56	2.99	1.17	1.98	0	0	0	1.43	1.81	1.4	0	1.1	–	–	–	–	–	–
TRINITY_Sp_DN21522_c0_g1		0	0	0	0	0	0	0	0	0	0	0	2.81	0.66	1.1	0.49	0	0	0.24	0	0.44	1.28	1.58	0.67	–	–	–	–	–	–
TRINITY_Sp_DN21989_c0_g1		0.61	1.68	0.29	0	0.35	0	0.66	0.35	0	0.74	0	3.14	1.87	2.93	2.07	0.69	2.34	0.89	1.54	1.08	4.04	2.91	1.88	–	–	–	–	–	–
TRINITY_Sp_DN4377_c0_g1		0	0	0	0	0	0	0	0	0	0	0	6.99	2.44	4.42	6.32	12.1	13.36	1.07	1.84	5.92	7.77	11.33	10.51	–	–	–	–	Inf	Inf
TRINITY_Sp_DN8800_c0_g1		0.6	1.45	0.93	0.21	0.11	0	0.29	0.53	0.57	0.43	0.11	10.32	4.15	7.3	7.98	6.73	10.07	3.5	2.23	5.19	11.84	9.92	9.53	–	–	–	–	5.1957	2.4155
TRINITY_Sp_DN9011_c0_g1		0	0	0	0	0.03	0	0.03	0	0	0	0	4.46	3.3	1.93	8.6	8.89	8.17	2.3	3.93	2.66	7.26	6.28	8.03	–	–	–	–	9.1313	Inf
Sp-R_1-10k_transcript/10843	HUA2-type transcription factor	3.42	2.66	2.19	5.22	6.56	5.65	3.81	3.9	3.88	3.69	7.04	2.04	2.31	2.26	6.29	7.38	6.03	1.79	2.82	2	5.7	6.48	3.56	–	–	–	–	–	–
Sp-R_1-10k_transcript/24640		2.75	3.1	0	1.3	1.03	1.43	4.6	5.86	2.66	0	0.8	9.33	6.46	9.42	17.52	13.58	15.46	7.48	7.91	6.75	14.4	20.06	10.74	–	–	–	–	3.188	1.7649
Sp-R_1-10k_transcript/545		1.17	0.92	2.01	2.8	2.98	1.34	2.01	1.42	2.6	2.1	3.75	1.36	2.27	1.11	5.17	6.34	3.28	1.32	2.16	1.25	3.77	4.39	4.07	–	–	–	–	–	–
Sp-R_1-10k_transcript/645		0.93	0.26	1.1	2.34	1.87	2.08	1.5	0.64	2.2	1.69	3.37	1.65	1.69	0.73	5.07	8.07	3.15	2.23	1.97	1.55	4.15	4.74	4.49	–	–	–	–	–	–
Sp-R_1-10k_transcript/717		1.49	1.04	4.27	7.14	8.3	5.61	3.58	2.19	4.88	4.41	8.25	1.47	2.73	0.78	6.93	10.84	5.88	2.79	5.38	3.1	4.91	5.26	8.42	–	–	–	1.4682	–	–
Sp-R_1-10k_transcript/767		0.65	0.53	1.7	2.66	2.31	2.09	1.56	0.88	1.12	0	3.05	1.57	0.3	1.11	2.29	3.14	1.37	2.4	2.44	2.69	2.58	1.99	1.95	–	–	–	1.6489	–	–
Sp-R_1-10k_transcript/940		0.51	0.68	3	3.3	2.46	2.31	1.43	1.24	1.67	2.27	3.57	0.79	1.38	0.26	2.67	3.77	1.99	1.57	2.07	1.13	1.52	2.36	3.63	–	–	–	1.2662	–	–
Sp-R_1-10k_transcript/986		0.04	0	0	0	0.33	0	0	0	0	1.64	0	0	2.1	0	3.32	5.05	3.89	0	0.58	0	1.73	3.82	2.59	–	–	–	–	4.7224	–
TRINITY_Sa_DN10775_c0_g1		12.07	11.17	11.93	22.86	21.64	21.96	16.41	15.5	21.58	15.25	22.36	0.09	0.34	0.17	0.19	0.63	0.19	0.55	0.09	0.36	0.2	0.61	0.18	–	–	–	–	-6.3981	-6.2309
Sp-R_1-10k_transcript/26111	KANADI-type transcription factor	2.37	2.91	2.58	0.76	0.44	0.4	3.09	2.75	0.88	0.55	0.83	6.78	6.02	8.7	4.2	5.17	7.73	4.46	3.72	5.92	2.3	2.72	5.39	–	–	–	–	2.9764	–
TRINITY_Sa_DN19857_c1_g1		3.86	2.72	1.93	0.58	0.39	0.19	4.21	4.25	0.75	0.8	0.52	0	0	0	0	0	0.08	0	0	0.08	0	0	0	–	–	–	–	–	#NAME?
TRINITY_Sa_DN24517_c0_g2		14.57	15.34	6.67	5	4.49	4.13	15.21	20.08	6.04	4.54	5.81	0.54	0.52	0.74	1.67	1.28	1.9	0.75	1.08	0.6	1.13	1.24	1.29	–	–	–	–	-1.9193	-4.6732
TRINITY_Sp_DN13716_c0_g3		0.58	0.41	0.21	0.04	0.04	0.12	0.27	0.33	0.13	0.04	0.13	2.98	3.27	2.7	1.86	2.08	3.47	3.93	3.54	3.97	2.05	2.24	3	–	–	–	–	4.7499	2.5529
TRINITY_Sp_DN19186_c0_g1		0.21	0	0	0	0	0	0	0.24	0	0	0	2.85	1.43	2.16	6.15	4.83	14.87	3.92	1.42	3.79	2.5	4.73	6.48	–	–	–	–	Inf	–
Sp-R_1-10k_transcript/10222	LEUNIG-SEUSS repressor complex	1.66	0.49	2.66	7.18	7.34	7.47	3.29	1.29	7.59	4.96	6.05	0.63	2.43	0.56	8.48	11.32	7.08	1.14	2.53	1.5	8.18	7.82	10.66	–	–	–	–	–	–
Sp-R_1-10k_transcript/10281		0.89	1.3	0	0.47	0	0	0	0.05	0.79	0	0.05	3.58	1.22	2.81	5.66	4.34	2.86	0.89	1.34	0.69	0.96	6.49	0	–	-4.7245	–	-1.034	4.3045	1.4381
Sp-R_1-10k_transcript/11004		5.16	5.15	5.11	11.59	12.73	9.12	7.51	9.24	11.71	10.34	11.48	3.85	2.94	2.68	14.24	12.94	11.03	3.63	3.66	3.99	11.96	13.8	12.64	–	–	–	–	–	–
Sp-R_1-10k_transcript/12691		0	0	0	0	0	0	0	0	0	0	0	0.63	1.81	0.87	8.48	6.75	7.99	0	1.43	1.8	6.61	10.21	6.47	–	–	–	–	8.4998	6.7473
Sp-R_1-10k_transcript/12956		4.39	3.61	3.38	7.84	8.93	8.42	5.74	5.42	9.05	5.53	9.72	3.23	3.26	1.82	9.28	9.3	7.45	2.89	3.11	2.9	7.21	9.71	8.11	–	–	–	–	–	–
[truncated: 1,048 more rows]

## Sheet: S9
Table S9 Summary of differentially expressed transcription factors among eight comparison groups
Comparisons	Number of differently expressed unigenes
Sa50YS vs. Sa0YS	61
Sa50R vs. Sa0R	140
Sp50YS vs. Sp0YS	137
Sp50R vs. Sp0R	43
Sp0YS vs. Sa0YS	1788
Sp50YSvs.Sa50YS	1854
Sp0R vs. Sa0R	1904
Sp50R vsSa50R	1905
Note: Using FDR<0.05 and │log2FC│> 1 as thresholds

## Sheet: S10
Table S10 The list of 265 transcription factors DEGs high expressed in Sedum plumbizincicola
geneID	Best-hit-A.th	Gene name	gene family	motif	FPKM Average								log2(Sp0R/Sa0R)	log2(Sp0YS/Sa0YS)	protein
					Sa0YS	Sa0R	Sa50YS	Sa50R	Sp0YS	Sp0R	Sp50YS	Sp50R
Sp-R_1-10k_transcript/32288	AT4G22810.1	AHL24	AHL transcription factor	PCC	0.0133333	19.8067	0.04	20.2233	0.113333	64.4767	0.0733333	65.3633	1.2572	2.6463	MDPSHHGHPLPPPFHTTNYQLQHHQFHHHQQPQNNSEDEQSGNSGQFNRGVKRDRNNNTNDEDHLNGSEGNDLMNSGGGSGEGNEINRRPRGRPAGSKNKPKPPIIITRDSANALRTHVMEVADGCDVVESISNFARRRQRGVCIMSGTGNVTNVALRQPASPSGAVIALQGRFEILSLSGSFLPPPAPPAATGLTIYLAGGQGQVVGGSVVGTLMAVGPVVIMAASFSNAAYERLPLDEDEAAQIPIHGGSGLESPIGQQQQQVMGDLNSAGLFHGLSPNMLNPVQVPGHEPYWATGVRPPY*
Sp-R_1-10k_transcript/38186	AT2G45430.1	AHL22	AHL transcription factor	PCC, WRNPLPNID	0.0566667	7.63667	0.025	12.6633	0.213333	53.61	0	64.5667	2.3782	1.5417	MMDQAASHGRPLPFLTRDLQLHHHQFLQQPQQVVHQQQHHHQQKGSEEEHEESESSSLLNRMEFESENNNNNSQMGPESTPRRPRGRPAGSKNKPKPPIIITRDSANALKSHVMEVANGCDISESVTNFARRRQRGVCILSGNGVVTNVTLRQPSSPSAVITLHGRFEILSLSGSFLPPPAPPAASSLTVYLAGGQGQVVGGTVVGPLMASGLVVIMAASFGNAAYERLPLDEEGGVGGVVNGISGSQISPRMIASQQQQMAGGADDDDASALFHGMNNNNGGNNNLASAEGYWN*
Sp-R_1-10k_transcript/42276	AT2G35270.1	AHL21	AHL transcription factor	PCC	0.0766667	50.9567	0.03	56.1867	0.416667	156.587	0.06	160.433	1.1853	1.9777	GHTHTHPPSIMSGLHLGTNSTPSPTSHHFLNHHQFLHLQKHTPNSEHDQFGQSQLFNTTPTPNNQHQGLELVRSGDESTGLEDGNTNNSGSGSGPPTRRPRGRPAGSKNKPKPPVIITKESANTLRAHLLEIASGCDVFESIAKYAAKRQRGICVLSGSGTVTDVTLRQPPGAGGGGPVVVLQGRFEILSLSGSFLPPPAPPGATSLAVYLGGGQGQVVGGNVVGALIAAGPIMIMAASFSNVAYERLPLDQEQEQAAEQHMMQSAGMDSMGQQQQQGLPFLNLPVNSSHAIDHGWSTGN*
Sp-R_1-10k_transcript/37448	AT2G45850.1	AHL9	AHL transcription factor	PCC, AT_hook	7.11	2.99	12.215	4.92	18.24	10.21	23.9867	6.93333	1.3277	1.0022	MERRDTMPGSYYIQRGMVPGGAGQQSGIHGSQDFSQISSQNIQFQSNVVAGGSSMDSLQLEPISTSSTHSVDVSLPSAVPQKKRGRPRKYGPDRGVSLGLATTSPHVAKVSHAPSSSEHKRGRGRPLGSGRKHQVAATFGGSVAGMGFTPHVITIAVGEDITTKIMSFSQQGPRAVCILSANGSVSTVTLAQPSTSGGTLTYEGRFEIICLSGSYLVTDGDGSRTRSGGLSVSLASSDGRVIGGGVGGMLIAASPVQVIVGSFLWGNPKTNNINMSMEVQEDTTNSDPHAADHNVTPGSVRSNQSLTPNSSSMGGGGGGWPHIMRPHDMRDAHTDIDLMRE*
Sp-R_1-10k_transcript/37656	AT3G04590.2	AHL14	AHL transcription factor	PCC	7.28	1.47333	8.595	1.18667	22.32	21.13	20.1167	18.9933	3.386	1.2663	SVIYMEPNDTRLNSYYQHHHHHHQPQRHHLQTVHTPSPASPTSNGGILHLKPESTTGAGSTSSPLMYTQSVQPGPNSTDGSLRRKRGRPRKYGTPEQALAAKKATSLSSSVAAQGAVKKREAGGGGGHPPKKSQQLHQQQLAELGQGFTAHIINVTAGEDVYQRIMLFMQQSKRELCILSASGSISNASIRQPATSGGGIMYEGRFELVSLSGSYVHTDNGETSGGLSVCLCDTNGQIIAGGVVGPLVAVGPVQVIVGSFLIVPSKGNDVSAINISPASQLASPVACASMSGGGYRPSVEVTERVQSNSNDEQHNIESNPFMIQSRNTHMVPPRATTDWMGGSETRSGSYEFLGRSGHGPFRPQENGGDYNQMGD*
Sp-R_1-10k_transcript/39863	AT2G33620.4	AHL10	AHL transcription factor	PCC,AT_hook	2.96333	4.92	4.125	4.97	17.8833	20.7367	16.46	18.7533	1.6308	2.2102	MSGGESGVMSSRDAYGSGGGGGFHHSVQAQPVVQNMRVAYGSDGGTVYEPMMLMSPSYQGSSGNGGAVDSAVGLHNVINMNMDMSSKDLMKKKRGRPRKYAPDGDMPFTVVSPIQAVPVAIQSPAIFSQPQSGNVIVPPLESGQLSLTFVKKRGRPPGSVNKKKKETRGQGGIGFIPHILTVKIGEDVSAKILSFSQHGSRAVCILSASGAISNVTLRQPAASGGTVTCEGRFEILSLSGSFFLTETDGQRMRSGGITVSLSGPDGRVMGGGVAGLLIASSPVQVILGTFNVDGNKETKTRRQEQPAPVLHNEPLVEGNTGANSSPSGASLSESSSGGGSGSPLNQLGMGIPNNNIPQPQGMPWK*
Sp-R_1-10k_transcript/36156	AT2G33620.1	AHL10	AHL transcription factor	PCC, AT_hook	7.13	12.59	10.12	16.1067	24.7	54.03	28.2833	53.0233	1.6646	1.4275	TFSLPPIHCLHFIYFAFHHIFPLPDFIGDFSVGYASLAAGEMSGGESGVMTSREAYGSSGGGIHHSEQQQPGIQNMRVPYGSDGGTLYKPMMSMTPYQESAGNGGVVESDVGLSNGINMNMDMGSGEMMKRKRGRPRKYGPDGAMPFSVVSPIQAVPVATQSPAIFSQTQPTHVILPPPESTPLSPTSVKKRGRPPGSVNKKKKETRGPAAIDFIPHIITVKIGEDVSAKILSFSQHGSRAVCVLSASGAISNVTLRQPATSGGTVTCEGRFEILSLSGSFFLTETNGQRMRSGGMTVSLSGPDGRVMGGGVAGLLIAASPVQVIVGTFNADDSKETKTPRQKEQAPPALHDEPLIGSNTAAISSPSGASLSESSSGNGSGSPLNQHGIGIGIPNSNIP…
TRINITY_Sp_DN8621_c0_g1	AT4G12080.1	AHL1	AHL transcription factor		0.166667	4.37667	0.28	7.12667	3.51	43.5967	3.54	33.71	2.8491	4.0165
Sp-R_1-10k_transcript/34647	AT1G13260.1	RAV1	AP2/ERF transcription factor	B3, AP2, At2g31720-like	0.336667	3.72667	0.555	7.16667	20.3833	45.4867	15.3333	45.5267	3.1779	5.5873	GTSQALSFISLSISIFQPCLSHYHLLRWFLLFQSYLSSVDYYTVSLFTKTLVLVQINQYLTFSNMEKSFTDESTATSDSTSVVSRSKKLKIDEKLSRMGSGASVIIDAEMTSAIVYRNNGVVLDAESKKLPSSKYKGVVPQPNGRWGAQIYEKHQRVWLGTFNEEEEAARAYDTAAQRFRGRDAVTNFKPLATETVERDAVESVFLNSRSKAEIVDMLRKHTYADELEQNRNSVRLDERNNNGLERVGGGGKSVGKKEHLFEKVVTPSDVGKLNRLVIPKQHAEKHFPLNSSGVTSSAAAASKGVLLNFEDRNGKVWRFRYSYWNSSQSYVLTKGWSRFVKEKGLLAGDAVSFERSNGADRQLYIDLKPKNGSSEPDSTKLSGSESLHSTSFRLFGVNI…
Sp-R_1-10k_transcript/44285	AT5G65510.4	AIL7	AP2/ERF transcription factor	AP2	0.783333	7.90333	1.6	10.3067	16.5767	17.0567	20.91	16.53	0.65468	4.1411	MMINDDDQAGSSTGEIMLFGVRVVVDPLRKSVSLNNLSQYQQPQLQPTASYTSADEASAHRHAYSSPTVPRDRKRGVPWTEEEHKLFLVGLQSVGKGDWRGISKNYVKTRTPTQVASHAQKYFNRRANLHIRRRRRSSLFDITADTITATPVKDIVTDINQGKMNHGNHAMALEKPMEHLSISQGCDQNAPIRGLDLNVAPTSTIDPRVMTLGLSLSYDQTYSSQNSRNSGYQAIPIFVTADSFIKVS*
Sp-R_1-10k_transcript/38518	AT4G39780.1	ERF60	AP2/ERF transcription factor	AP2	0.19	0	0.25	0.233333	145.02	394.887	105.5	410.28	Inf	9.1563	MAAATDFYSSGDSVFLEDLHHEEQLIGRALQPFINTTTLTSSFNSHSNQFQLRSPDQSFNYIHGFNQTTEPIGLNGLTPSQIYQIQSQLYLQQITTDRTRNNFLCPKPAPMKSSSSPKPNKLYRGVRQRHWGKWVAEIRLPRNRTRLWLGTFDTAEDAAMAYDQAAYKLRGDSARLNFPCVRNLPRSSLHASVDAKLEAICQTLSSTNNSKTKKSTTTTTTTKALKTETTSLEVCDEAQQLELGGCMSSPESGISYLDFAEVEWDECDNKLCLEKFPSAEIDWAAI*
Sp-R_1-10k_transcript/43506	AT4G13620.1		AP2/ERF transcription factor	AP2, PulA_N1	0	7.23333	0.1	10.0333	0.366667	155.25	0.22	237.083	3.986	Inf	DSLPFQSLSSILDIVVKMEHHPYGMMFCSSDSFYDDQWLLSTTSDDSSSSADQESSLTSYISATYLDQLQQVDIKLPTMFGLNMPQSFLDSFPDENRNMLSIAASTSSYNQWLKNHRWLNARNTQPMKHTTNIIQTPQQNRTTSPNQAKSYRGVRQRHWGKWVAEIRLPRNRTRVWLGTFDTAEDAALAYDTAAYILRGDYAQLNFPHQKHQLETNSLSGSTKALLEAKLHAIATKPKKIVVTTSPQYPDHQPLKSLEKSEAASSTTRKDADQVVKRESIDLGEEFIGGTGFGDYFHEGVGEMECGVQLSRMPSLDMDVIWDAILVSES*
Sp-R_1-10k_transcript/36121	AT1G78080.1	RAP2.4	AP3/ERF transcription factor	AP2	18.01	26.42	23.75	58.0167	28.81	128.717	33.5533	122.593	1.8512	0.32034	MDFYLRNRVGSDPILGGELMEALGPFMPAASTSSDLSFYTNPNPVNSMFEQVDQLDFYYSQFQTQQYPVPHQQPYSNSNNDYVMNLLSPKPVQMKQVGAGQVKSMKLYRGVRQRHWGKWVAEIRLPKNRTRLWLGTFDTAEEAALAYDQAAYMLRGEFARLNFPHLKHSGSFVNGEFGEFRPLHSSVDAKLQAIVKEMNEEAKFGKSSKRKSTKSKVECLNESPCNESSVMTFQEFDYKVESNNDSSSGSSPISELTFADFDDGVTDWNPMSENFILEKHPSYEIDWASILA*
Sp-R_1-10k_transcript/45485	AT1G46768.2	RAP2.1	AP2/ERF transcription factor	AP2	0.0966667	0.0666667	0.2	0.0733333	59.47	216.58	35.9867	303.09	11.266	8.9345	GTPTKFPPCAEKFNLFRKMSCNGCRVLRKGCSESCILRPCLQWIDSAESQGHATVFVAKFFGRAGLMSFISNVPQSQRPALFQSLLFEACGRTVNPVNGAVGLLGTGNWHLCQAAVDTVLRGGTLRPLSQADFFKVDDLSSEEATCSDVWNGGVVKGHKAMADVDLRLCSSGERVKSEKRRRRPGTPSEESGTSFERGQNWNIETERLQAGEWELPRGDIKLLELFR*
Sp-R_1-10k_transcript/21165	AT4G19100.2	PAM68	AP2/ERF transcription factor	AP2	0.426667	1.70333	1.175	2.17	33.8367	6.16667	46.16	11.7533	1.4133	5.9297	MATPSEASTLEQIKQHLFSGLLSPVNVNPTGSNSAESVLTTSSDSPASFCNHGASTMLESCNSFEFDQLPNNFFSFDPKSESIDFEFATTVTTSKKPQNRSRKPSLNISLPSKSEWIDLHQAAATATATVDVKSKAVTSEEWHHRGVRRRPWGKFAAEIRDPNKRGARVWLGTFDTAIDAAKAYDRAAFKIRGSKAILNFPLEIAELCRVDNCTVAESGTKRRRVDEEVSEIEV
Sp-R_1-10k_transcript/43011	AT5G51190.1	ERF105	AP2/ERF transcription factor	AP2	1.16333	15	3.5	22.79	4.25	13.9	7.35667	46.7367	-0.5529	1.5376	MNSLMASVDESSFLDSIQQFLLTEDFGYDFSSISVETLLSDSGLSSSVGSSAELCFGYVKTEHEGSEGSGISSSAMSGGGLPPKPSRLSSRKPVALKVAIPTVAAESDEGEGVKYRGVRRRPWGKYAAEIRDPARKGARVWLGTYDTSIEAARAYDAAAFKMRGSKAIVNFPLEVGKNQEEDESAAVMESGRKRRRVVENGSSRDVEKKMVKKEEVTAGATPLTPSSWAAWESEEVLGIFTVPPLSPYTPLVCSQIKIGLNVNEVRK*
Sp-R_1-10k_transcript/37101	AT5G61600.1	ERF104	AP2/ERF transcription factor	AP2	0.693333	7.49333	2.565	13.8667	5.13667	29.0233	3.27333	79.0133	1.5141	2.5084	MATPSEVSTLEQIKQHLFGGLLSPVNLKPFISSSDSSESVLTSSSDSPVSFSNYQTFNKLESFNSFEFDQLPNEFFSFQSTDVEIAAKDEVIDLIEISTNSQNRISKSSNKRKQPLNISLPNKTKTKTVTIDDDRHYRGVRRRPWGKFAAEIRDPNKRGARVWLGTFDTSIDAAKAYDRAAFELRGSKAILNFPLDIAESCSVVSDVDCGRKRRRLEEDMVEIEAEEEKFVNVAAVDETASYWDFDETEMRGIFDVPPLSPLGLCSAISI*
TRINITY_Sp_DN12180_c0_g1	AT4G17500.1	ERF100	AP2/ERF transcription factor		0.303333	1.47	0.71	8.19	6.63	29.79	1.34667	40.2933	3.8445	4.0158
TRINITY_Sp_DN11164_c0_g1	AT3G23240.1	ERF1	AP2/ERF transcription factor		0.0233333	0.173333	0.04	0.626667	13.8067	22.6167	20.0767	12.36	6.5824	8.7184
TRINITY_Sp_DN3303_c0_g1	AT5G47230.1	ERF5	AP3/ERF transcription factor		0.376667	0.84	0.8	1.28667	6.88333	14.8867	5.06333	46.6533	3.6585	3.6054
Sp-R_1-10k_transcript/44555	AT5G25190.1	ESE3	AP2/ERF transcription factor	AP2	3.74333	6.27667	6.715	8.98	58.5267	22.3933	31.6867	18.53	1.3897	3.6276	MELGLSLGNGSATKTNSNGRFLHTVAEGDGSSPISAASSFEMNNKRSLSGEEGEEFGQNDCRKKLRLSKEQSAFLEESYKEHNTLSPKQKVALAKKLDLRPRQVEVWFQNRRARTKLKQTEVDCEYLKRRCETLSEENRRLEKELQDLRALNSSNTMFCLKSPATTLTMCSSCEAAQATTVTYFPQVPKSGTFYSFPGSDLVTPGTSSPQ*
Sp-R_1-10k_transcript/31060	AT1G68550.1	CRF10	AP2/ERF transcription factor	AP2	0.123333	0.0166667	0.23	0.1	10.1	31.16	6.43667	25.85	9.8308	5.7882	MTQPLSINNLKMKSSVGAGAHFSAKSVKKVRIICSDPYATESSDDEEFKVVKRSKKYVQEIEIPKQICEENEVSPISSALYSDSNVSKSSGKSKRRMVNKHVGRRPPSSMLKGVRQRKWGKWAAEIRDPFKGVRLWLGTYTTAEDASMAYQRKELEFREMAATMMSPSDSFASEVVVQKTEVCDNESDSRVSHTSSSSVAAKTTLEAELVDMEIVKKATPCSDFDLMKHSLLDQEISIGLEFDSMFMDTDFRPAFDDFGNVEEFNFLFDGVEDFSSKDLPDFDIDSELAWIEESLNIACL*
Sp-R_1-10k_transcript/39562	AT1G53910.1	ERF74	AP2/ERF transcription factor	AP2, VSG_B	0.246667	0.88	0.24	0.996667	9.89667	33.7367	9.41333	34.1067	4.7998	4.9352	MCGGAIISGLIPSSGSRADFLWPSANKKKSGGCFSKHVKTEVVDDDDDEDDDDVFEADFMEFMDESDDEDDVVVDVKPFVFTASAPADAPRRGSPTVKKPQEYNGPAEKTANRKRKNQYRGIRQRPWGKWAAEIRDPGEGVRVWLGTFNSAEEAARAYDKAARRIRGKKAKLNFPDEFPPPVARKSAAKVVARKRNLKVKSSNTGEDQALSFMNNNGFGNSFDMDFMDQKPFVNDFLYANNSVPVVEVSRRKLFTPSQAANIYFSSDPSSNTLDCSDFGWGEKGPNSPDISSFFAAPINVNESQFIDAENQMKKLKSNCDEAVPVEGNHAQNISDVLSDFESEMKFFEVPYPDGANWDASMGSFYDTDITQDAGNQEIDLWNFDDMQPMIRGGF*
TRINITY_Sp_DN16909_c0_g1	AT2G47520.1	ERF71	AP2/ERF transcription factor		0.0766667	0.423333	0.09	0.63	5.24	230.037	3.42333	65.6767	8.2881	5.7537
TRINITY_Sp_DN5675_c0_g1	AT3G14230.3	RAP2.2	AP3/ERF transcription factor		7.89333	13.6567	13.32	17.3533	33.04	74.0767	41.8733	82.4833	2.0019	1.7049
Sp-R_1-10k_transcript/37513	AT3G14230.1	RAP2.2	AP3/ERF transcription factor	AP2	0.786667	1.57333	0	2.17	38.5433	75.6267	81.7433	68.1467	5.1365	5.2078	MCGGAIISDFIPISSSSSRRLTADFLWPDLKRKSGGGWKGSRRFGKQLKEEIVDVDDDDEEEEDDDDFEADFQGFMDESDDEEEVEGDVKPFGFKAAGGAAKSSFTQAYKPVKSPDFNGLAEKSAKRKRKNQYRGIRQRPWGKWAAEIRDPAKGVRVWLGTFNTAEEAARAYDAEARRIRGKKAKVNFTEESTSAAPKRAPKINASDRLAKRKGNNHGNENVGSFMKYNQDHFNHLDFMEEKPMSNQFCNMNSFQVIDQIAPRPVSACDAANVIFNSEQGSNSFDCSDFGWGGARTPEITSFMSETLETNDSGFLEEGNATKKSKPDCENEMPAEENPVEKLSEEFAAYEAKMKLFQIPFDGSSWNAAMDNMLNCENGQDAGNPMILWSFDDTNPAGIF*
TRINITY_Sp_DN9465_c0_g1	AT3G15210.1	ERF4	AP2/ERF transcription factor		0.27	0.176667	0.21	0.84	8.77333	28.0033	15.1633	29.0333	6.8589	4.6073
TRINITY_Sp_DN13491_c2_g1	AT1G50640.1	ERF3	AP2/ERF transcription factor		3.36667	4.81667	4.525	5.87333	29.6233	53.32	30.0933	65.3867	3.021	2.7808
TRINITY_Sp_DN8354_c0_g1	AT5G44210.1	ERF9	AP3/ERF transcription factor		0	0	0.045	0	13.8633	26.3567	33.3667	41.3133	Inf	Inf
Sp-R_1-10k_transcript/43693	AT3G20310.1	ERF7	AP4/ERF transcription factor	AP2	0.166667	0.216667	0.035	0.05	42.7767	119.69	37.6933	124.267	8.2485	7.4399	TTVAFSSLLSLSPNPTLFPKSIFIVNMAKLQTPTEINNTSEPKFRGVRKRPWGRFAAEIRDPIKKARVWLGTFDSAEAAARAYDNAARSLRGSKARTNFPPPPVVASGQRFQISEQQQISRPASSGMSSTVESFSGRRMRPESIRSSISTSIRPMRRFPKSPPMTAEDCRSDCDSSSDVVDGVEVEEVRMMEVDVVATTPLKKKKGLGIDLNFPPLDDLGLVGGENEMRFTALCL*
Sp-R_1-10k_transcript/45692	AT4G37540.1	LBD39	AS2/LOB-type transcription factor	LOB	68.0033	72.6733	43.76	76.4367	208.907	185.74	160.07	260.39	0.91424	1.2411	GRALRKGCGDSCPLRPSLVWIVGHQAQVNATLFVAKFFGRSDLIGFLSAVPDGRKSALFQSLLFEACGRTINRVSGAVGLLSTGNWYLCEAAVDDVLSGRAPKALPESFLTSWNNLIPTSSNKDVVKKESFALPGSQRKSRESKSTMGFSISELSSDDVRNEDLGKRSEPEVLNLFV*
TRINITY_Sp_DN4850_c0_g1	AT3G49940.1	LBD38	AS2/LOB-type transcription factor		0	0.0333333	0	0	8.41333	22.66	8.50667	31.46	8.9432	Inf
Sp-R_1-10k_transcript/46024	AT5G67420.1	LBD37	AS2/LOB-type transcription factor	LOB, DUF959	4.32	10.76	1.82	6.7	26.28	26.9267	17.05	34.7433	0.88534	2.2242	TEPDDEKDSSGFHLNFNRHHQKSTRQTAQQQQLHSVENYHHHLMDLDMVDLDSSWPLDQISFVTNPMSPFFISSSDQPFSPIWAFSDADDDNKAYVAASGGGSVKLGSSVTAAAAANGFRHPEYPRFLALKSALNNTVSRNQTETDDKRGVQPLLPTQPNWGMEPDVSCVIKEKMTQALRYFKESTEQHVLAQVWAPVKNDGKYVLTTSEQPFVLDPHSSGLNRYRMVSLMYMFSLDDDSDGELGLPGRVFRQKLPEWTPNVQYYSSREYSRLDHALHYNVQGTLALPVFDSSGQTCVGVVELILTSQKINYAPEVDKVCKALEAVNLKSSNILDHPKPQIRNEGRQKALAEVLEILSVVCESLKLPLAQTWVPCRHRNVLADGGGMRKSCSSFDGSCM…
Sp-R_1-10k_transcript/44956	AT3G02550.1	LBD41	AS3/LOB-type transcription factor	LOB	0.866667	44.2567	1.265	23.1733	0.433333	143.963	0.33	110.117	1.2672	-1.4242	GHCNKFQLQLQPEKKNTAASKLVQTSGRLSVFKGKHQIKDMARGKVQMRRIENPVHRQVTFCKRRAGILKKAKELSVLCDAEIGVFIFSANGKLFEYATKGNLQELINRYMKFTIIGDSPVHQETDFAAPQYKDAMEEINILRKEVESLRQVLRFMFGGGNGGTMSLDELHQLEKHLEILMYHIRSSKMDVMYQEIEILKNKEGVLKAANNYLQEKMEKRIEAMTDDLVALVASVEYPSFEPHSVNAICEATT*
Sp-R_1-10k_transcript/14188	AT4G23980.2	ARF9	ARF-type transcription factor	Auxin_resp, B3, AUX_IAA	9.25333	8.21333	15.9	7.40333	12.8067	34.16	22.3233	33.14	1.6259	0.13594	MMMMAYESRNVSGQGAGGDVGLYEELWKVCAGPLVDVPREGERVYYFPQGHLEQLETSKNNQEVDQRITMFKLPSKILCKVLNVSLLAEPETDEVYAQIALCPEANQTEPSKPDPILPELRRQTVHSFCKVLTASDTSTHGGFSVLRKHATECLPPLDMSQPTPTQELIGKDLHGMEWRFKHIFRGQPRRHLLTTGWSTFVSAKRLVAGDSFVFLRGENGELRVGVRRLACQQSNMPSVISSQSIQLGVLASASHAVTAQTMFQVYYKPRKSQFIVSVNKYLEASKSGFGVGKRFKMRFEGDDSPERWFSGTIIGVDNISQQWSDSKWRSLKVQWDEHAAIPRPERVSPWEIETLIPSVPACILPAITSKNKRPRLPGDMLVPETPTASGLRHHKHDDS…
Sp-R_1-10k_transcript/39411	AT2G01930.1	BPC1	BBR/BPC-type transcription factor	GAGA_bind	0.0933333	0.34	0.18	0.41	8.53	23.8333	12.04	23.8033	5.7017	6.1521	MDDDDGFRNWGYYEPSFKGHLNLQLMPSVTEQDTKPFLPGRDSAANEMLNSNTLVYHQPHRQHLNHHAHLHPRHAPHEFEVVSEPPPPPPPLHMQYMRETWAVHQRDNKFISLMPGNPAFGGQSLHMMEQPIMPKSEMLARQDDPVSSNVERPVTGAVTTTKKRQGLGAPKTPKVKKPKKAPSVPKENGNGSSQRIKPPKKNVAIVINGMDMDISNIPIPVCTCTGAPQQCYRWGCGGWQSACCTTSISVYPLPMSTKRRGARIAGRKMSLGAFKKVLEKLASEGYNFSIPIDLKSHWARHGTNKFVTIR*
TRINITY_Sp_DN8635_c0_g1	AT3G56070.1	ROC2			1.09	2.23667	1.035	3.06333	24.7633	41.4133	12.1233	45.1167	3.7633	4.1718
TRINITY_Sp_DN12041_c0_g1	AT2G40435.2				1.00667	0.0266667	2.61	0	25.9567	0.0233333	19.25	0	-0.66506	4.3358
Sp-R_1-10k_transcript/44910	AT3G06590.3	RITF1	bHLH-type transcription factor		0.0833333	0.0266667	0.12	0.03	91.86	147.447	64.4933	170.8	11.954	9.7705	GSCPPAHHHSLTHSLSFLFNSPPSSLTSIASFSIPIFISIADQLRYIEKKMASSFAGTTQKCMACDKTVYLVDKLTADNRIYHKACFRCHHCNGTLKLGNYNSFEGVLYCRPHFDQQFKLTGSLDKSFEGTPKIVKPEKPVNPLKPASDKVSSVFGGTREKCIGCQKTAYPTERVTVNGMAYHKSCFKCSHGGCTISPSNYIAHEGRLYCKHHHIQLIKEKGNLSQLEGERSH*
Sp-R_1-10k_transcript/27319	AT4G00050.1	PIF8	bHLH-type transcription factor	HLH	5.89333	0.13	5.825	0.25	22.3433	0.09	26.4533	0.05	-0.78532	1.567	MSQCVPSWDNNPYTDTYNYDHLHPHNPPASASSKLILSRNLDSNVLTSSHEVPKLDYEVAELTWENGQLALHGLGQPRNTTRLATSTSASGTLESIVNQATCFFTSTSFNDKPLPCSQPGDELVPWFNQHAPAVAVASAAVTMDALVPLCSNTNNNTNIHNANRGITCEDSNGVPVVGFTRVESRRAGMNSRAGKPVRQVPVVAREWSTRSEYSANSSKQQVTLDTCTEGDQGTALASTSIWSADNTSSEMLCTRLTGDDHDSVCHSRSIMKDDGVSVEIKKKGSSSAKRSRAAAIHNQSERKRRDKINQKMKTLQKLVPNSNKTDKASMLDEVIEYLKQLQAQVTMINIMNMNMPQMTMMPMTLNQQALQMSMMTPMGMGIGGMLDMNAAAAMAAAGR…
Sp-R_1-10k_transcript/22176	AT1G09530.1	PIF3	bHLH-type transcription factor	HLH	1.27333	0	2.3	0	28.2	0.213333	23.99	0.11	Inf	4.106	MISADTNSHKRKPSNMEESEYQSEAAELESGSAKKQSQRPGLSRKTRAAEVHNLSERRRRDRINEKMKALQELIPHSNKADKASMLDEAIEYLKSLQLQLQMMWIGNGMQPMMFPSVQHYLPRMSIPTMPSLHSVMQLPRVSTTPNQTNMPPSLSPSPVLTPMSFQNQLQNSNLTEQYARYLAFQQMQASSQSVGMFNFGGAQSLPSNNIVQLPPTGNCPSAAGATMDNS*
Sp-R_1-10k_transcript/29716	AT1G61660.3	PFA4	bHLH-type transcription factor	HLH, Tom22	0.583333	3.92667	1.785	3.50667	2.06333	15.81	1.45667	21.2367	1.577	1.4648	DANKNQQPTTSFSSERFKERSEMGSFQDFQTGMICSDGWWNPRRSSSGLFPPGTAPLTDFTWTSSSLTSMDKQADQIQQQLVDASYSRSDDSDDHQSSSVEHLPVISSEYVQPFQDVQKPQLDDFGVSDWLHNSLWNDPAFSQDFFNQFETTNEASQMLLRSSYQEELQNKDEPGSVTNYIFDNNFVASGGTTPDWLRSLSSKINHGSNPNNDKNHMAPFWDSWMGSEEIGAPESHQLLVPAFFEDQKPYKKDTSYKLRHDTTTGTKRKITNDELYKRPRIETPSSLPSFKVRKEKLGDRITALQQLVSPFGKTDTASVLHEAVEYIKFLHDQVLRTPYMQNGTTSTNQHQQMQGESDDTKEGPNKDLRSRGLCLVPISSTFPVANETTGGFWTPSFGG…
TRINITY_Sp_DN19351_c0_g1	AT5G46760.1	MYC3	bHLH-type transcription factor		0	0	0	0.00333333	22.21	0.89	14.0833	0.03	Inf	Inf
Sp-R_1-10k_transcript/23527	AT1G32640.1	MYC2	bHLH-type transcription factor	bHLH-MYC_N, HLH, SHE3, RBR, FlaC_arch, bZIP_1, Spectrin	6.52667	2.77	6.205	2.4	14.8833	18.4367	23.0833	14.8433	2.2989	0.82055	ELKRIQTHTHTLSLSLSSSTLHSELLHPTIMANLWTDDVSFNSDTFQSDLPTFWSLPSSSSTTVIPQLDPVDPNISQQETLHQTLLTILDTSHQKWTYAIFWQLSTTSTLAWGDGYYRGDDSKPRHTHISTSCNFDPTWLAEQDHRKKILRELNSLIGSVSADDSVDEEVTDTEWFYLISMTQSFVNGDGLPGQACLGSTPFWVIGDALSISSCERARQSRVFGIQTMVCVPTGCGVVELGSTELILQSSDLINRVKSLFHFQGLCNHNFWPSLTGQDENDYDDQLALLLAEPEELIDSGNGVASSSHHLVPPAVSISDVRIADIPSTTSCVTEMAAASNVVMTTNTLQLDRDSIWIRPKSGENLNFGETVKKSSFDFATDDVAATAKTKKASTSGTSK…
Sp-R_1-10k_transcript/41100	AT2G24260.2	LRL1	bHLH-type transcription factor	HLH	3.18667	44.0167	3.315	25.84	11.2467	81.6667	14.6333	100.857	0.46175	1.4661	MMPRQQDMRNGDQQQIGNFEATTTAPDDYLEQMLSSLTSWNEFTTHDKSAWDLKQQQVVQFNEEPAAINMHQMNGNGLLSMAPNSGLERSIQGLYNGFAESLQSPQFPPSQQGAAAPPPPGEGNIGSAPGQPRQRVRARRGQATDPHSIAERLRRERIAERMKGLQELVPNANKTDKASMLDEIIDYVKFLQLQVKVLSMSRLGGAAAMAPLMANVNRGDAIGSGVISRDDEASLTMTEQQVAKLMEEDMGSAMQYLQGKGLCLMPISLATAISTATSHTHSLPHNHHNGNVNGVFLGNENGPTSPTASVLTVQSSAFANDA*
Sp-R_1-10k_transcript/41588	AT2G18300.1	HBI1	bHLH-type transcription factor	HLH	2.37667	1.49	3.22	0.983333	30.0333	1.57667	17.4067	2.73667	-0.32227	3.3001	MTAEWFGSSRNQSKNGSEVTVFERQQTQMKLQQQQKVRSSGETQYYGQAQKIQGSTQTQNWTTEDTGLHKTIMMLDHCLGWPEYGQISTPNEMLHSSFYCGNKYRMETKTSSLTAANSTVLRNEFIVEKNCDKSVMAAIPQSDLEFTDESLRKRKMDQLTQAEVHQIHLTSRNSNETSDETSKGNSRLSGLAKPDYIQVRARRGQATDRHSLAERVRREKISQKMRFLQDLVPGCNKITGKTGMLDEIINYVQALQSQVEFLSMKLATATMAMNFDNGNTLLFEPIPAWDTDFHALPGSEFHQRKYTYFSSQSTEGDSISISENFHMF*
Sp-R_1-10k_transcript/15060	AT5G41315.2	GL3	bHLH-type transcription factor	bHLH-MYC_N, HLH	3.01333	5.08667	4.415	5.9	8.17	32.5133	6.61333	25.7533	2.2382	1.0721	MVGFEDLRKQLAWAVRFHQWSYAIFWSISITQPRVLEWESGYYNGDIKTRKTTQSEELNADLINSQRSEQLRELYESLAAGESNSQTRRPSAALSPEDLTDTEWYYLVCMSFVFNIGHGLPGKTFESGKPTWLSNAHNVENKLFTRSLLAKSADIQTVACFPFFGGVVEMGVTELVLEDLNLIEHIKASFSDILPLPIIPDMSLRNGILINDDMNLAGIELDHDYFDPSLDPIEECEELDSLSLDNSTSKVAGDQVDGSFMVTGGASQVQSWHFVDEDFSNCVHNSYNSSDCVSQTFAKAKQPCFKIEKVSDCCYTPSPTECDKSDNVHYESVISTLLKSSDQLGMGHRIGCCKKDSSFGKWNRVELGRNTTSQSQVMLKKALFEVTKMHHIHNYDVPK…
Sp-R_1-10k_transcript/31636	AT3G07340.1	CIB3	bHLH-type transcription factor	HLH	9.90667	6.58	7.405	7.66667	40.96	33.4267	50.4133	34.1867	1.9104	1.6849	MDKDFFPWSQNPATTFPIDMNFYTTSSNWDQHDPFESALSSMVSSPAASSNPAAGCGGDGGGGGGVQLVELIGKLGSICSPSEISPHYSSFIPINQSGNNSCYSTPLNSPPKLDLSNQLPSALTPFATDPGFAERAARFSCFGNRSFNNGRSQPSVNDVAEMSQLHRVASCNLPRSQTQPDSKDESSVSQKVQSNGAIGHRKRKSAPRAKAKEIQSSKVGAESNDSGTKRIKPPDEMEKSEKSAGNENSNPPEPPKDYIHVRARRGQATDSHSLAERVRREKISERMKFLQDLVPGCNKVTGKAVMLDEIINYVQSLQRQVEFLSMKLATVNPRMDSVHMESLLSKEILQTRGNMYSMTSSSSASAAAAFPYGYNSQEPQMPNASSESQFCNNLSINGF…
TRINITY_Sp_DN21658_c0_g1	AT1G69010.1	BIM2	bHLH-type transcription factor		0.136667	0.586667	0.09	0.116667	12.2667	21.9267	10.22	21.8533	4.6042	5.6913
Sp-R_1-10k_transcript/21837	AT5G08130.7	BIM1	bHLH-type transcription factor	HLH	1.05	4.12	1.31	3.85333	3.44333	23.6267	3.38333	25.9933	2.0742	1.3424	MERPTPAPPPQARKPTHDFLSNLLYATATTNSSSHQDTTATARPPPGSFPTTHNFLQPLEVAATTKSAEQAHILTPSASSVEHLLPGGIGTYTISHISCVNQIPKPDVSISTAAQQAISGNYRNSNDDNSNSASSQTGSGSGFTLWEQSAVNKGITGNDNNVEDRRPIVREPAPKLGQWYAERQSQSSFNQRSSFAPASSSQLPVRNNNRSFMDLIVTTKSTKDDLEDCEVDFVIKKEGSPSDREDFAMRTDGKTGERKANTPRSKHSATEQRRRSKINDRFQMLREIIPHSDQKRDKASFLLEAIEYIQYLQGKVNRYEGTFPGWNHESAEQIPSRTKCQPAQSFVDNCGHIIRGGSPETPILSVKMSDTNIGASSTISRAVNKDADSEIINPIVVRP…
TRINITY_Sp_DN12853_c0_g1	AT1G72210.1	BHLH96	bHLH-type transcription factor		8.55333	0.0133333	8.655	0.0133333	22.9367	0.1	19.05	0.0533333	2.6132	1.0657
Sp-R_1-10k_transcript/43889	AT3G56970.1	BHLH38	bHLH-type transcription factor	HLH, ArsA_ATPase, CHASE6_C, Cep57_MT_bd	0.733333	41.76	1.655	38.8167	75.9133	104.61	82.0567	70.8667	0.89609	6.3469	MVKLQSPTQFNNNNPTTTTQPKFRGVRKRPWGRFAAEIRDPVKKARVWLGTFDSAEAAARAYDTAARSLRGPKARTNFPTPNHQPRVVVAGQRFQIERPASSGMSSTVESFSGRPMRTETIRSSIRPTRRFPKSPPMTEEDCRSDCDSSSDVVDGVEIVKVRMVEMGVVTTSFEKNNKKKKKGLGFDLNFPPLDDLGFVGGGGESEMRFTALCL*
Sp-R_1-10k_transcript/44894	AT3G23210.2	BHLH34	bHLH-type transcription factor	HLH, PspA_IM30, EMC3_TMCO1, YabA, ZapB, AAA_23, Spc7, DivIC, AAA_13, DUF3450, FlxA, GAS, V_ATPase_I, TMPIT, APG6_N, Spc24	8.21667	2.19667	6.68	4.81667	39.4867	15.7167	21.63	18.28	2.3557	1.9171	MASMMSDPVVTNTDRSSRRKRRKKKSVTITHDQNQNQMNNNIKWKTSTEEKNYSSKLIRALRNVPANDSFGPAASSSAPGRGRAIREAADRALAVAAKGRTKWSRAILTNSLKLKFLKSKKPKVPSLNRNRKSKTVIAFMRRMAKSSPAVQKKARVLGNLVPGCKKQSFPVILEEAHDYISALEMQVRAMTALAELLSVAGALSGHSIPPPPPSSP*
Sp-R_1-10k_transcript/40147	AT5G50010.1	bHLH145	bHLH-type transcription factor	WHEP-TRS	0	0	0	0	24.1267	69.8167	12.7133	55.3133	Inf	Inf	DLQSEMHEDTEELNALMYSDGDTDSDDDDGEDEVTSTGHSPSTVTIHGKQNGFAVIREEVASSDEEPIKRQKLSNGGKGIGLDNDHIIVSHGRFDADDDTESRCGSAELCYSGKTRTLSLSGKKRARKDTIRETVRTLQSMIPCGNAATPIEVIDEAINYLLSLKLKAKSVGFDSTM*
Sp-R_1-10k_transcript/33104	AT4G00870.1	BHLH14	bHLH-type transcription factor	bHLH-MYC_N, HLH, Tom22	4.53333	0.393333	5.77	0.226667	22.07	0.69	21.1167	0.55	0.43465	1.9121	MDDLDLLIKGTTTPSTIISSCLSHDSHLHQHQHIPDPYVNGHVLSLQDKLQILLEGHTNPYSTWSHAIFWQAVSTSAASNQTYYTWSEGYKSTTPISQKFSDWFYTRSVNHTFSFGDGTLLTHIASGSEPYVWLVFNHDNVTKTVPCYENCSRTKEARMSGIQTLVCVAVSGGVLELASCHVINENWALLQQIKSLFGSDRPNPNPINNHQLDDPFSKLGFDISFSDIGLTSGQKSDDDDDVSYLDFNKIAKEEIHFSPPSDFIFIDNSTNNKKQTPRKRGRKPSNQKDTHAPTINHVEAERMRREKLNHRFYALRAVVPNVSRMDRASLLSDAVSYIHQLRSKLTDLESKLQTTTTASVSPTRVPSSASTMSVGSSSNSNDNECCVGGIIEVEVRVMD…
Sp-R_1-10k_transcript/44752	AT2G41130.1	BHLH106	bHLH-type transcription factor	HLH	6.83333	25.9733	16.415	37.7633	10.4933	77.64	17.4367	88.2233	1.1423	0.2383	MLSVSSSSLNPMLGRSLDEAMAMYSFSMNHGFYDHSKQDLPIDDLGNSAQVGDGSNARKVNHNASERHRRKKINELYSSLRSLLPASEQSRRMSIPTTVAKVLKYIPELQDEVEKMERKKQMISRKIYQNQENVINSPSLKPARSEHYYNRHEISEGAKRNTTQKKSNVTNVSTSKVRENEVVIQVSSSRISIPEIVMRLEEEEGFKLISSFSCSDSFGGRFFLNLHLQAFGVEKRECEGLDQKVLSMLENELIVSRHF*
Sp-R_1-10k_transcript/42970	AT5G54680.1	BHLH105	bHLH-type transcription factor	HLH, APG6_N, DUF4201, DUF4140, Tektin, ERM_helical, YabA, AAA_13, HAUS-augmin3, LRRFIP, DUF5082, AKNA, DUF3450, CENP-F_leu_zip, MAD, GAS, Cluap1, TPR_MLP1_2, TMPIT, Spc7, AAA_23, Macoilin, BRE1, ZapB, DUF3740, TMF_DNA_bd, Sec34, Ax_dynein_light, V_ATPase_I	25.1967	75.3167	25.38	70.1333	17.0133	221.19	15.2633	217.23	1.1237	-0.91639	KSRNRKLGNCFLSILILAGGDQRIDMVSPESTNWLYDYGFDETPVIEASAAMAAVASNGFNWSLSNGTANLSVEMEGSFEVSDVLKENGSKKRMRSDSGTGSSSKACREKLRRDRLNDKFVELGSILEPGRPPKTDKAGILVDAVRMVTQLRSDAQKMKDSNSSLEEKIKDLKTEKNELRDEKQRLKAEKENLEQQLKVMNAQPAFLPQPPPIPTPFATQAAAAAFAAQGQAAAAAAAYATQGQAASAKLVPFVPYPGVAMWQFMPPAAVDTSQDHVLRPPVA*
Sp-R_1-10k_transcript/38502	AT5G65640.1	BHLH093	bHLH-type transcription factor	HLH	1.70667	0.633333	1.55	0.436667	23.23	1.65333	21.1133	1.51	0.9696	3.4101	GELGENRVREIRKYSNMDQLISQAFVLELLAMNGDHNYSNTYPNANGVEMNEFYTDDWSCNFLHESLESSATSTNHADFSILQMEPFFDLPFNEVYSTLDVTSFAATATSVADHTTASYEINSNMPQVQDEYVPTMSDEKFIFLTNGIQHMEEDKYVTAGGKLDKSVVTGEQRRKNGVKKVGRQPSKNLMAERRRRKRLNDRLSMLRSIVPRISKMDRTSILADTIGYMKELLEKIAKLEEEQEENHTEADVIKNLKELKSNEIQRTKDSPKFEVEVGEKDTRINICCTPGPGLLISTVSAMEEVGLEIRQCVASCFNDFSMQAACSQVSKDIAAEEIKQALLKIITVGKQLKNENHNCDPRISNNKA*
Sp-R_1-10k_transcript/39931	AT4G02590.3	bHLH059	bHLH-type transcription factor	HLH	5.61667	7.54	7.245	8.43667	12.81	20.78	8.63667	20.8967	1.0234	0.8369	MANDPTEGYGDEFLEQIMANSSYASDSTHNHHHLIETTSSDVFHGSGCDATASVLGRSCFEGSVFPLGLSLDSGLIGAGDAGLCRTEGQPVQVGSMYSSFGHIQPHSMRVQPGMPQFNQAFSSQQATPGLMAPVAPQPPSMCPRVRARRGQATDPHSIAERLRRERIAERFKALQALVPTCNKTDRATMLDEIVDYVKFLRLQVKVLSMSRLGGAGAVAQLVADDTKLPPTGRDVSGEGSNQNEEDKWSTDEIEQEVARLMDENVGAAMQLLQSKSLCIMPISLAAAIFPAHQLEQSTDQIKSDKTNIPS*
Sp-R_1-10k_transcript/39703	AT4G02590.2	BHLH059	bHLH-type transcription factor	HLH, Tom22	6.36	13.1033	15.655	16.3067	14.7967	42.77	16.32	39.0833	1.2752	0.87344	MANNHHHHHHHHINQHHHSEAPADDFLEHLLGIPPYATSSSDVGLSGGHHNMMMGLQLSSGVDASAGQQQGFHGSGFPLGLSLDQGKPIGGFLKLDEASGSVKRFMENGNDGRSAPGVKNTFHAQPMQNNNAMPAAPHPPAMRPRVRARRGQATDPHSIAERLRRERIAERIRALQELVPSVNKTDRAAMLDEIVDYVKFLRLQVKVLSMSRLGGAGAVAPLVTDIPLSSVEEESGEEGRNQPAWEKWSNDGTEQQVAKLMEENVGAAMQFLQSKALCIMPISLASVIYRTPQPDTSTLIKPERNPPS*
TRINITY_Sp_DN12561_c1_g1	AT2G42280.1	BHLH 4	bHLH-type transcription factor		0.813333	0.523333	1.39	0.493333	12.3367	21.75	11.5733	20.5033	4.9339	3.553
TRINITY_Sp_DN12625_c0_g1	AT1G09250.1	AIF4	bHLH-type transcription factor		2.28667	1.21667	2.74	2.04667	69.1367	88.66	88.8	87.6833	5.6932	4.532
TRINITY_Sp_DN7487_c0_g1	AT1G59640.1	BPE	bHLH-type transcription factor		0	0	0	0	8.72333	35.26	7.52333	31.95	Inf	Inf
TRINITY_Sp_DN2140_c0_g1	AT2G47270.1	UPB1			1.32333	5.67667	0.22	7.37333	8.27333	43.88	2.22667	59.6033	2.5075	2.3236
TRINITY_Sp_DN19198_c0_g1	AT1G68810.1	T5L1			0.0266667	0	0	0	3.35333	15.28	5.46	22.2367	Inf	6.5079
TRINITY_Sp_DN2155_c0_g1	AT3G24820.1		BSD-type transcription factor		0.703333	1.25667	1.045	1.52333	12.1133	23.47	6.76667	25.2667	3.7732	3.6881
Sp-R_1-10k_transcript/32538	AT5G65910.1		BSD-type transcription factor	BSD	2.81333	6.33333	3.25	7.92333	11.79	32.6	14.1567	34.0267	1.9269	1.7038	IKRRMSWFGSIVNSLKLDDDYNDVVSEPGDHDAPLRSEGDDDSSALQSPEGQQGRGVKEDLDEITKTLTRQFWGVASFLAPSPQSPTKDDLVTEADAAAVGIDGIRSDFAEIGGRFKIGITKLSGAKAVSEFSKIASNILQFGLDQGTGGQYEIGSAVGVTEEVVAFAKNIASHPETWLDFPLADDDDQEQDDFDMSDAQQEHALAVERLVPELAALRFELCPEYMTEGFFWKIYFVLVHPRLEKHDADLISTPQILETRAILTQKLHSRIETSTEHDGSFYREEVGASTHEIPPTVPYSTPTELVLSQSHSSPLESAAFEPLTPDTDYQAGSFKDIQMVDNSVVTEVPKTLPEAQNSSPALPSSSHHDTDDDGDDWLKEEPTEAGTGSSNVINIPIAN…
Sp-R_1-10k_transcript/32304	AT1G03350.1		BSD-type transcription factor	BSD, Prominin	2.04	7.58	2.545	10.9933	7.86667	34.65	7.96333	37.31	1.7575	1.5879	GSFLFLQADQNKFKPSRRRSMNFFKAVFADDEPDSESEPNDEDHSNHDDSGSDSEPDPKSPSDPKQSNPNSSEPTPVSTSAWDFGGLFKTLATKSESVIDTYKRDLQEFSTGLKAETSVFREVANRAVKELPKAGVSTFDELKTTVLKGTTQIISQGKEALLSLDQEISAAADKNGDGRSFSYNRFDARLRAIQIDKETYCLQPDDLEDFKKWELGFVLEEKGDEIGKLFEENGAMENIYHKIVPSEIDPETFWYRYFYKAFKLKQAEEVRASFLKKAIDDEDEELSWDVDEDDENEDTDGGSKSRKAGESVAESGNEKKSDNIEESSIVEVNKDLMISGGEVPKGSVKVDDNAVKQESQDADSGKLEVDDKVDETTTNVIESEKEKGKAEDTLMSNES…
TRINITY_Sp_DN2016_c0_g1	AT2G17770.2	BZIP27	bZIP transcription factor		0.793333	5.81	1	5.25667	24.6867	53.45	23.7067	56.9233	2.7447	4.5868
Sp-R_1-10k_transcript/40640	AT3G56850.1	AREB3	bZIP transcription factor	bZIP_1, bZIP_2, bZIP_Maf	6.49333	6.14	9.615	5.35	9.06667	25.8767	7.54333	26.13	1.6369	0.13001	MPKLSMRKMGSNRGGGSGNGNGNGIAKQAQFPQLLPRQSSVYNLTFNEVQSQLDLGKPLNSMNLDELLKSVLSIEANQPTDLGFEGNVNSEQINLHRQGSLVLTDTLSKKTVDDIWRDIQQSNSSDGKLLNERQPTLGEITLEEFLIKAGVVADSIIEEVQNGGRSNSANPNTIPPQYQPQNQWMTYPQTHFQRPSQNVLGVYVPNQPIPPPTTIIPNNFMDVSFQDNQGVLSSPVMGMYSDSQTLSRKRNSSVEVVEKSVERRHKRMIKNRESAARSRSRKQAYTNELESKVSRLEEENERLRRKKKLESLLPSAPPPKPKYQLRRTSSSPI*
Sp-R_1-10k_transcript/37831	AT4G34000.4	ABF3	bZIP transcription factor	bZIP_1, bZIP_2, bZIP_Maf, HAUS6_N	0	0	0	0.05	9.55667	28.2067	6.89333	32.3633	Inf	Inf	MDSYMNYKNSGEGSAMEGFTGKPEFPIAKQSSILGLTFDELQTTFNGLGKDFGSMNMDELLKSIWSAEDTQNKPSTFSTGGEASSSFPMNGGLQKQGSLTLPRTISQKKVDDVWRDLFLENVDGNGTNVDRTKSLERRQQTLGEITLEEFLFRAGVVRENDHKPIEKSNGNVSNGVLGINFQQPILPKQTNLSFASRVGALASISPRIGNGMDMNMMEQNQIDSCPLSSSPYGYSDMRGRKRTATLEKVIERRNKRMIKNRESAARSRARKQAYTTELEEEIASLKEANENMQKKQAEILEMQKNQMVEKMRQQWGGKRIHLKRTLTGPW*
Sp-R_1-10k_transcript/30231	AT1G45249.1	ABF2	bZIP transcription factor	bZIP_1, bZIP_2, DUF5082, DUF4479, YABBY, CortBP2, HAUS6_N	3.44	5.01333	4.63	6.14667	30.4333	94.86	25.92	95.0833	3.8068	2.7725	MGSYMNYKNFGEGSAMEGVNGKPEFPITRQSSILGLTFDELQSTFSGLGKDFGSMNMDELLKSIWSAEETQNLSLMSANGGEGSSAPMNGGLQKQGSLTLPRTISQKKVDDLWRDLFVENVVQKDGMADERTKSLERRQQTLGEITLEEFLFRAGVVREDDPKPNEKMNGNGFYTNGDVVRMNDNASNGVVGINFQQQNQQAAAPSNRISDNGNIGYASNLVNVRPSQQVVVKPQILSFTSPARHLVNEGVRTSSPSPMHRVGAGNHTPISPHIGNGMDFSSVDMKRLRGENVKVPICPAPVKNNVGMDMMGQSNIDSSPLSSSPYAYAGMRGRKRTATLEKAIERRNRRMIKNRESAARSRARKQAYTTELEEEIARLKEANENMQKKQADILEMQKN…
Sp-R_1-10k_transcript/43533	AT5G24800.1	BZIP9	bZIP transcription factor	bZIP_1, bZIP_2, TolA_bind_tri, bZIP_C, DivIC, ATG16, Knl1_RWD_C, Cep57_CLD_2, OEP, Leu_zip, Phage_GP20, bZIP_Maf, CCDC22, Rootletin, MAS20, DUF3450, ADIP, CENP-H, YabA, Uso1_p115_C, TPR_MLP1_2	1.85333	0.523333	2.625	0.596667	5.32333	28.5133	4.14667	30.3167	5.2985	1.1652	MKSNRESARRSRRRKQAQLADLESKVDQLRGENASLFKQLSTAAQQFKDAATNNRVLKSDVEALRANVKLAEEMVARGSLTNSLNHLLQSHLSVPQTMSTQSNHHITTGVDGSSSFAGVRQSSGSQSVSLERHSDYLDNNRMMDDVLSCVTTDGWPLEYSHAPVVSK*
Sp-R_1-10k_transcript/37938	AT5G28770.1	BZIP63	bZIP transcription factor	bZIP_C, bZIP_1, bZIP_2, bZIP_Maf, ADIP, TMCO5, HAUS-augmin3, CC149, TolA_bind_tri, GAS, UPF0242, TACC_C	5.69333	13.7667	4.885	10.6133	15.8533	27.6967	13.44	35.3367	0.56936	1.1115	MDRVFSVEGIADHHSYWTTTTTSEHLNNIENGTVSSVMNRSSSEWAFQQFIEANSTAVEAAVSDEYSAKIEDDEVVEIEGLRGCEAAGAGAPPEWAIDSDEYQAFLKSRLDLACAAVALTRASVGKSQSSSTSADSVSKVSNASQLTSMNKKASGSESSKGKFKEGPNGVRSLPAKPNKHLVNVKSTTSSSRELSEDDELDGEIEITEDMDHADVKRVRRMLSNRESARRSRRRKQAHLTDLETQVAKLRVENSSLSKCLSDMSQKFNDAAVDNRVLKADVETLKAKVKMAEETVKRVTGQSPMFQTMSETSTYNIQSYDSNASDISTDAAVPIQDVAIPSAATNSNDTRPSHSSNNSSTEKAHQYPPATDPATTLGSKMGRTSSMQRVASLEHLQKRI…
Sp-R_1-10k_transcript/38129	AT5G28770.2	BZIP63	bZIP transcription factor	bZIP_C, bZIP_1, bZIP_2, ATG16, TMCO5, ADIP, bZIP_Maf, Med28, KASH_CCD, Cnn_1N, CtIP_N, Seryl_tRNA_N, UPF0242, FapA, Nup54	8.35333	3.16333	14.195	1.62667	26.6233	15.9333	16.8833	19.25	1.8908	1.3286	EKMDRVLSAEAIAADYFWTPPPPHQFDFSINDNTDYSCFPSEWEFQLFTDKEENLAAAPTPDVDEEDDAVVKISDSPAVIPPPIDSDEYQAFLKSRLDLACAAVAITRESSIGKPQGSSTSTFRGSSVSNALQGKLQPSKEGSYSCKRKDKDMPLGNPPLPTKRNKPQLKSSISWSPRELSDDYELEGSTEGNLDLTDDKHIRRMMSNRESARRSRSRKQTHLNDLEAQVAQLKFENSFLSKRLTDISEKFSEAASGNRVLKEDIETLKAKLKIAEETLKKVTGQIQVFQTISGTSTFNLLSSEGRAASTDAYVAIQDESSHDIYPQHRQTLNPSSADATSSSPAMRRVDSLEHLQKRIRSNNSATH*
Sp-R_1-10k_transcript/38495	AT5G10030.2	OBF4	bZIP transcription factor	DOG1, bZIP_1, bZIP_2, bZIP_Maf, WASH-4_N, Ribosomal_L35p	0.216667	1.08333	1.09	0.206667	1.58	105.823	0.78	121.637	6.163	2.5096	MGMYDPVHQIGMWGETFKGNGFQFTTGATILDVEAKMDNQSEDTSHDTLGPVYNYDEEASHSQPNDKVQRRLAQNREAARKSRLRKKAYVQQLESSRLKLIQLEQELDRTRQQGLYLGGSLDPPHLAFSGAVNSGISTFELEYGQWVEEQNQEITMLRTALDADLSDPELKILVDGSMNHYCELFRIKAAAAKIDVFYLMSGIWKTTAERFFLWIGGFRPSELLKILVPRIEHLSEQQIMDVCNLKHSCQQAEDALSQGMDKLQQIVTDTIATGELGDGHYIPQMTSAMEKLQALVCFVNQADHLREETLQQMSRNLTVRQSARGLLALGEYFQRLRALSSLWTTRPPRESG*
Sp-R_1-10k_transcript/20517	AT1G08320.2	BZIP21	bZIP transcription factor	DOG1, bZIP_1, bZIP_2, bZIP_Maf	0.0266667	0.433333	0	0.21	0.07	46.7033	0.03	42.05	6.2923	0.85773	MANQTRVVGSGLSDSSGPSNHHMSPYASLLLHQHHQQQQQQQQQHQHQHVNGIINQAEGLAFGFDQELEDQGSWLNGSASAHFRDDQAKASLFSGRPAATLEMFPSWPMRFQQTQQRGSSRSGGDESTDSGSGLNNTLSSKGGGGSGEQQQQQQIHFDQDSPISKKASTSSLQQPQHQHLQQLQIDHQQQQQGVVVGEMMMTSDHHNNITRTSVAGGSVATIAVAGVGGGVLNQNQQPSSSSAKPISEKKKGVGSTSERILDAKTLRRLAQNREAARKSRLRKKAYVQQLESSRIKLSQLEQDLQRTRSQGYFMGAGGAGVNTSPGAAMFDMEYARWLDDDLRHMAEIRNAIQTHPLDGDLRVIVDGHLSHYDELFQLKAVAARTDVFHLITGMWATPA…
TRINITY_Sp_DN4910_c0_g1	AT3G58120.1	BZIP61	bZIP transcription factor		0.363333	3.05333	0.175	2.66	39.16	36.4667	16.5	47.11	3.1287	6.2847
TRINITY_Sp_DN19080_c0_g1	AT4G35040.1	BZIP19	bZIP transcription factor		0	0.0233333	0	0	6.06	23.69	8.20667	22.0133	9.5303	Inf
Sp-R_1-10k_transcript/29566	AT2G46270.3	GBF3	bZIP transcription factor	MFMR, bZIP_1, bZIP_2, bZIP_Maf, HALZ, DivIC	7.15	12.7267	13.8	21.6167	6.58333	51.6333	8.16	52.8633	1.5858	-0.48052	MGNNEESKSSKSDKSASPAPPDPNGMQVYPPPDWASMQAYYGARIPLPQYYNSAYPVGHPPHPYMWGPPHAMMPPFAAPYAAFYSQGGVYAHQGVPVGSHKPGLCAVSTPSNADALPVTSQTIQTPGKTSGNTTGGSAGSESGDSGGPSDGSGEKTTSGGEQSYGKRKRDRSLDIEKTVKLEIQANAIVPVDANLASGMVTGIAVGTAVNGMVENVTGLDIVNSKMSFDAQQSGTKLSSETCFQSERQLKQERRKQSNRESARRSRLRKQAETEELAAKVDVLMAENMTLKSEINQLVKSSEKLKLENVRMMEKLKCAKLEKADRIASSDADDKRNQTLSTENLLSRVNNSGSVVTQEEEGEMYSNNNNSSNTTKLHQLLDASPRTDALAAS*
Sp-R_1-10k_transcript/35477	AT2G46270.2	GBF3	bZIP transcription factor	MFMR, bZIP_1, bZIP_2, bZIP_Maf, GIT_CC, HALZ, YabA, TSC22	0.896667	2.60333	1.245	2.76333	2.03	31.3	1.51	36.15	3.1413	0.79799	MGNDEESKSSKSDKSTSPAPPDQIGAHVYPPPDWGAMQAFYGARIPLPQYYNSAYPVGHAPHPFMWGPPQAMMPPFAAPYAAIYSQGGVYAHQGVPAGSPKLGLGALSTPSATDALPATVLSIQTPGNTTGGSAGSESGDSGGSSDGSREKTVSVGEHSNRKRKRENSLDIEKTVKLEIQANAVVPADANLAPGMVTGIDIVNSKMSFDAQQSGSKLSSESCFQSERQLKQERRKQSNRESARRSRLRKQAETEELAAKVDVLMADNTTLKSEINQLLKTSEKLKLENEKLKTTKLEKDATGRSKSNNVDDTRKQTLSTENLLSRVNNSGSIVSPEEEEGEMYSNNNNSNSKSNTTKLRQLLDASPRTDAVTAS*
Sp-R_1-10k_transcript/30322	AT4G36730.2	GBF1	bZIP transcription factor	bZIP_1,bZIP_2,UPF0242,APG6_N,bZIP_Maf,Macoilin,HALZ,GIT_CC,APC_N_CC,ZapB,YabA,Jnk-SapK_ap_N,Leu_zip,MCC-bdg_PDZ,MFMR_assoc,DivIC,HAP1_N,ADIP,Herpes_BLRF2,FtsL_2,DUF4164,Spc24	0.653333	1.15667	0.57	1.16	9.86333	19.7667	6.17	21.07	3.6421	3.5117	MNGGRVGESGKVVSDSGNDGSSHSGDTGSEGSTDATDENTDHQGMPTNKKGSFHQMLADAANTHNSAVQGKPVSVPATNLKIGMDLWNTTPAGAGTVNLRPNPVAGSTAMVPAIAGSLEGAIPGSQWIQDERELKRQKRKQSNRESARRSRLRKQAECEELQVKVEKLNSENHDLKQELQRLSEECMRLSTENASIKDELTRICGPDAVSNLENNNAAPSNH*
TRINITY_Sp_DN11436_c0_g1	AT5G11260.1	HY5	bZIP transcription factor		0	0	0	0.0433333	7.79667	28.48	4.51	32.3433	Inf	Inf
Sp-R_1-10k_transcript/34846	AT1G06070.1	BZIP69	bZIP transcription factor	bZIP_1, bZIP_2, bZIP_Maf, YabA, FtsL_2	3.92	9.01333	6.84	9.33	12.3467	25.7967	7.79	25.7267	1.0811	1.2957	MDKDKLPSHAGGGGAGGQLPPSGRFPSYSMGVNAFNMSLEGSSSAFPPLGGGSGLDSGRFGHGMAPDFGRFSQDISQMPDNPPKNLGHRRAHSEILTLPDDINFDSDLGVIGGMDGPSFSDDTEEDLFSMYLDMEKFNSSSATSSFPTSDLVNTTTPTAVIGTNQSGNALGTSGERPRVRHQHSQSMDGSSTIKAEMLISASEEDSKKAISAAKLAELALIDPKRAKRIWANRQSAARSKERKIRYIAELERKVQVLQTDATTLSAQLALLQRDTNSLTAENSELKLRLQTMEQQVHLQDALNDALKDEIQHLKVLTGQAIPNGGHMMNHPAFGGNQPHYPSNNWPPVNNTLMAAQQFQQLQIHSQKQQQQHQFQQHQFLQRQQHQDLHQQQQLDQQQN…
Sp-R_1-10k_transcript/42007	AT1G42990.1	BZIP60	bZIP transcription factor	bZIP_1, bZIP_2, bZIP_Maf	2.56	7.45333	4.22	14.1033	8.61	25.85	8.73	27.6467	1.3503	1.3817	MSDNGVFDVIDLAFDFDDSDPAGMTSFSEDTQSSPDEGLHLNHPVSSWVENIENLLMNDEEDDGLDSDGMSRGFLDEFLSDVLLDVPADAHAMTPSDQKSSQSDVSDSVGMDDVAEAKAVDDPESKKRKRQLRNKDAALRSRERKKMYVKELELKSRYLEGECRRLGQLLQCCYAENQDLRFRFHMGNGATGAAMTKQESAVLFLESLLLGSLFWFLGIMCLFNLPKLISSNQGVVVLQGIIKNDPRSVHQRRAKNNQTHSPRFGTFFKRRCKALRSKIKPLCSYTSILNVLA*
Sp-R_1-10k_transcript/43499	AT3G62420.1	BZIP53	bZIP transcription factor	bZIP_1, bZIP_2, DUF5930, CC149, TACC_C, DUF4200, KASH_CCD, PRKG1_interact, Tropomyosin, bZIP_Maf, Cep57_CLD_2, HAUS6_N, JIP_LZII	4.71	10.03	7.875	22.1533	17.14	59.4833	7.93667	92.3167	2.1159	1.5073	MELKKQVVSTGSSGSDGSPLIGAIDERKRKRMVSNRESARRSRMKKQKQMDDLIGQVTQLKSENDQMKQIITATEQSYMYVAAERDIVEAEAMSLTNRLQYLNEVIYIAEQVNDMTTDVPECLEISAEPWQLPYQAPQFSVSANMFQC*
TRINITY_Sp_DN10345_c0_g1	AT1G75390.2	BZIP44	bZIP transcription factor		1.94333	7.35	3.85	13.0467	10.27	74.0167	8.24667	60.9833	2.8798	2.0039
Sp-R_1-10k_transcript/40522	AT1G75390.1	BZIP44	bZIP transcription factor	bZIP_1, bZIP_2, Sec34, CtIP_N, bZIP_Maf	0.686667	3.03667	1.795	6.14333	23.9567	82.1433	14.4533	81.8533	4.31	4.7398	MDLSSGNSSGSLCNQVMNSGSEGDLNQVIVITDQRKRKRMQSNRDSARRSRMRKQQHLDGLMNQVNNLKDENSQIMRGINIMTQKYLNVEAESSILRAQMAELRHRLHSLNEIADFINSNASSSLFVNESFGAPGSNYDGVLDEYGWFTNSLNVSSSGNNGLSYFNQPMVASADMFQY*
TRINITY_Sp_DN11794_c0_g1	AT4G34590.1	BZIP11	bZIP transcription factor		0.223333	0.09	0.135	0.533333	11.03	45.7867	7.59	60.3133	8.5403	5.2622
Sp-R_1-10k_transcript/41259	AT1G75080.2	BZR1	BZR-type transcription factor	BES1_N	6.17333	16.1067	4.625	15.7967	30.8933	74.1233	25.6067	88.9767	1.7676	1.9624	MNGSVSTPAAGRLPTAKERENNKRRERRRRAITGKIYAGLRAQGNYKLPKHCDNNEVLKALCYEAGWIVEDDGTTYRKGCKPLPCDINSYSANISACSSMQQSPQTSNFASPIASYHASPTSSAIPSPTRFDVNSSSYLLPFLWDLAAVPTSLPSLRISNSAPVTPPVSSPTKRSEKCQKRKPEWMESLTKHPAFAASAPSSPSRRHCFTPATIPECDESDESTIDSGRWAANNLTTAPSSPTFNLMKPMGGQQSATATMMMRGGDGNNGVKGAEFEFSSCRVKPWEGEIIHDMGMEDLELTLGSSKAHS*
Sp-R_1-10k_transcript/37942	AT1G78700.1	BEH4	BZR-type transcription factor	BES1_N	0.63	0.996667	0.455	0.62	51.5	149.487	45.1133	163.493	6.7515	5.9203	MTTGTRLPTWRERENNKRRERRRRAIAAKIYAGLRMYGNYKLPKHCDNNEVLKALCNEAGWIVEDDGTTYRKGCKPAERIDIIGFSASVSPCSSYQPSPCASYNPSPPSSSFPSPSHTPTNSNGKRDADSLIPWLKNLSSGSSSASSKLHRQLQMHGGSISAPITPPLSSPTCRTPNITFDWENANVGSVQLQPPFIISSAQQNLRNQTLAGFQIPQAPTSPTFSLVSRNPFEIRQEVQDGGGSRMWTPGQSGTCSPAILAENDQNADIPMSDAIASEFAFRNNSNGLFKAWEGERIHEESGSDDLELKL*
Sp-R_1-10k_transcript/38766	AT5G57660.1	COL5	C2C2 transcription factor	CCT,zf-B_box,CEBP_ZZ	95.68	38.91	85.94	50.66	106.113	105.203	106.457	104.723	1.0047	-0.22171	MSIVVEDTNSWVKGYPVVGGVWPMVAKPCDFCKSASALLFCKSDSSFLCVACDARIHAANKLASRHERVWMCEVCEQVPASVTCKADAAALCVSCDADIHSANPLSRKHDRVPLASFYESAESIIKKSSAVNAGSGANNLVNFLVPGVNDEEEDQTEEFSWFLPPTKAAAVEVKRGAEAGELIFSDFDHLLEFENPNQVYLNFKNNHQHVAASDRVVPVQIKPEMISRIGSNDGCFDIDFCKSKLTLYNFDTNSQSINHSVSSSSMDIGLVPDSGGGGSDQTFSFAKSMNGDVQAVDNSTTTQATQLTGLEREARVLRYREKRKNRKFEKTIRYASRKAYAETRPRVKGRFVKRTEPDHELDRVFDNGSIDFFEGYCVVPSY*
Sp-R_1-10k_transcript/40393	AT5G24930.1	COL4	C2C2 transcription factor	CCT, zf-B_box, CEBP_ZZ	64.6733	9.43	78.2	7.66333	187.673	30.8067	197.413	29.9933	1.2803	1.1823	TQQIELGQYHKPRERERDMVEDRNVTNLTASKLCDSCKSATASLFCRNDTAFLCIPCDSKIHAANKVASRHARVWMCEVCEQAPAHVTCKADAAALCVTCDRDIHSANPLACRHERFPVVPFYDSVVKVPNYYQNCLSDEADEAEARSWLMPNLNAKVEDPDQNQTHVNFNMYAEVDPFLDLDFGPKDCTNKEQNSSGADGVVPEHCKNNDARMLFGTSGVADDCFDVDFIEPAKGFPYFGAPKDNFINHSVSSSSHEVGVVPDTGMMIDVSNPFGRQNSSVVVVEATPQAVPLFGAEREAKVLRYKEKRKNRKFEKTIRYASRKAYAETRPRIKGRFAKRTGNEASVVADQMYDINSPAMVNNAAAGYGVVPTY*
Sp-R_1-10k_transcript/14830	AT5G48250.1	BBX8	C2C2 transcription factor	CCT	5.56	5.67	4.215	3.95667	4.51667	20.31	2.09	21.0467	1.4075	-0.60907	MADIDLSFENYEELFGYSQNFSEHLFENGGMASLFPKRTIPDVGTNTQDVKIAKGSAPVCTNTLQPLSSNPMSVDSVLSAKTDSVLYLARKDNSGITLSLSEMTNDTSKGEYQDCGVSTMVEIGEPSLCPSVAENSLSSVSRDNAVRRYKEKKLNRKFAKTIRYASRKDRADVRKRVKGRFIKAGERYDYDPMCPTASF*
Sp-R_1-10k_transcript/33323	AT1G68190.3	BBX27	C2C2 transcription factor	zf-B_box,CCT	0.11	0	0.125	0.03	20.1967	1.26667	14.3933	1.45667	Inf	7.134	MEITICEFCATLRPVVYCKADAARLCLSCDARVHSANALSGRHFRTLLCHSCGNRPAYVKCMNHEMFICRNCDRTLHGFSFQHQKRLLKTYMGCPSPNDFAVLWGFDMNLLDSFGDGDQFVTSSTSSADSGGHGSKCQNQYSPTKSTSGASSQPRTVSMNQQRDNNNILQQIIGLKRLQLNEQTLNPSMLRGKEQPEFLSTVFETSQKLEEDYEQGFRQFPDISNDLQAMDISQQGLQDEPCSSPFSQFEHWKSPVFDSQLWSLQELGFCKEFEGFEDIPDVDPTFRNFEDIFGADQDPLIPLQDKSEDERARSFEGGSESSSDTYTHLRCQNDDISPLGQLQATAEIPKFYCRQLSLSKLNTESSSFSDIHEGEAASLTLAAKEDGWSDGTVQVCSPR…
Sp-R_1-10k_transcript/32667	AT1G28050.1	BBX13	C2C2 transcription factor	CCT, zf-B_box, Tudor_FRX1, SopE_GEF	3.52667	3.48	5.505	3.51333	9.56	42.3667	10.27	48.5133	3.1705	1.0599	TTTRSSSSSTLLRLHSLHHPLKRRRFHSDPVESMTKTTTRSSSSETVPCDYCTNRPAVLICRADCAKLCLFCDHLVHSANALSLKHLRSQICDNCASEPVSIRCVTDNLVLCHDCDWDAHANCSSSASHQRIQVEGFSGCPSAAELGSGWGFDLEVMKLDDFGGGGSGSGGESVRDWELGLGLQGGGGEDDDAWMFRLGTGLEMSIQDFMVPGMNFSRMVVDGLSKRQGSTSCGKRKNVIYRQLIELLKGSHEDAGVVGVEDEDDDDDDKCGGMNETYLNGKDYGDVNGGDDVDANGLNKDFEHQWSPEQQGPFTALLMMPTRPDPKDTGSLMDGNLKGKTTQIWDFHSGKLRTHEDPDPFEIGSSAMDSGFTIKSYNDLMRETSLTISKNNLNNPATS…
Sp-R_1-10k_transcript/34263	AT2G47890.1	BBX11	C2C2 transcription factor	CCT, zf-B_box	0.0233333	0	0	0.0333333	16.13	18.4367	12.48	22.0533	Inf	8.9849	MGDSVVVADGGGGDRSLNPNRRVCDFCSSSTALIYCRADSAKLCLACDREVHSTNPLFTKHTRSQICDACDLSPVTVLCSTEDLVLCQNCDWETHDCGGGRSETAFHDRKYVEGFCGCPKVCELMGMLGLENLGKKGLLGFGEEGENEGFDQCSEIGFSDFLVWDTPVFNLDDLIGCGTDSLGFDDAGIETPASPKEVKAATCGKYKEEILRQLREMAKSEPGFSYDCEDGFNTSERVLQPVDVLIDDSEHDEKPCIEETYAENAMRWFNDSSKPGEEILVSTLGDTSTEDGLVPEKQSDTSACPTQSADGHSINVPNQTNVLPFVPKVHTHEFNSHERDTALLRYKEKKKNRRYDKQIRYETRKVRAESRTRIKGRFAKSVDQ*
Sp-R_1-10k_transcript/34053	AT1G25440.1	BBX15	C2C2 transcription factor	CCT, zf-B_box, CEBP_ZZ, Jas_motif, ArfGap	32.6967	0.0633333	52.095	0.19	70.0433	1.24	38.73	1.12333	3.519	0.76148	GPKPGHCNSTQISVTHISQIPKLPLRCSNMLTKRLTASAIIGARTARACDGCMIRRARWFCASDDAFLCHSCDASVHSANQLASRHERVRISSSATPAAAEPSKPAPVAISGSDWHQKVTRRARTPRSNGVKAKSFELKEASSLVVPEIGFEEELSCEIDEDEDEDLMVFQVPVFDSDCGFWNEDESASVEELHSLLDFVSDDIQFRAGDEEALIGGVNAEFLSDIDLEILHSTTNGKKMDALELESETNTRVKMEDDEIGAVLACQYDTELIDSCNRESLLDWDFGFESDEMAVKEEEGLNMKVEGSGKEEVSFAKSMLLLKLNCDEVVSAWDEHGCPWMNGTRPLFDPLGDCWPQFSGIIDSSGGHGSAEDGNGGRPVSGERVVNEERVARVSRYRE…
Sp-R_1-10k_transcript/35743	AT1G68520.1	BBX14	C2C2 transcription factor	CCT, zf-B_box, ArfGap, CEBP_ZZ, FtrD-like	35.6267	0.0766667	51.27	0.143333	70.55	0.316667	47.3367	0.573333	1.2379	0.63888	VTSELSKSETKKKHHQKQKRQHLSGTGLSEFFFQMMKKVASVVGGKTARACDGCVKKRARWYCAADDAFLCQACDSSVHYANSLAKRHERVRLKTASSFKQIPSMLETVPSWQRDVTRKPRTPRGGKQSTGTGTPKSEYGSTRNPFSLVPELGVHDGTTSLCESEEQLVYSRVPVYDPFVAEICTSANSSVELDVVDPNNNNSGVVNPSPPRNYDVSKFNGFLASEMDLEEFAADVESLLGKGLENESYNMEGLGLVEIVKEENETTARDAFDMMSFEYDDCSGTRTGEDEVEVDDGDERKNAMTMVMTSSPSEKMLRLDYERVIESWAGLRCPWAGESRPNIDPAHCWPSCMGSCGLDGHHSDVGRGAGMGQVGILLADAEREARVSRYKEKRRTRLF…
Sp-R_1-10k_transcript/41671	AT2G31380.1	BBX25	C2C2 transcription factor	zf-B_box, CEBP_ZZ	26.0267	35.4033	23.55	21.9133	136.94	83.1267	133.643	66.34	0.80074	2.0334	MKIQCDVCEKAAATVICCADEAALCGKCDVEVHAANKLASKHQRLLLESLSNKLPRCDICQEKAAFIFCVEDRALFCKDCDEPVHASGSVSSNHQRFLATGIRVALNSGCNDVEKSSVEPPKPPAKSISVKAPPPQQTSSFGSAWGVDDLLQFSDFDSSDKKEQLEFGEFEWLTDMSFFGEQFGQDTLAAAEVPELPVSHPKTTSAYHTNKSSTPFKKPRIERFEDEDEYFTVPDLG*
Sp-R_1-10k_transcript/44741	AT4G38960.1	BBX19	C2C2 transcription factor	zf-B_box, CEBP_ZZ, zf-RING_9	3.36333	6.36667	2.895	8.29333	27.9267	52.2067	19.02	57.7	2.597	2.6971	GRERRGWVESPRKMIHPESELYRLMIGSSILGESIDQDAFCDSSESAQERALLALRNHKEAEKRRRERINSHLDKLRSILPCSSKTDKASLLAKVVERVRALKEEAAMIETTTLKQADHTYCVVPSEFDEVTVFSTSDDGGRLVFKASLCCEDRSDLMPELIGILKSLQLRTVKAEMCTVGGRMRNVLIVAGDSEHYSVESVQFLQSALKALVQKSGGSSGLDRSKRRRIVAAHHLRS*
Sp-R_1-10k_transcript/41081	AT1G75540.1	BBOX 21	C2C2 transcription factor	zf-B_box, CEBP_ZZ	3.79667	9.71333	4.6	12.3733	7.04	40.9767	7.42333	48.89	1.636	0.55062	MKIQCDVCCRLEASVYCSSDEAALCDSCDYAVHHANKLASKHFRFNLLNPSAKEAPFCDVCQDKRAFLFCQQDRAILCNDCDASIHAVNEHTRKHDRFLLTGVKLSAKSGLYDDSPASSLTGGCCDLVPDSKKNEAAGNQKTYSVVSDAAKSGVYGSSELLVDSCLTSSISEYLMETLPGWCVEDLLDSSLAPHGLSKQLDDSQFFRFLEADVSGHNDLISSSLSEDTNTWTSQVPSISLPFPQVPHYHTYAQAASKQTAFDDDGFTVPQIISPQSFKRSRLL*
Sp-R_1-10k_transcript/38262	AT5G54470.1	BBX29	C2C2 transcription factor	zf-B_box, CDC45, SDA1, Sporozoite_P67	9.14667	9.25667	11.545	5.67	56.9567	31.2667	32.4767	28.0367	1.3253	2.2767	MEKRRCELCGVMAATMYCGSDAASLCVRCDEKVHGANFLVAKHERSLLCSVCQSVTSWKASGPRLGRTVSVCDGCVCDQKIEYEAVEEVVEIESRDRSGDDEEPDGSSEDEEDEDDDEEEDEDGDEDEDVVEEEEEDENQVVPWSSGEEVSSNSICGRELKRRRDIADLDSEEEIEDGNGSSSGECHRSSTPTRPIRLNRNFR*
Sp-R_1-10k_transcript/41762	AT5G53420.1	CCT101	C2C2 transcription factor	CCT	0	0	0.135	0.0433333	10.7367	16.78	8.29667	20.6533	Inf	Inf	MYADPEILFPYFQSFNQDIQQLEEFFQSQKHPISSSNNLVQSSTISEYDLGGEGDLFSAPKAIIGDPSVDLDHMTAAISMISGGDDVISSQGLEVSGMDSMQSGHFFSDVFYDCKRDLLEQTSMERPIFELCVMEDIKVPSVNMETNRIEEKPVCEESSLQKSVSSCCLSSTESRNEIAMRPNFLDFPAIDFDSDYGMRRAFSEGDINTLGNGNVSIVQSPTERLTPFMNCSLEERQEKLNRYRSKKTKRNFGRKIKYACRKALADSQPRVRGRFAKTE*
TRINITY_Sp_DN8187_c0_g1	AT4G36240.1	GATA7	C2C2 transcription factor		0	0.02	0.09	0	12.4433	29.1667	9.93667	30.4467	9.4864	Inf
Sp-R_1-10k_transcript/44453	AT3G24050.1	GATA1	C2C2 transcription factor	GATA, PknG_rubred, zinc-ribbons_6	0	0.05	0.05	0	20.9767	24.1	24.81	21.3467	8.483	Inf	MPNSPICVPHPKTQPPFIKPISLKSLSTMDDHGCDIGLNLRLGSCNVLDHISFKRNTDSTTTRPLFEMPLLSLSLVHDAPLDQGTMKIVKRRDGENSGQSTVSSFSNSGLSVKRERSDEEEEYNCFSNNDGVRKKLRLKKDQAQVLEERFKQQSTLNPKQKQALARHLNLTPRQVEVWYQNRRARTKLKQTEVDYEYLKKCCETLTEENMRLVKELKELKILKQAQHNDTKLPAATLSLCPSCEGVTTTPATRGGRDSSSKPKFFNTTGY*
Sp-R_1-10k_transcript/34550	AT4G17570.3	GATA26	C2C2 transcription factor	GATA	0.386667	2.58	0.645	2.82667	3.29667	44.45	2.87667	55.14	3.6817	2.7508	MGKQGPCCHCGVPSTPLWRNGPPEKPILCNACGSRWRTKGSLTNYIPLHARSESDNLLNNKASSLKIVSYRDKESNLLNRKRAYENVSIGDFASNYSDSFWKTVDDDGSNRSSSGSAVSNSESFAQLDASYVHELTGYSHFFGIDTDRSRTSPVKKRASIPRPKSSSIATLTKDLCTILQQQQSSGFYGPEEDDLLFVSGESMFSAETGHGSYLIRDTSSITRDDDSEANSFSVDKLYTASETCSYTKRLSVNTSDMRKVGVSTDFELLQEEKTDRNNKLLEVSESYGSHSSP*
Sp-R_1-10k_transcript/32585	AT1G64620.1	VDOF2	C2C2 transcription factor	zf-Dof, PHD	0.116667	1.11333	0.115	2.04333	0.703333	23.8533	0.74	28.2	3.9793	2.2475	MDNSAQWPQGFGGVVVKGVDNPSSSGSIDQQQQQQKRTLARPQKDQIVNCPRCNSVNTKFCYYNNYSLSQPRYFCKTCRRYWTAGGSLRNVPVGGGSRKNRRSSSSSSSSSSVATNTSSVHSQASAVANNLHQGHDLNLSFPLHPTTTTTTHDDHLHRHHQYPNPTFTTTSTKPNFSMDNHLSNTTKLLPHHLQNPNSTNMIPLLPPMGLFKNTLLAAHDHSSREMMSSLMNPPEHHHTSNSSNASIFSNTGFTQIHQGGGQFKPSSLNFSLDGFSINDNHNEGYAASCLQLGVQQQSSDDNAGGMRLLFPFNQQQENMNNRDQHQKQVPSASAAAAANSDVVRQFDHQHNMINRSSAAAAAAASVEGGNNGGEHNGSSAGFWTGMLSGGSW*
TRINITY_Sp_DN20438_c0_g1	AT5G65590.1	SCAP1	C2C2 transcription factor		0.0866667	0.873333	0	1.23667	36.3867	50.0967	14.18	65.6333	5.3981	8.4
Sp-R_1-10k_transcript/28508	AT3G55370.1	OBP3	C2C2 transcription factor	zf-Dof	0.0766667	0.306667	0.255	0.466667	1.36333	24.3933	2.36333	21.7	5.8901	3.7869	MVFSSAPLYLDPHNWHHHQNQQAQLHQHQQPLHQQQNQQLSVITHGGSGGGDQNPHHHQLAVQTPPTAPSQALGSGSSSSIRPGSMAERAREAKIPHPEPGLKCPRCESTNTKFCYFNNYNLTQPRHFCKMCRRYWTRGGALRNVPVGGGCRRNKRSGKGGGASKATGGCERQIGTTGLSNNSTSPISSNSNNTDVNKNTGIHGSMVDTTSLPGQTFGTRLTQFPLLASLQGLTHGQYGSQATSLGLNFGEMMSTAAQAGELGFQIGASSGTSTDQWRPYHFPNFLAGFDPVTQVPQPPPQPSSTLYHQFPIDHQSMDLASANNQVPSRSSIMSGMNQQYVRASQLSNNNSTEHKNNNYEAGAAVKAEGSVSQGGMNLLSRSFLGMSENSQYSVGNNNN…
Sp-R_1-10k_transcript/39858	AT1G51700.1	DOF1	C2C2 transcription factor	zf-Dof, Macoilin, Glycophorin_A	0.156667	0	0.045	0.0666667	7.03333	21.09	5.86	21.83	Inf	4.9924	MQDPSTYFINNQFPEHEILKCPRCDSSNTKFCYYNNYNLSQPRHYCKNCKRYWTKGGTLRNIPVGGASRKIAKRSSSSSTSNPKKPTTTTATADVHVTSSSSAPVDTKNNSRNSNKNQNQHQQTFVGTSSSSTSHGSYLIDSLYNQRMGMGIDMGVRERVVDVDPKVGEGSEKGRFGGLESGGDIVECWSGSNNNEWPDLAIYTPGAGGSAFQ*
Sp-R_1-10k_transcript/29068	AT3G47500.1	CDF3	C2C2 transcription factor	zf-Dof	8.35	4.53333	9.835	4.7	30.82	59.28	34.2467	54.2833	3.2838	1.52	MMLQVKDPAIKLFGKTIPFFSDSVPADSDAFGRSSSGGGGGCGSCSDNERASSDGSEIGVKGIDKVTEARTVEGLKQKSEDGSMNGSNMCENQKMGSSEEIVNGDAGGSNVSEEADSKEKPALSLKKPDKLLPCPRCKSMDTKFCYYNNYNVLQPRHFCKGCQRYWTAGGAMRNVPVGAGRRKSKNAAFQNRYLNITDVLHASGAGSSNGFVACPPGLKCCSATVSGTTGSVSTVTQTPFLNPAKNTTHKVDEGVITKARRASNVNSSGSCVTASNETESTQHGQASLAPNPSDSVAHIPCIPAWPYPWNAAMPPPAFPHPGFALPLVPPSYWPCTSLPNTWNTPPSWLASQSLSQTSTNSKPPVLGKHSRDDAMIPDNKSGKLETAKQPTVLTPKTLR…
Sp-R_1-10k_transcript/28600	AT1G28310.1		C2C2 transcription factor	zf-Dof	1.53667	6.06333	2.155	9.06	3.16333	23.2067	3.54667	24.9767	1.4987	0.67363	MLNNTTIFDCSSQPQIIQQNSSYVDGRKPGAATVADQQAAAAAAPLKCPRCDSSNTKFCYYNNYSLSQPRHFCKACKRYWTRGGTLRNVPVGGGCRKIKPRVRQPSTKLPSGYRNTNSLDNGLDRRAGSQGQMEDANLGLGGFLYSKNNQNTEMFNGFGAPWVTDLDLGSRAHSSSGYPRSHNLGLGFSPMEYMRNQTTTDSNHLISSYSNLFGSNFSSPSGMISSAYSPLMQSVLGPTFEYKKSTTNEPSSHNKGNMGNFMSALPLEDMHIDANGGRFGAGIKDEEVGYSKLNQMGSLFSQSIDPSLFNWNNGASNMTNPWSDVPNNIGSSVMSLL*
TRINITY_Sp_DN4832_c0_g1	AT5G60850.1	OBP4	C2H2 transcription factor		0	0.173333	0	0	22.9933	2.26333	28.8733	2.27667	3.2684	Inf
Sp-R_1-10k_transcript/37801	AT3G61850.4	DAG1	C2C2 transcription factor	zf-Dof,HypA	0.0566667	0.51	0.205	0.58	2.18667	18.78	2.70333	20.7667	4.7695	4.9216	MKATQWQQELVKPVVQLTPSSNICNTSKLAIRSVEASGGCAEKKAQEAGSVVRPPREQPLPCPRCNSSNTKFCYYNNYSLTQPRYFCKGCRRYWTEGGSLRNIPVGGCSRKNKRSPSSSANLPGVGSKKPYVLSPLQSPNLMIHPPERPIQSLNLLTFPVHHHQDYDRSISADDLVQMSNAISFQTTATPNDKSHQSALELLTGRMSTSAGGGLGFGGAGFTTNSFMHISDPDSVYASARISDIMQDFKSPTLDFSLDYGLGTRQSNSGSVGMISHNDPISTSGGGGGGGGRDLVSPFDNVKNQQHHYEQQAAASQNRGHGVSTGYWTDQMLGDIGNRSNW*
TRINITY_Sp_DN10429_c0_g1	AT5G26990.1	DIL9-6	C2H2 transcription factor		0.0666667	0	0.02	0.103333	8.47	23.7533	4.65667	26.49	Inf	6.6212
Sp-R_1-10k_transcript/24501	AT5G03150.1	JKD	C2H2 transcription factor	zf-C2H2_jaz, zf-C2H2, zf-met, zf-C2H2_4, zf-C2H2_6, zf-H2C2_2	3.77333	3.07333	4.435	2.29333	15.7833	25.1567	28.4333	27.3467	2.5958	1.696	MQHMLSSSDGAFSIPNPSIRTFSPFQEINDPNPNPKLDSNLQSNKKKRNLPGTPDPDAEVIALSPKSLMATNRFVCEICNKGFQRDQNLQLHRRGHNLPWKLKQRNKLEIPKKKVYICPEKTCVHHDPSRALGDLTGIKKHFSRKHGEKKWKCDKCSKKYAVQSDWKAHSKTCGTREYKCDCGTLFSRKDSFITHRAFCDALTEESARFAAQAASNDLSYRNNNNMLLSEHHSIKSIQQLHSNNSQQPNMSSGFESTSYPNQDPGSSSQFGSVFRSDDFTGMPDQMFAMGSSSVFGSSSSMSDFGHFATSSTSASLSLSSSSIMSQALMKPELIKIHTNMLVGTSTTFMNNSSDSKAHPSAAMSATALLQKAAQMGSTRSTTTNNNNNNASRPTNISLN…
Sp-R_1-10k_transcript/16640	AT2G02080.1	IDD4	C2H2 transcription factor	zf-C2H2_jaz, zf-met, zf-C2H2_6, zf-C2H2, zf-C2H2_4	0.303333	0.34	0.455	0.0233333	23.2467	12.44	15.6133	13.99	4.7513	5.8436	MSSFFGAIREDDHLQMLQHQQQQQQQLLQPQQLQNSPSLPTSSSTSAPKKKRNLPGTPNPDAEVIALSPKSLMATNRFICEVCNKGFQREQNLQLHRRGHNLPWKLKQKSNKEVKRKVYLCPEPTCVHHDPSRALGDLTGIKKHYSRKHGEKKWKCEKCSKKYAVQSDWKAHSKTCGTREYRCDCGTLFSRRDSFITHRAFCDALAQESARHPTGPGSIGSQMYGSSTNRSTLGLDFQVGSSSQMQSNNMLRLGNVVKFDHQSLSMPPNSNLFGQHQQQMASSSSSLFMNDPNANQVGFQDQSTHQQGLMIPNKGFFHGMMNISDHHDQSPNSASAANSMFNLGFYPNGNMNNNNPSNSSTNNMSSSSGFLGSDDQFNMGISTGNNVGSGGGQTSSTNL…
Sp-R_1-10k_transcript/25952	AT1G03840.1	IDD3	C2H2 transcription factor	zf-C2H2, zf-C2H2_4, zf-C2H2_jaz, zf-C2H2_6, zf-met	0.04	5.86333	0.015	5.71667	0.116667	30.5733	0.02	28.7233	1.9436	1.0763	MTLSGMSTEDPISTGFGQTLVDGSTTTTTINPPLTIKKKRNLPGTPDPEAEVIALSPRTLMATNRFLCEICGKGFQRDQNLQLHRRGHNLPWKLKQRSSKEPKKRVYVCPEKTCVHHHPSRALGDLTGIKKHFCRKHGEKKWKCEKCSKRYAVQSDWKAHSKTCGTREYKCDCGTLFSRRDSFITHRAFCDALAEESARISASNVSGNNGSITLSNNNMNSFMGTNSMMQTTMGQQQHHQFNSIYRPLISSSTNNENEESIIDPMRTSSSGLSIWNMNHGTALMSQLGQNPANPNSLQEISYSNGLYNNPAYSCHSNNSHQQSEYPFNWVFGSKLSPSKNNTSDQHHEPRNHAMQLSKELINDSTEPHVGVPSMYINQHQVHQTSNASTNMSATALLQK…
Sp-R_1-10k_transcript/25303	AT1G34370.2	STOP1	C2H3 transcription factor	zf-C2H2, zf-C2H2_jaz, zf-met, zf-C2H2_6, zf-C2H2_4	0.273333	0.37	0.505	0.34	25.0867	73.9967	18.5433	69.3833	7.1653	6.1138	MEAKDRIDSENWMRSGVTVNELLQKCSPDSQYFSISNQLSDQVEWKDSCFMDYEMRSQDFVSESIPISNRSSSIIGGHNNQTHVSIEMDSSSNWDPNAMLKNLSFLEVKIHQLQDMVHFIVGRKYQDGNGTDEDEVTAQQKLINADLKSIIAQLISTAGSLLPSATRNILTENATIDPLNGILFTSGILPQCSGGTTCPELSKQTDSVAKNPVTEQNIMMDEHEMKDEEDAEEGEHLPPGSYEILQLEKEEILAPHTHFCTICGKGFKRDANLRMHMRGHGDEYKSPAALAKPAKECNLEPVLIKRYSCPYSGCKRNKDHKKFQPLKTMLCVKNHYKRSHCDKSFTCSRCNNKKFSVIADLKTHEKHCGRDKWLCSCGTTFSRKDKLFGHIALFQGHTP…
Sp-R_1-10k_transcript/43337	AT1G27730.1	ZAT10	C2H4 transcription factor	zf-C2H2_6, zf-C2H2_4, zf-C2H2, zf-H2C2_2	0.503333	9.94	0.095	37.89	2.52	77.28	1.52667	124.457	2.5274	1.9216	MEALSYSSAKSYTNLLDNNSLLKRKRSKRPARSDDGGGGGGLGLVMDEVDMDLARSLIMLASGVVDGEGGIVKEEKVCLEAKENSIVPNVSPPPCAAEFTAEEVELTGSTVDKGCYKCSVCDKEFVSYQALGGHKASHRKSMASGEMTDTEVAVIAVEKAEGRGGKGGRVHECSICHKQFPTGQALGGHKRRHYEGVLGKPKHHHHQLAIQQPQIQTLKAAANSSSGITTASTSDGARSSLSHREFDLNIPALPDLWPVSRFAAVEEEVESPHPAKKPRVFLPNNV*
Sp-R_1-10k_transcript/43534	AT1G66140.1	ZFP4	C2H2 transcription factor	zf-C2H2_6, zf-C2H2_4, zf-C2H2_3rep, zf-C2H2	0.0233333	0	0.035	0.0266667	13.03	26.5633	11.2967	29.63	Inf	8.8867	MDMDLNRTAQAENSDSENGSDTNNQPCTTNFPIQESYFEHQDNIRASSSYRLDADASVSLNLALHSNTCEPVEDAIPESPRVQRIQRLFSCNYCRRKFYSSQALGGHQNAHKRERTMAKRAMKMGFFSQSLVSLPMHNNSVFRTMGLEAHALTHNQSLPSQIPCLDEYSVRRLEQWGYFGPPIFQEDDVAEMPWPGSFRPDDDSNNVELQQVTNSAAATTTPVKNNSSSPSPDLTLRL*
TRINITY_Sp_DN15773_c0_g1	AT1G68360.1	GIS3	C2H2 transcription factor		0.15	0.16	0	0	1.15667	186.21	0	181.137	9.7286	2.4427
Sp-R_1-10k_transcript/37457	AT5G06070.1	RAB	C2H5 transcription factor	zf-C2H2_6, zf-C2H2_4, zf-C2H2, zf-C2H2_2	0.0133333	2.07333	0.045	1.35	0.0233333	27.2167	0	29.96	3.2842	0.27098	MDDGRFWIWEKQRGIHSLPMRGSTGHNLNTTDAQAGAQSLYDVSWEERAFAEDAAGPHGGCIWPPRSYSCNFCGREFRSAQALGGHMNVHRRDRARLKQSSLGSQDVFDHNHQPSQQLQHGSQSQKSSVTSHVAASQVCDLAYNSNPNPNPNHVSFMNMTAPTSLALKISSPSAATGYISLDQEPSTFDEDQLGLREAAGKLPWSNQNIQTTNLKMDANKRGPQILREGGLMHCDKPDISVSLNLFLFQTQATKRNENESTRDDDHHQDDAGSKRRKITATESSTMSSSYTKSRIVVDSGHDVQQKLVVVPGQQSSSSFIHEQLDLELRLGERSKVK*
TRINITY_Sp_DN796_c0_g1	AT3G16940.3	CAMTA6	CAMTA-type transcription factor		0	0	0	0	12.3833	18.04	5.99667	21.7067	Inf	Inf
Sp-R_1-10k_transcript/25387	AT2G22300.3	CAMTA3	CAMTA-type transcription factor	Ank_2, IQ, Ank_4, Ank, Ank_3, TIG, DUF6272	0.33	0.07	1.03	0.17	12.2133	41.1433	9.94333	41.42	8.4495	4.8085	DSDIKVLITGRFLSGQDEVETLKWSCMFGEVEVPAEVIADGVLRCIAPHHKQGRVPFYVTCSNRFACSEVREFEYREHPVQEMDDTDTRTEYEDILRVRFVKLLSLGLHSFDQNSVCTGDNNNLSGKINGLMNDDYDEWDQMLKTTPRENFSPEKTKDQMMQKLLKEKLRVWLLHKAAEGEKGASLLDDDGQGVLHIAAALGYGWAIAPTILAGVNINFRDVNGWTALHWAAFCGRERTVASLISLGAAAGALTDPTPKYPSGRTAADLASTNGHKGIAGYLAESALSSHLSSLDLIESKEGDVVDVSGVRAVQAVAERDENPSTETHIPYGVSLKDSLTAVCNATQAAARIHQVFRAQSFQRKQIKEYEEEDHTSDEAALSRLALKQPNAFHGGPVAA…
TRINITY_Sp_DN9485_c0_g1	AT4G18690.1		DOG-type transcription factor		2.71333	69.0367	6.86	35.9433	46.9467	79.9633	25.2	69.2733	-0.25999	3.6833
Sp-R_1-10k_transcript/41942	AT3G14880.2		DOG-type transcription factor	DOG1, Nt_Gln_amidase	0.203333	0.183333	0	0	52.0567	141.453	33.0067	93.7233	9.0286	7.6288	MPFPSSSNLYMSTALRNGASERETFHKFFECWLVEQNQYLHSLISASKHLNGTTAPTPRPSNESNGRITEFELRQLIDRVTSHYEDYYRVKSRCAKKDALTMLSPSWLSSLENAFLWMGGWRPTMAFHLLYSKSGSQLEAALENLICGLTSGDLADLTPPQLNRIDELQRSTIREEKMLTEKMAAHQETVADHEMVELSQAVTEMIQSEQNGGMVDGDTVMDMEERVESALKPKEDGVEEIVERADELRLRTLKGILEVLTPAQAVHFLIAAAELHLRLHEWGKKRDAGVVNGRAGHANNRTSADG*
TRINITY_Sp_DN174_c0_g1	AT1G07980.1	NF-YC10	nuclear factor Y		2.47333	2.55333	1.89	3.04667	17.6433	23.4467	13.8267	24.6767	2.7325	2.4782
Sp-R_1-10k_transcript/14593	AT3G20770.1	EIN3	nuclear transcription factor	EIN3, DUF2841	5.45333	4.77333	4.955	5.48333	10.43	21.7867	24.8433	18.94	1.7637	0.53446	MSIFEEMSFCDNLDFFSAPHVVSREVEQEANVEEDYTDDELDVDELERRMWRDRMLLRKLKEQNKNKEGIDSAKQLQSQEQARRKKMSRAQDGILKYMLKMMEVCKAQGFVYGIIPEKGKPVSGASDNLRAWWKEKVRFDRNGPAAISKYQAENCIPGREEESDVVGSTPHSLQELQDTTLGSLLSALMQHCDPPQRRFPLEKGVAPPWWPTGSEEWWPQLGLPMDQGPPPYKKPHDLKKAWKVSVLTAVIKHMFPDIAKIRKLVRQSKCLQDKMTAKESATWLAIINQEEAFSRKLYPDRYPPMSAGSGSYVIDDSTDYDVQGVDDEPINDYENHKPQDVNMYNMRAGGAQDRLIIPTLAPAVKTEIVDGTLDFYQKRKLPSTNDVQMTLDHKLYTCE…
Sp-R_1-10k_transcript/10158	AT2G25930.1	ELF3	ELF3-type transcription factor		2.30333	5.32333	3.615	4.88333	14.0467	17.5633	22.2167	17.8233	1.2953	2.2436	MKRGNSGKDVDKVTEPMFPRLSVHDVEKGGPRAPPRNKMALYEQLCTPAQRFNGRERFSSTPGLKPCNSMPPISSKQGSGYGNSQYSHLHVPPSMPATQSEKPENHSNRGMNLNSFPQVELEQRKVVGDDDYTVPTYLRSDTYVHALNRANSRQAKSDARPMYSNNLSKSMTAAHVNMEHNNPPISNRNDRTNHTQMPLKERISSRSDSVRYEMSMESRETVDRHSKPAGGASPQGFRDLLPKGCVMLGASNSCIQQKFVTKLLDKGIPNGANIEEISSDINRGDVSKQISVCNSGVDHNVSRKPVMDWEYQGHQRGGPTLIENTENCDDMSETSMVDSMSGLDITPDDVVGVIGYKHFLKARKAISNQQRVFSVQVFELHRLIQVQRLIAGSPQLMVD…
TRINITY_Sp_DN12164_c0_g1					0	0	0	0	27.15	26.4533	19.5567	27.3333	Inf	Inf
Sp-R_1-10k_transcript/35867	AT1G67710.1	ARR11	GARP transcription factor	Response_reg, Myb_DNA-binding, Neurobeachin	0.176667	0.63	0.29	1.3	0.633333	23.2167	0.69	25.6967	4.7356	1.5708	MMDTTTIFPPPRIDRFPTGLRVLVVDDDLTWLKILEKMLKKCFYEVTTCCLARDALRILRGRKDGFDIVISDVNMPDMDGFKLLELLGLEMDLPVIMMSVDGETSRVMKGVQHGACDYLLKPIRMKELRNIWQHVLRKRINDVQSFDEVIRMMRIGNDHHQHQTVSDHSDFNASKKRKDVADKIQICSTETSDTGSTSKRARVVWTVDLHQKFLKAVKLIGIEKIGPKKILDSMNVPWLTRENVASHLQKYRLYLSRLQKDNNGDKRFEVSDHLDVDFCKLKNSDHFLTNDDPEEISLRNRKGDKSIDADKCDSDEAKVTVARHFELLMQSDHSQLADPDLNNLRKYPWNEDISNNSIEHHYYFERSETRNNCSRFEAEDSELALVAFGKDYKIRWDNF…
Sp-R_1-10k_transcript/11361	AT3G16857.2	ARR1	GARP transcription factor	Response_reg, Myb_DNA-binding, DNA_pol_phi	0.793333	0.583333	0.45	1.76667	6.44333	25.4133	7.38667	23.6533	4.9909	2.6508	MNLSSAESRSMANSSSGNWRNVDSVPDRFPAGLRVLIVDDDPTCLVILERMLKSCLYEVTKCNRAEIALSLLRENKNGYDVVISDVHMPDMDGFKLLEHIGLEMDLPVIMMSADDTKAVVMKGVTHGACDYLIKPVRMDALKNIWQHVVRKKKHEWKELEQSKSGEEMENRQCKQTEDADYSSSANEGSWRNSKKRKDDDEDDLDDRDDSSTLKKPRVVWSAELHQQFVAAVKQLGIDKAVPKKILELMNVPGLTRENVASHLQKYRLYLRRINGGVPQPPGVLNNGFMGSQDDPFGTMSSLTGLDLQAMAASGHLPPHSLATLQSAVFDKGTTLSGMSMHGIDQRNIFSFENPKIQFGDGQQLQQMTNGKQINLLHGIPTNMESKQLASLNLPHNNLQ…
Sp-R_1-10k_transcript/36068	AT2G20570.1	GLK1	GARP transcription factor	Myb_DNA-binding, Serglycin, Pox_A12	10.0433	0	12.27	0	28.4567	0	21.9033	0.0266667	NA	1.1476	MLVATSFRGSISEHNDNNMETNDDVIINMDELSDFSTGCLLDSIDFDELFSVLDDNDVDGGDSDHMLPDLDILGDEQGLSSDDVVSASGSGSGSGSGSGQDTSSICSQSEGVVDNAGEVLDVNKQDLKQARVGKSKKSATPPSSKTHRSKSRCIDGKRKVKVDWTPELHKRFVQAVEHLGEKAVPSRILERMATDGLTRHNIASHLQKFRSHRKHLMTREAEAANWNQRKSVVNPPWSVPKATIGYPRQCLSMLNQNVHHQLRIRPLHVWGHPSANLVQSGGNMWSEHVVPHHLRPPPYLQPRASWAHPYGPSRGTPYFPPPSQGFVAAPVSGGVTHHALYKNTVAATAHPSASPLFSTHSDERIDAAFEDVLAKPGLPLPIGLKSPAIENVVGELQRQ…
Sp-R_1-10k_transcript/33612	AT1G25550.1	HHO3	GARP transcription factor	Myb_DNA-binding, ORC_WH_C, PBP1_TM	4.82667	8.90333	4.31	8.5	6.43	26.1267	10.0533	28.0867	1.1213	0.035579	MDYSLKMQKCGEYVEALEVERRKIQVFQRELPLCLELVSQAIDACRQQLSGSNGAAVAAGTSHECSEQTSSHGPVLEEFIPIKRSATISATGRCSDGASDDDDDDDDEEEDESGGEKSSDKCGKKSDWLRSVQLWNQSPDPPPVSEVKKDGEGFRPFNKEKVLKPVEMVIENKPASSTTIKSKKEESNNNNKENESGQTQRKQRRCWSPELHRRFIHALQQLGGPHVATPKQIKELMKVDGLTNDEVKSHLQKYRLHMRRPSTTMSNNGNAQGPQFVVVGGIWVPPHEYAAATPTTASSRI*
Sp-R_1-10k_transcript/39131	AT1G68670.1	HHO2	GARP transcription factor	Myb_DNA-binding, ORC_WH_C	2.92667	6.56333	2.73	6.92333	7.95667	35.48	12.71	36.4233	1.9983	1.0494	MRVDNSFRGLMVLQWLPERVMSVLNRHQAMDRFWRSLFLLNELLLSLLPVAVVTVHLMMMMMMNEEEDESGGEKSSDKCGKKSDWLRSVQLWNQSPDPPPVSEVKKDGEGFRPFNKEKVLKPVEMVIENKPASSTTIKSKKEESNNNNKENESGQTQRKQRRCWSPELHRRFIHALQQLGGPHVATPKQIKELMKVDGLTNDEVKSHLQKYRLHMRRPSTTMSNNGNAQGPQFVVVGGIWVPPHEYAAATPTTASSADLVEASSLKKEGKSPSNGVYAPVAKVGTPFARPIPKTKNNNYSGSRSEEDGSHSAHGSARARAHSNSPATSSSTHTTATATASPMTS*
Sp-R_1-10k_transcript/43680	AT1G13300.1	NIGT1	GARP transcription factor	Myb_DNA-binding, ORC_WH_C	0.03	6.06333	0	5.74667	6.97	141.72	7.1	156.177	4.1122	7.0422	GVEKQNVSDSLSEETDSDDFDVDATLPVLEFMPLKKCVDLASSESQEIHGNDGKEDSGSALLGKKSDWLSSAQLWNKSEDLVRPDELENLEEDEEKSSPAKQSESSSMDSPKSGGCKKEDKEGSSKRKQRRCWSQDLHRRFLSSLKQLGGAHVATPKQIRELMKVDGLTNDEVKSHLQKYRLHTRRPTAPAPAPASQSDNVDHAPPTQFVIVGSIWAPQSDYTTTTMTSPNNMYTPMAAPQPAQPHSFQERIQFDQKSTFKTRNIEEHGDALARCISPSISSSTRTTASQVY*
Sp-R_1-10k_transcript/39786	AT4G13640.1	PHL3	GARP transcription factor	Myb_CC_LHEQLE, Myb_DNA-binding, UPF0731	5.44	17.3633	10.355	22.4267	17.51	76.1367	24.0433	74.8267	1.6962	1.3222	MFPLLMQQPRDGGGMIPLGHVRNDDIHGIGGLSHGVGDHCLVLTSDPKPRLRWTADLHDRFVDAVTQLGGPNKATPKAIMRTMGVKGLTLFHLKSHLQKYRLGQQSGKDMCDVLKDGSYLVEGPESNMSDSKLLAPDANEGFEVKEALRAQMEVQSKLHLQVEAEKHLQIRQDAERRYMAMLEAACKMLANHYISGAVINTDKENSQPIITKPPPPPHSFNTLPTYTFQSSTLTGFQGLEELIPNLQTQRADCSTESCLTSHDSPATYNTLHQPISSGSKKRMLNADSVAQRLLWGEANVRMPNASVSQGIVGYGT*
Sp-R_1-10k_transcript/38907	AT3G24120.1	PHL2	GARP transcription factor	Myb_CC_LHEQLE, Myb_DNA-binding, DUF3412	4.68	6.82	4.16	6.03333	13.02	23.0467	9.23333	23.48	1.3081	1.1334	MYSAIHSLGLDGSVEYHRHISSSLDCTNLPGDSCLVMTSDPKPRLRWTAELHDRFVDAVAQLGGPDKATPKTILRTMGVKGLTLYHLKSHLQKYRLGKQAGKESTENSKEASCIAENQDTGSSASPSSRVIAQEINDSYQVTEALRVQMEVQRKLHEQLEVQRRLQLRIESQGKYLQRILEKACKALNDQTVAAAGLEAAREELSELAIKISHDSQELSPFDILKMPSFSDITTTFDSSRKIIPTNVPVRIGDCSVNSCLTSTATHGSPASLNAENAALKKRPRPVFGNSESFPFENMQAVEWMPHSG*
Sp-R_1-10k_transcript/42631	AT2G01060.1		GARP transcription factor	Myb_CC_LHEQLE, Myb_DNA-binding, Curto_V2, DUF1043	4.38	9.56667	6.86	8.69333	12.06	30.2433	8.69	30.53	1.2214	1.1022	MYQAKKFSMTNLVPHKGVVAVVGTVDESVKQGASSNPTVAGNSKHRLRWTSDLHDRFVDAIAQLGGPDRATPKGVLRVMGVSGLTIYHVKSHLQKYRLAKYLPEYSADGSKEEKKGSGDTSSSLDSPPGLQINEALRMQMEVQKRLHEQLEVQRQLQMRIEAQGKYLQKIMEEQQKLSSTLKASEEAFGERQPESVTGQSSPRKRLRRDTDSSEQQSTIWDSNDRTVKNDD*
TRINITY_Sp_DN12500_c0_g1	AT3G13040.3	GAMMAMYB2	myb-like		0.0433333	0.0733333	0.045	0.0166667	8.68333	21.98	12.1167	21.0533	7.4921	6.5691
Sp-R_1-10k_transcript/36573	AT3G04930.2			DUF573, MADF_DNA_bdg, AAA_8	3.05333	14.0967	2.26	14.29	8.02333	33.8767	10.7633	34.56	0.82923	1.0237	MSSNEIPTPIFNDGDLDESDDDTYEEEDHNDADSTPHPPSQQPRNLNDVLDEEEEDDAIDLDNGNDEDDGFNSDPSLVTIAVPPPSEFPNSDLKHQPNPNHQLYQEEEKKIPIQQQQQPLDDSRKLFQRLWTDEDEIELLQGFLEYMTQRGISYHNHHDLGLFYEQIKSKLQLDFNKNQLVEKLRRLKRKYRNVLNRTIAGKEISFKSPHDQATYEISSKIWSDLSSSKDGGAGGGGVGIGIDDEETIPVPVPVPNLSPNPSYNFFNHNATLANANANANQNVHYAHLNGVFDGKLPSHSSKKRSRVKMEEKGVFEERIPMPNSGQGQSSSVALGPGIQGLIEETVKKCLPALMKETLNNEGNGLCGGKGFGVLSSGVGMLSELSPLGLNLGSPSNLLG…
Sp-R_1-10k_transcript/37724	AT4G25210.1			DUF573, Myb_DNA-bind_4	8.33	24.7767	11.155	26.52	21.75	73.24	22.7433	74.9467	1.1286	1.0136	GRPTSDNFDLSAELATSSSYPMAPKKLTPVEHPPPADPSSDEDEEVSNEEEEEEDESDESEEEEAPQPTPPPQPKSSSKVPKIHIKKSDPKPVSPDSGSDSGSDSEATPSAPDLSKSVTVTISPPETSPATVAKSEKKRPADSKEYAKNFKKLKDVDDVKKTGEEEVKKVGEDSKKQLFQRLFSEDDEIELLKGMLKYSAEKGIDPAEDLNGFHKYVKSAIHVDVTRAQLSDKIRRLNKKYQKNVNRNNKSKKGVERTFSKPFEQLSYDLSKKIWGVGNAKADVKPAVVVVAKSVSTNGGFEVKSNGKGKRTPKPNMTPDQKEKHASSLQIPLHVKNEKEHIRIDGSSPSSLCLAEVIKSKDAASMGLGEEFFKKGFELLRDEVKVELEEKWKSLLVAE…
Sp-R_1-10k_transcript/18158	AT5G52510.1	SCL8	GRAS family transcription factor	GRAS	1.34667	7.77333	2.355	7.59667	2.96	25.6667	4.44	22.91	1.2963	0.79245	MSGFPADLSSPTLNNNTSTRPIPIPIPIPNQINNNNPSIIYNQQRPGPHGLLPLPSQNAYSFGKRTLSDFQSQQQQQYNPLLLRHLQQHQGIGIGIGIGSRSVKPRIYQNTSSISTLLPEIGGSVFNTNNNNHGLYAAASLLRPQNMTAFGTGSVVLPNHNHDLNKDGAVVIQNRSNSDSTETEKMMIMNRLQELEKQLLDDDVDDQAGESVSVITGNEWAETIQNLLVTTTPHQQQQQPQQQQQQPHVNTSSPTSSSSSCSSTVASPVPICCKQLIKEAAAAIADGKLDSAAEIVTRVSESANPRGTPDQRLAYYMSLSLKSKLSPVDVTKSASSIRSKEHHESVQLLYHYSNCFKLGFLAANLAIIEATADAKSLHVVDFDLGDGKQYHTLLQFLAL…
TRINITY_Sp_DN6547_c0_g1	AT4G36710.1	SCL15	GRAS family transcription factor		2.52333	1.49	1.555	1.53667	14.6267	48.9833	18	59.5867	4.4967	2.1159
Sp-R_1-10k_transcript/24235	AT4G17230.2	SCL13	GRAS family transcription factor	GRAS	6.71333	8.25	9.65	11.14	8.06667	26.4567	8.17	34.7233	1.2521	-0.1024	MQTSQQKDHISGNLGNLYQPAADPYHAPLFRILDSNMSSSSSDVKTNGTDISFKTCNEQFITLESFSPLDHHHLYIPYESPQTAASVLSNTSPYYSSQGSQSYSPDPRYSPGNAYGTPVSGYSAANSSNELKYKLMEMENVLMAPDSTNEADSYAQAHYGVNGSTSCVPMWNQLKDIVPKLSINQLLIHCAQAVSDGDLSTAGALMDVLDQRVSISGDPVQRLGTYMLEGLRARLEMSGSSIYNSLKCTEPTSAEMMSYMHVLYQICPYWKFAYVAANTAIWEAVENDHKIHIIDFQIAQGSQWIDLIKALSIRQGGPPSLRITGVDDSQSTHARGGGLHIVKEMLSSLAASCNVPFEFHEATMSNVKILRENLLIVPGEAMVFNFPYVLHHIPDESVN…
Sp-R_1-10k_transcript/21289	AT1G14920.1	RGA2	GRAS family transcription factor	GRAS, FadA	5.13333	22.31	5.34	18.65	8.37	60.32	12.0233	63.1867	1.009	0.32593	MVFHISLLKLFITTLVISLTGLKTCCLNSFLPDLTTPASTLTRLILSLTTFSLCFTRPRPVCYQITTFKAIPGKQIVYPHIDEVNNNNGNKRLKLALPSTEPPLTVSARPVVLVDSQEAGVHLVHTLMACAKAIQQSNLELAETLVNQIGMLATSQAGAMRKVATYFAEALARRIFNCYPQDSVNPSFTDLLLMNFYESCPYLKFAHFTANQAILEAFSGKNKVHIIDFSMNQGLQWPALMQALALRPGGPPAFRLTGIGPPSPDNKDRLREVGLRLAHLAESIHVEFEFRGFVANSLADLDASMLELKPSQTESVAVNSVFELHRLLARPGAVEKVLNVIKEIKPEIFTVVEQEANHNGSIFLDRFTESLHYYSTLFDSLEGSVSSQDKLMSEVYLGR…
Sp-R_1-10k_transcript/32631	AT2G01570.1	RGA1	GRAS family transcription factor	GRAS, DELLA, FadA, GLE1	9.25	34.64	13.585	27.0167	17.4967	109.153	16.23	96.4667	1.2257	0.57675	SHLASETVHYNPSDISNWIENMLSEFVPSGFDDAGVNVDSFNPQLDNFQPMLHSSSSGLLPDYDLKAIPGKQIVYPHIDEVNNNNGNKRLKLALPSTEPPLTVSARPVVLVDSQEAGVHLVHTLMACAKAIQQSNLELAETLVNQIGMLATSQAGAMRKVATYFAEALARRIFNCYPQDSVNPSFTDLLLMNFYESCPYLKFAHFTANQAILEAFSGKNKVHIIDFSMNQGLQWPALMQALALRPGGPPAFRLTGIGPPSPDNKDRLREVGLRLAHLAESIHVEFEFRGFVANSLADLDASMLELKPSQTESVAVNSVFELHRLLARPGAVEKVLNVIKEIKPEIFTVVEQEANHNGSIFLDRFTESLHYYSTLFDSLEGSVSSQDKLMSEVYLGRQIC…
Sp-R_1-10k_transcript/29378	AT4G37650.1	SHR	GRAS family transcription factor	GRAS	3.16667	7.07	6.995	13.93	1.08667	20.73	1.31	21.21	1.118	-1.8936	MDTLFSFRSIDRYQHQTATPTPSLQPDQSFNSSRTSSGSVRSSSSYYHQPREPSNRASEDEECLNFFMDEDDFTSSSSKHYNPYNNPNPSLNPNPLSHHPQTSISATGFDVDHQLSTTEYSTSNVSSIGGVDLSKLNSNKWASDILLETGRAIADKDSGRVQQLMWMLNEVSSPYGDTDQKLASYLLQALFSRMTDSGESCYKALVSASDKNCSFESMRKTMLKFQEVSPWTTFGHVACNGALLEALDGETKLHIIDFSNTYCTQWPTLLEALAMRSDDTPHLRLTAVVVSDEVAVQKVMKEIMGRMEKFARLMGVPFKFNLIHHSGDLSELNFANLDIKDDEALAINCVNALHSIKSNDNRRDLVISLFKTLNPRIVTIVEEEADLNIGQEGFEFLKG…
TRINITY_Sp_DN13706_c0_g1	AT1G32900.1	GBSS1			1.27	4.14667	1.755	4.14667	37.0667	15.4867	20.98	13.4333	1.4618	4.4925
Sp-R_1-10k_transcript/15477	AT3G52590.1	ERD16	GRF-GIF transcription factor	ubiquitin, Ribosomal_L40e, Rad60-SLD, Ubiquitin_2, TBK1_ULD, Rad60-SLD_2, Plexin_RBD, Ubiquitin_5, zf-C4pol, Dsc3_N, DUF2604	13.2133	26.1833	10.915	28.7133	60.5333	59.9	31.52	50.15	0.74093	1.8633	GKRRRNRYETREAKMQIFVKTLTGKTITLEVESSDTIDNVKAKIQDKEGIPPDQQRLIFAGKQLEDGRTLADYNIQKESTLHLVLRLRGGIIEPSLMALARKYNQDKMICRKCYARLHPRAVNCRKKKCGHSNQLRPKKKIK*
Sp-R_1-10k_transcript/28591	AT4G37740.1	GRF2	GRF-GIF transcription factor	WRC, QLQ	0.176667	0.543333	0.09	0.42	0.753333	20.58	0.566667	21.22	4.8008	1.6584	MSINLDLQNWHDASFPLPTTTPSALLQMMNRSATEKDEQYGSTMKSSQPVFNDEQQQQQMLSFSAGYHKVPHFYNNPASHYTNPDFTGYNNYDCGGATSMHDLFNGPFTPSQWIELEQQALIYKHITSNTPFPSSTLLTPVRRASNHAAFSRYNFGHFPSMGWGGFQLGLQNSNDPEPGRCRRTDGKKWRCSRDAVTDQKYCERHINRGRHRSRKPVEGQSHYSIGKPLSTLLPGNTDCPPSIGSNPDKRKISHNRQGNSASVVPISRKSCDARVCVDSLNQLVPEASLALHPRQSLYNIHNNSKPADTYEQLFESDFGLVSSDALKNPSGQCIRPHSPSMHRFIDDCPKNQPDHTNTMWPNLNDTQLSISMPIGLQLGGNKHSYDHQPESDDNDPNWI…
Sp-R_1-10k_transcript/16059	AT4G36870.2	BLH2	Homeobox transcription factor	POX, Homeobox_KN, Homeodomain, DUF4637	5.01667	0.89	6.535	0.85	24.86	2.56333	11.7467	2.10667	1.1045	1.9669	MSQGYHHGNNIYSFPNGFERSEHQQIILREKLGGGISASDENSDAGIPNVYDTAGMLSEMFSYPATQLLHQMGPPGYQQNPRQPQPQPPVTIQEWYSDRKDPNVLEFRDVSSSVHSVHVDQHQQRQHNQQQQLHHMSDISVADSAASAMQLFLMNPQSRTPSSSPGQVSSTSHINTLQMLLPNNTNTSPFNSWGGGGGGGGKVQGLSLSLASSLEAAKAEQLFFTQHHQQFQQQQQGTLHFNHQMNINNGIFVGPSSTLSSMNILRNSKYAKPTQELLEEFCSVGRGHFKKNKFKNNLNPSNTDKDQTEATTSGAGGGASLSSATKEGSTAPPPPTLSAAERAEHQRKKVKLLAMLDEVDRRYSHYCEQMQLVVNSFDLVMGFGSAMPYTALAQKAMSR…
Sp-R_1-10k_transcript/28218	AT5G65310.1	HB5	Homeobox transcription factor	Homeodomain, HALZ, Homeobox_KN	1.59667	1.00333	2.88	1.44	66.8567	31.87	40.41	24.9	4.5176	5.0445	MKRLRCSSDSLGALMSISSGTCECFLKMTTLNFVCTDQIMFTKIFIECTDEHNQLQQQQGKAYSKDFQSMLDGLDSDGCVEESSHVNEKKRRLSLHQVKALEKNFEVENKLEPERKVKLAQELGLQPRQVAVWFQNRRARWKTKQLERDYDVLKSNYDNLKLSFESLQRDKDSLLKEV*
Sp-R_1-10k_transcript/30774	AT4G40060.1	HB16	Homeobox transcription factor	HALZ, Homeodomain, Homeobox_KN, Fungal_TACC, DivIC, M	7.24333	6.82	17.41	11.6867	37.5467	38.7167	46.9167	32.3033	2.0741	2.0382	MKRLRCSSDSLGALMSISSDEHNQLQQQQGKAYSKDFQSMLDGLDSDGCVEESSHVNEKKRRLSLHQVKALEKNFEVENKLEPERKVKLAQELGLQPRQVAVWFQNRRARWKTKQLERDYDVLKSNYDNLKLSFESLQRDKDSLLKEIRDLKSKLNNETPEQSNNTQSVKDDDEDEAEDDDNETELIVTEQGMNAAQPIY*
TRINITY_Sp_DN11233_c0_g1	AT4G16780.1	HAT4	Homeobox transcription factor		0	0.05	0.045	0.983333	12.0433	42.0033	9.36333	38.4833	8.3184	Inf
Sp-R_1-10k_transcript/41031	AT4G37790.1	HAT22	Homeobox transcription factor	Homeodomain, HALZ, Homeobox_KN, HTH_28, Bap31_Bap29_C, DUF4105, GSDH, NRBF2	0.17	1.76667	2.525	2.86667	0.136667	17.8667	0.52	26.1033	2.9117	-0.60343	MDHLHQYGCDTAGLNLKLGYSGFVDSCSIATVNHINFKRNIIESLDELPLLSLSLVPAADHTSTPLDDQAGTIKQLQQQVVVVKHRDAGGDHQNSAAGQSTVSGSFSNSTGLSHVKRERSYEDQEANYNCLTNINNNNNNNKGSVIRKKLRLKKDQAQVLEERFKQQSTLNPKQKQALARQLNLSPRQVEVWYQNRRARTKLKKTELDYEYLKKCCETLTEENRRLVKELKELKALKQAQPNGTKMPAATLSICPSCEVVSTTTQTRGGRRDFSSKPKYFNTAAYIS*
Sp-R_1-10k_transcript/44477	AT5G06710.1	HAT14	Homeobox transcription factor	Homeodomain, HALZ, Homeobox_KN, HTH_28, Bap31_Bap29_C, DUF4105	18.51	37.88	22.215	37.1067	36.0933	123.643	44.3967	148.357	1.2681	0.60737	MAGIYGGTTQKCRACDKTVYLVDQLTADNRVYHRACFRCHHCKNTLKLFNYNSFEGVLYCKPHYDQLYKLTGSLNKSFDAAPRATRTEKDQAYANTRFSSMFGGTQDKCIACKKTVYPIEKVTVDGTSYHKPCFRCAHGGCVISPSNYVAHEQHIYCRHHHTQLFKQKGNFSQLGKKENENGAMENSSKMTQNGIVSDNNKAVENGAIGA*
Sp-R_1-10k_transcript/38414	AT3G01470.1	CPUORF33	Homeobox transcription factor	Homeodomain, HALZ, CCDC85, Homeobox_KN, YabA, RILP, DUF6472, Speriolin_N	2.72	15.6	4.1	14.3567	6.93	115.993	5.05333	123.183	2.4631	0.9829	METGGGRVFKNGNSSSFSDSMAPMTAASRHSDALFLSGSSSRFLGSGSAMVSFEVVNGSMGRNSGRSFFTAFEEDNGDDEYEEYLNQAGKKRRLSIDQVQFLEMSFELDNKLEPDRKVQLAKELGLQPRQVAIWFQNRRARWKTKQMEKDYDTLQASFNDLKSSYDTIVQENENLKAEVLMLSEKLASKEYTQSETSKQSGALPDNPVSNSASEEQDSKVLMLEHQKLEDFSSSKSDIFQSDRPRYHQGVYSPHLEHVDSSYMFEPDNNNSDSSLDEDDQKGFMTSSSYMFPSLNGHDEYASSSDLGSSRGDNQPFWSWSF*
Sp-R_1-10k_transcript/41014	AT1G69780.1	ATHB13	Homeobox transcription factor	Homeodomain, HALZ, Homeobox_KN, DUF4686, NRBF2, DivIC, YabA	0.396667	1.42333	1.035	1.93667	4.77333	49.78	4.56333	44.29	4.6324	3.219	MGCNGVPFFSSNFLLQTEEDEHPHPHQHRQYHHQPPTSLNPLLPSCSPQNFHGIASLLGKREMSFSGIDHICDDVMNGEEDLSDDGLSHGGEKKRRLNIDQVRTLEKTFEQGNKLEPERKMQLARALGLQPRQIAIWFQNRRARWKTKQLEKDYGILKRHFEAVKAENDSLIAQNQKLHAEIVSLRRSSRDNPESINLNKETIIDQGSCSTRSDNSSDIQLDISRTPPQGSSQHIVPISIPLFPTSSTHHTTTTAGATNTAAQLFFNASSSRPDHHQNQHVKEESFSNMFCGMEDQTGSLWPWLEQQHFN*
Sp-R_1-10k_transcript/32467	AT5G25220.1	KNAT3	Homeobox transcription factor	KNOX2, Homeobox_KN, KNOX1, ELK, Homeodomain	83.68	27.61	112.005	26.8633	105.56	125.97	90.4867	132.173	1.7609	-0.01505	MAYQNHPAQQMMELQHMAAAEHQQLTEGAGGSGLGSMRGGMYSPRDDKISEAAASAAGVGGVGGAPTWLNNAVVQQHVDNRFTESNFLHLQTNSGSSNSPNRYVPQSDNDSEHNQGRAAAAMNWENARCKAEVLSHPLYDQLLSAHVSCLRIATPVDQLPRIDAQLAQSQSVVAKYLAVGAGNLDDKELDQFMTNYVLLLCSFKEQLQQHVRVHAMEAVMACWELEQSLQTLTGVSPGEGTGETMSDDEDNHMDSDMHLFDGSLDSSDSMGFGPLILTDSERSLMERVRQELKHELKNGYKDKIVDIREEILRKRRAGKLPGDTTSHLKAWWKSHSKWPYPTEEDKARLVQETGLQLKQINNWFINQRKRNWHSNSSSSNTSKSKRKSNAGETS*
Sp-R_1-10k_transcript/18703	AT4G29940.1	PRHA	Homeobox transcription factor	PHD, Homeodomain	2.43333	4.11333	4.335	4.12333	4.79333	20.39	3.92333	18.99	1.8807	0.63546	MLPAGEDDVSTGMSKRRKNRRRRRRKRKSVVTDDASRLQKKARYLLIKIKMQQNLIEAYAGEGWKGQSREKIRPEKELQRAYNQILKCKLGIRDAIHQLQILGSVGSIEDSVIAPDGSVHHEHIICATCKLREAFPDNDIILCDGICNCAFHQKCLDPPLSTENIPPEDQGWFCKFCQCRMDIIDVMNAHLGTQYSAGSDWQDIFSEEAGVVDGADDLRNAEVEWPSEDSDDDDYDPEKNDHSCSTGQLQAEESSSLNRSNSVSISWSYEDEAFSDLGGSQHSGVPPEVNSAVSKSCPDSPCNTPDMIEGSRQRRTVDYKKLYFEMFGKDPHEKEPVSEDEDWGPGKRKRREKDSCAANNVMSSSPSEKNDPDETVRVKGEHHQVSHTNHHKRRPFCRL…
TRINITY_Sp_DN9318_c0_g1					0	0	0	0	26.4567	9.07	22.8233	7.69333	Inf	Inf
Sp-R_1-10k_transcript/40961					0.43	0.09	0.235	0.21	53.1467	22.6667	53.7033	22.1333	7.5369	6.5781	TNSATEKRREKSAMAVAFSFNVSLRLREASNRPYITNLRHLPHLPSRSVAAFARRGNRTTAITSKRKKEVLRRDVIKEMNDSDGVDPFEVMFGMLEEDLKNLDEELLGIDDDEDDEDITPEELAKLEKELEAAIDESEELMHLLSMGDDNDDHDVIDVGIGANNELRGNGEEEVELELKDWQLEKLADASKAGRRRTNIKSLAAELGLDRDIVLDLLRIPPEVLLSMSRTNSSSSSQNLKSSPVVLDAEYEVLEDSPDEASKPDAKSAIAAAANGTRPRRSSQKSRKNVPK*
Sp-R_1-10k_transcript/40354				Homeodomain,CortBP2	0.196667	0.02	0.19	0.0266667	20.42	8.88667	12.77	9.92	7.5116	6.1372	EKEREGKMACISSVNVLVAFKTSSSSLSASLHLSPKVQVSNLTHCPSTSSRSIAVFARRRKTDSPLSSSPSVPKKKNEEEDDANEDAFEALFTQLEEDLKNDPSIEDEDGELTEKELAKLQSQLEEAMLEDDDLFNMLGAAAGGALDDDDGELEGEDEKGVADEDKSVKLKSWQLRRLARALKIGRRKTSIKSLAAELCLDRAVVLDLLRDPPPKLLMMSAMLSDEPVQPAILNTVVTPMDIVETVPEAKAVTDVKAPIHAMQSQWSTQKRLKKVQVQTLERVYRRTKRPTNTMINSIVHVTNLPRKKVVKWFEDKRDKDGVPNERLPFERSTPETVFSN*
Sp-R_1-10k_transcript/39956	AT4G03250.1			Homeodomain,CortBP2	3.11667	1.84333	3.255	1.85	21.6367	7.04333	14.6333	7.27333	1.4756	2.45	EREGKMACISSVNVLVAFKTSSSSLSASLHLSPKVQVSNLAHCPSTSSRSIAVFARRRKTDSPLSSSPSVPKKKNEEEDDANEDAFEALFTQLEEDLKNDPSIEDEDGELTEKELAKLQSQLEEAMLEDDDLFNMLGAAAGGALDDDDGELEGEDEKGVADEDKSVKLKSWQLRRLARALKIGRRKTSIKSLAAELCLDRAVVLDLLRDPPPKLLMMSAMLSDEPVQPAILNTVVTPMDIVETVPEAKAVTDVKAPIHAMQSQWSTQKRLKKVQVQTLERVYRRTKRPTNTMINSIVHVTNLPRKKVVKWFEDKRDKDGVPNERLPFERSTPETVFSN*
TRINITY_Sp_DN20406_c0_g1	AT3G52770.1	ZPR3	Homeobox transcription factor		0	0	0	0	12.8	16.9867	13.2633	22.3467	Inf	Inf
Sp-R_1-10k_transcript/41166	AT5G03880.1			GST_N_3,GST_N_2,GST_N,Glutaredoxin	3.33667	0.236667	2.995	0.123333	13.8233	1.18	20.6133	0.886667	1.7887	1.6769	GYTKRSHQIRATERMAGIYNFAPPVTIRPLSGKWNKVPVSRRCLLVRASVSESSKVNPPVVISPPPNFKPPQPKRFGVRPDKIFDIFGASLSLIFRLGTGVFVDGYSVSFVSKDDIPPDQYAFEIAGLKIRETSKLGPRPEKPIEIYEFESCPFCRKVREIVSILDLDVVYYPCPRNGPNYRPKVKQMGGKQQFPYMIDPNTGVAMYESDDIIKYLVTKYGNGSVPLTLSLGLLTTLTEGFAMIGRMGRGSSYTPAKLPPMPLELWAYEGSPFCKIVREVLVELELPHLLHNCARGSPKRQLLFERAGHFQVPYLEDPNTGVKTFESAAIVDYLQATYPSR*
TRINITY_Sp_DN9784_c0_g1	AT1G69600.1	ZFHD1	Homeobox transcription factor		0.116667	0	0	0.04	51.8333	3.75667	50.7967	5.3	Inf	8.4238
TRINITY_Sp_DN13198_c0_g2	AT1G14440.2	HB31	Homeobox transcription factor		7.32	0.0166667	13.56	0	28.83	0.0166667	24.3	0.0166667	-0.59927	1.6131
Sp-R_1-10k_transcript/38459	AT5G15210.1	HB30	Homeobox transcription factor	ZF-HD_dimer, Dermcidin	3.1	0.953333	3.96	1.60333	20.3333	9.48667	23.22	8.76333	2.8893	2.3458	MEITTPSSVNEVSFTRYDAVVAKSSLEPPDLKRTNTKPLSFTNGVLKRQRHHIDASPPPLPPLPSSSFGGDDGMVVYKECLKNHAAGLGGHALDGCGEFMLDCSNPNLAISLKCSACGCHRNFHRLEPEDFPTAVHLLTPPPNTAIEYRSHQLHQPIPLTYARPTTSPSPSPPPISSSFYPSSSPNMLLALSTGLPPRENTQSQHQSAAIDPVSASGRKRFRTKFSSLQKEKMYEAAERVGWKMQKKDEEVVNELCNRIGVGREVFKVWMHNNKTTFNKQSSLLAHIAGNTNNNMFSHNDDGLGKVNTIEHPHRSLMDHNAGDIDMIQQQHVQQP*
TRINITY_Sp_DN10503_c0_g1			HSF-type transcription factor		2.40333	2.86333	3.055	3.4	15.4167	18.8767	9.45333	20.09	2.2789	2.3045
Sp-R_1-10k_transcript/37450	AT4G11660.1	HSFB2B	HSF-type transcription factor	HSF_DNA-bind, ZapB	5.5	21.54	10.805	16.7933	19.9833	40.16	10.3167	49.0133	0.46119	1.5158	MATEQTGESAAGGETQRAVATPFLIKTYRLVDDPAVDDLISWNEDGSGFIIWRPVEFARDLLPKYFKHSNLSSFVRQLNTYGFRKVVPDRWEFANDCFKKGERGLLRDIQRRKFMQSSTSSPAVTLAASVGPSAVQVTQISPSNSGDELILSSTSSPGVKQAADCTTPELVEENERLKKENQQMTNELSHLKVLCNNIFMMMSNYGSSGQQDPGNPSMESKQLDLIQSEKCSEEQGGSSGGNAGVRDEKECEEGTTSTKLFGISIGSKRVKRCEDSESNQKLDETQAENSSKNSDNAQLEMKLELSQSDSGPSYS*
Sp-R_1-10k_transcript/39140	AT5G62020.1	HSFB2A	HSF-type transcription factor	HSF_DNA-bind, bZIP_1, HALZ, NYD-SP28_assoc, Cnn_1N, bZIP_2	16.6667	8.29	23.595	8.12333	16.94	27.5267	21.7933	25.1933	1.2961	-0.33586	MAALQPSSDQTDLLPPPSDSQRFIPTPFLTKTYQLVEDDSINAIISWNEDGTAFVVWNPAEFARDVLPKYFKHNNFSSFVRQLNTYGFRKVLPDRWEFSNDCFRRGDKHLLCDIVRRKLTAAAAAASSAASGPAGSSSVLTVPLEPSASNSGEGVFSTNSTPSAAAAAATATVAIPSPSAVMFLEQGNCNSNNGSTNVIMHTGSGSRANLMDENDRLKKENTQLCKELKQMKSMCTNIYSMMSNYNPGSGPVHGLGHGGPGPPMQGPPIRCGSSNSSQAESIINPSNLLTSQRLLATVVETQAATVIPVALEDNILNSRLFGFQLGSKRARGQEDRDQEDPMEQDDYLQLQQPGSRY*
TRINITY_Sp_DN11953_c1_g1	AT3G22830.1	HSFA6B	HSF-type transcription factor		0	0.386667	0.02	0.726667	23.6933	14.02	15.0233	15.4133	4.7515	Inf
Sp-R_1-10k_transcript/14077	AT2G27230.1	LHW	LHW/LHL-type transcription factor	bHLH-MYC_N, DUF5877	0.0566667	7.67333	0.685	3.09333	1.79	29.98	1.36	28.18	1.5373	4.3737	MGTNVLGQFLRSICDNSDWKYAVFWKRKYHQNQTMLIWEDGYCDNFKTKKLFGNDHVIHQQVSPGCGIGEHTSDGCPVGLALSEMACVHYAMGDGLVGKVAYSGSHFWTSSKDILAFEHYVPNPEVPNEWLPQIEAGIKTIVLVAVAPYGVLQLGSLEVVRNTTSLNQSL*
Sp-R_1-10k_transcript/8929	AT1G06150.1	EMB1444	LHW/LHL-type transcription factor	bHLH-MYC_N	0.17	5.51	0.565	5.68333	0.233333	21.5167	0.24	19.6667	1.5408	0.039318	MGGYCGSWPDQQHLDGQTPNFNSTSAWTGQYTRSQNQLPSYMYPWHATVASGQDITLSSLAKHQPYFDSGEPHGWFYCLSTFRQTMFPPSNSVLKENLSVESPASGKKDGDHNAGQQFPQKQFLVFDQTGDQTTMIYSAGVGAPPVHCLSHWKERQANASILQPLLDGSNLMGNADTLLMDDFIDISGFDEDPGSDLQSEMHEDTEELNALMYSDGDTDSDDDDGENEVTSTGHSPSTVTIHGKQNSFAVIREEVASSDEEPIKRQKLSNGGKGIGLDNDHIIVSHGRFDADDDTESRCGSAELCYSGKTRTLSLSGKKRARKDTIRETVRTLQSMIPCGNAATPIEVIDEAINYLLSLKLKAKSVGFDSTM*
Sp-R_1-10k_transcript/43861	AT3G55770.1	WLIM2B	LIM-type transcription factor	LIM	12.6233	44.2633	14.26	41.8867	58.6133	198.9	96.0767	217.027	1.732	1.854
Sp-R_1-10k_transcript/44535	AT1G10200.1	WLIM1	LIM-type transcription factor	LIM, zf-FCS	3.62667	26.16	6.28	25.8433	7.02667	90.9233	7.53	120.757	1.3571	0.58865	ILQTKHKNILFSEFRRIYKQFRVIRISVLKCLPYPGIFKNSSIHQVTRFQIFASSFRYFHKQLKGKTNQIYLIRENMARPQQRFRGVRQRHWGSWVSEIRHPLLKTRIWLGTFETAEDAARAYDEAARLMSGSRARTNFSYNPSTPQSTSSKLLSANLTAKLHKCFIASLEITKTEKTKQSPKPLSRPPQIFQVFSPATNNEAENRVVKSESCSSESWASSESWSSSSLAPEQYFTRLEDQHIDQMIEELLDYGSMELCSS*
Sp-R_1-10k_transcript/42894	AT5G60910.1	AGL8	MADS/AGL-type transcription factor	K-box, SRF-TF, DUF1192, Exonuc_VII_L	0.0533333	0.373333	0.255	0.306667	25.1233	50.4733	19.95	39.29	6.6466	8.4716	MGRGRVQLKRIENKINRQVTFSKRRSGLLKKAHEISVLCDADVALIVFSTKGKLFEYATDSSMERILERFERYSSSDKELVSTDLNSNGSWTHEHAKLQTRIEVLQRNQRNLMGEDLDPLSLRELQNLEHQLENALKHIRVKKNQLMNQSIAELHKKDRKMQEQNNLLGKKIKEREQALAEQGKLDHQNHNASPPPPVPSPRPNLQSVDINRDINEADASVVQKQPSTVLLPWMLTAPSG*
Sp-R_1-10k_transcript/32950	AT2G03060.2	AGL30	MADS/AGL-type transcription factor	SRF-TF, K-box, DJC28_CD, Flavi_capsid, DUF1525, Seryl_tRNA_N	1.27667	5.59667	1.48	6.15667	8.14333	24.88	7.26333	23.8733	1.7205	2.3285	MGRVKLKIKRLENVNGRQTTYAKRKNGILKKANELAILCDIDLILLMFSPTTGKPALCVGKNGLEEAIAKFAQLTPQERAKRQMEGLEALRKTFKKLDHDVNVQEFMGNRMLTAEGLTEQISLIRVEIEETEQKLSYWSDPSEIESLDHLEQLQKSLGKSLDAIRARKENLEKQQQILHETTTQIQNNTQNPYRASLEQLYQPIPWISSSETPYIPSVEDPNLIHQRDAEGSGNSSFSTYSTYMDMYKQGQSDTFRDALRDDTRFLTELGRCSPLGQLVNGEYSFESFPSFGTSLLSSNTKYPTEADANVQNSAHLEPQTTLGAPTAFVSNQASWASSSGPFADNMHASWASASGPFIDTTNSVWGSTSGPCATTTPSANWVSPVPYPVALFDEHYRQP…
Sp-R_1-10k_transcript/41809	AT2G22540.3	AGL22	MADS/AGL-type transcription factor	SRF-TF, K-box, GP57, DivIC, DUF3810, bZIP_2	0.0333333	0.00666667	0	0	16.4367	20.3833	10.2367	23.5133	9.4885	8.4626	MVREKIQIKKIDNASARQVTFSKRRRGLFKKAEELAVLCDADVGLIVFSSTGKLSEYASSSMKEILERYNMQSKYLEKTQHPTPSLELQLVENRNHTKLSQEVSKKTHQLRRLRGEDLQGLDIEELRLLEKSLESGLNRVIEHKGKKITSQINDLQAKGAQLMEENQRLQQQVADMSNNNQLRLNGVSSGTTAFEDGLSAESVTNGSNTSTNGPPLESDDSSDTLLKLGLPYSG*
Sp-R_1-10k_transcript/36693	AT2G45660.1	AGL20	MADS/AGL-type transcription factor	SRF-TF, K-box, DUF6675, DUF1664, Fez1	3.16333	14.4267	4.705	10.48	0.153333	40.1867	0.35	49.66	1.0468	-4.713	MVRGKTQMRRIENATSRQVTFSKRRNGLLKKAFELSILCDAEVALIIFSPRGKLYEFASSSMQETIERYKRQTKDSQIKEKIPEEETLHLKTEAANMAQKIEQLEAAKRKLLGEGLGVCTLEELQKLEQQMERSVTRIRGRKTEVFKEQIERLKEKEKVLAAENAILLEKCGLQSNPEESNESDERPAIEAEPADNNTDQDSQISDVETELYIGPPEKRTKRCSKPPTTN*
Sp-R_1-10k_transcript/44994	AT1G71692.1	AGL12	MADS/AGL-type transcription factor	SRF-TF, K-box, Cep57_CLD_2, DUF6779, CLZ	0.05	14.18	0.045	18.8367	0.436667	103.943	0.243333	121.843	2.4309	2.7403	MSTGVDKNAVVLKKPPAKDRHSKVDGRGRRIRMPIICAARVFQLTRELGHKSDGQTIEWLLRQAEPSIIAATGTGTVPANFATVSASLRGGAALSSSAPLEIKQSQSLHHQIMTPAPFILGKRIRMDEGDESDGGGGGVGGGFWAVPAARTDFGQIWSFGGVAAGRFVQAMGEASAARVGNYLPIAAAAATSGHGHGQGQGHLDLLASLSANGSSNSGRRD*
Sp-R_1-10k_transcript/38081	AT3G13540.1	MYB5	MYB transcription factor	Myb_DNA-binding,Myb_DNA-bind_6	0.06	3.13	0.05	3.16667	0.583333	19.5467	0.513333	21.1933	2.2064	2.8577	MRKPTMSTLISNTTKSTTTTTPCCTKVGLKRGPWTPEEDKVLSDFINKEGEGRWRTLPKRAGLLRCGKSCRLRWMNYLRPSVKRGQIAPDEEDLILRLHRLLGNRWSLIAGRIPGRTDNEIKNFWNTHLSKKLISQGIDPRTHKPLTNTVITTDDDHQLMVTTSAVSPSATTAQKNDRNNASNCLVPVVVNGRGSAATATSSSDIISSAIGRLVEHHHASDGSLPLQLFQSYVHDNDDHFQAEMMIDNGDNNFLNHHSNNINGDDTQDHQCTDDEIINYSCGGEDVFSTFLNSLINEDDVFINNTGQMVHVQHPVQHNQFMQANHQQPILTDDMISVNPLAHESDKSSFGFVDGSNAATSNNIDGNWGMINAATLMSAPGNTVFGEQSCGRRFTDEHDD…
Sp-R_1-10k_transcript/17174	AT1G14350.1	MYB124	MYB transcription factor	Myb_DNA-binding, Myb_DNA-bind_6, Myb_DNA-bind_7	4.04667	5.51	4.525	4.62	14.9267	13.85	15.0633	21.2067	0.90511	1.5336	MILREQIRIHGTNNWTIVASKFNDKTTRQCRRRWYTYLNSDFKKGGWTPEEDVLLCEAQRKYGNKWTEIAKMVSGRTDNAVKNRFSTLCKKRAKREALVKENNVSLGSAGKKRILLQSSIVTSAEEAEMTHKKMRRSHILAAAESCNRDKVVQNQSRPPLAILVKNSANVKNSMNRCHLPISKELASDVSAVVQRAESFSSLAIEVNADDTERSLEHAWKTIRSLLSQTNEGNMLRCNISNVDFQLEEFKNLLLDFKNRKEGMRQPDIYEESSGSSEYSTASTLLSHATEGTPINHSIDLPELNHDMVYQIQKLQDQKEDDESKKMFGSMSYQADGFTSSEEPNCEEVVSAESAVEFGSPLNVTPLFTDESKEIPSPQFSESERNFLIKALGMETAHSQ…
Sp-R_1-10k_transcript/38968	AT3G49690.1	MYB84	MYB transcription factor	Myb_DNA-binding, Myb_DNA-bind_6	0.05	11.7233	0.025	12.32	0.146667	64.9633	0.07	99.37	2.0379	1.0857	MGRAPCCDKANVKKGPWSPEEDAKLKSYIEQNGTGGNWIALPQKIGLKRCGKSCRLRWLNYLRPNIRHGGFSEEEDNIICSLYISIGSRWSIIAAQLPGRTDNDIKNYWNTRLKKKLLGKQRKEQHQYNQARRISGQELGQENPMMTMNKEVSYWPELPVLSPILYSNQDARGVNDHTSIRRLLMKLGGRFSTSDESNGSMEQLVSINNVMPSSPNMIYSQEGSTGGYLVSSSIDDTHNNLTFQYEHPQFSSGLSGMDMLQGSLEYQGIEIGQLGFNSSSHGMVDGLEFLNSTDDLYNNNRNVDESNMTFVDMLARSSSLVYNHYSQEVEHSTTTNVNKYDQQHL*
Sp-R_1-10k_transcript/39578	AT5G57620.1	MYB36	MYB transcription factor	Myb_DNA-binding, Myb_DNA-bind_6, aRib	0.146667	8.69	0.36	12.43	0.193333	37.67	0.0666667	36.2267	1.6874	0.10487	MGRAPCCDKANVKKGPWSPEEDLKLKEYIDKHGTGGNWISLPLKAGLRRCGKSCRLRWLNYLRPNIKHGEFSDFEDRIICTLYTNIGSRWSIIAAQLPGRTDNDIKNYWNTKLKRKLMAANIAPLPLSSLYSSPMTAAMCTAGTYYFKDPSSGLVMPDVLGYTVSSDIDLKNGFEDQMLHHTDNSVSATFSIQNYPQVDNNSFVIMPRVTTDGDVTCTSSDGSNSNINNNNVFITDDQNNLWYPDMSAMVATQDVKDKGLLYKDECNHQASMGNYYYDSIEEFKQLISSTSSTSWNLDTDTCLFDERRTIMQDDRVIYF*
TRINITY_Sp_DN5706_c0_g1	AT4G37260.1	MYB73	MYB transcription factor		0.893333	4.18333	1.44	3.90667	23.3133	58.66	18.2067	52.33	3.3625	4.2951
TRINITY_Sp_DN14139_c0_g1	AT5G67300.1	MYB44	MYB transcription factor		1.27	3.94667	1.75	4.30667	8.5	37.6333	9.69667	51.3433	2.8126	2.3419
Sp-R_1-10k_transcript/44135	AT4G38620.1	MYB4	MYB transcription factor	Myb_DNA-binding,Myb_DNA-bind_6	3.49667	0.813333	5.135	1.79667	20.4933	8.16667	8.15667	11.62	2.8914	2.2048	MGRSPCCEKAHTNKGAWTKEEDDRLISYIKTHGEGCWRSLPKAAGLLRCGKSCRLRWINYLRPDLKRGNFTLEEDELIIKLHTLLGNKWSLIAGRLPGRTDNEIKNYWNTHIRRKLLSKGIDPTTHRSINDPSTPERSTTTISFGASNSNNNNAAMKNHVEDDQKSTVVRGIFGCKIEQYPIQEQQKNILDLNLELQIRPPSCYQYHQQQEAVLISGRNHSAVCFACSLGLKNSKDCSCGNGSGSRNNTVVHHDFLGLKGGILDYRSLEMK*
TRINITY_Sp_DN3203_c0_g1	AT5G53200.1	MAU5	MYB transcription factor		0	0	0	0.05	3.37667	26.88	1.80667	36.1533	Inf	Inf
Sp-R_1-10k_transcript/41281	AT3G10760.1	0	MYB-RELATED transcription factor	Myb_DNA-binding	0.02	0	0	0.0633333	20.8533	30.3733	23.4233	33.6567	Inf	8.8758	MMKEDECNWFSRWEEQLPSPDELMPLSQTLITPHLALVFDLHHSVNGTGSHSTPPPAPTPSSLAHPSSSEFENSGDLGSGGGNGAGGDEPARTLKRPRLVWTPQLHKRFVDAVAHLGIKNAVPKTIMQLMSVDGLTRENVASHLQKYRLYLKRMQGHSNGAGLASSDPATDHLFASSPVPAHFLHPVARPGQDHFVPFVTPPQPGRPIWVTHPQLQQQFHQQRQVGQFGSPPNNNSNGQFEHSFMAARQGQQPVHRMGAPPAYGEDVDSNAANGGRKVLTLFPTGDD*
TRINITY_Sp_DN13080_c0_g1	AT5G45420.2	MAMYB	MYB-RELATED transcription factor		1.9	8.09	2.955	6.56333	10.6767	21.8567	8.01	23.49	0.98918	2.1111
TRINITY_Sp_DN12270_c0_g1	AT1G70000.2	MYBD	MYB-RELATED transcription factor		1.14333	2.12333	0.96	1.08667	23.7767	64.6833	29.5233	88.91	4.4635	3.9722
Sp-R_1-10k_transcript/41079	AT5G47390.1	KUA1	MYB-RELATED transcription factor	Myb_DNA-binding	4.15	3.39333	6.2	4.11	11.5867	25.0467	14.6867	28.94	2.432	1.1271	MTRKCSHCSHNGHNSRTCPNRGVKIFGVRFTDGIIRKSASMGNLSHYSSSGSGGGSGSLLAQPSSGSPGGDLPDHGDGYASDDFASGSREKKKAGIPWTEEEHRMFLIGLQKLGKGDWRGISRTYVITRTPTQVASHAQKYFIRQSNISKRKRRSSLFDIVADESGEMPMETLEENPLNGQQHVVESQISLQLPPLVPAPKEDNDSMDSATDSLDRDVSLPRLESAPTYYPVPVIVPAYVSPFYPFSVPYWSGNNAAEPSEATSHVVLKPTAIQPKSPINVDHLLGMSKLSLGVESNNEAARPSKSQSISLNLSDGSGRQSAFHANPAPGNSTVNPSTNPIHAL*
TRINITY_Sp_DN9944_c0_g2	AT5G04760.1	DIV2	MYB-RELATED transcription factor		0.97	2.82333	2.035	6.22667	4.96667	26.0533	4.60333	40.5133	2.7608	1.9667
Sp-R_1-10k_transcript/41208	AT2G38090.1	0	MYB-RELATED transcription factor	Myb_DNA-binding, Myb_DNA-bind_6, CTD7	2.90333	6.38333	7.755	5.47333	4.24667	44.6433	3.64333	39.13	2.3726	0.2284	MDTIYKNLQLKQSSLHPQKSQTSYWTRDENKLFESALAYYDKNTADRWEKVAEMIPGKSVNDVMNQYKVLEDDVCDIEAGLFPTPGYLTSSFTLELGDDRDFDALRKKSFRAKSVDLEKKKGVPWTQDEHRQFLMGLVKHGKGDWRSISRNFVVTKTPTQVASHAQKYFLRLNSELKDKRRPSIHDITTTNLTKSSSMDDSEFKAFDQFVMVPPCPDNEMLQKVVLDWDECQDASVSDFESDYSNLLLTQSYYENFYGSGYSGTHAPPMFEVQSGRRRIRG*
Sp-R_1-10k_transcript/44370	AT1G74840.2	0	MYB-RELATED transcription factor	Myb_DNA-binding, Myb_DNA-bind_6	25.6067	27.7733	28.13	33.6333	25.9667	210.337	21.5133	319.143	2.4856	-0.34941	GLLVATKPLHPFLSLQPSFVSSFFLSLPKPTDNATPSPQSFDISEVSVQKKMGSFDRPSSPCLMDLLDFNIDETETAAADDIENPNSLPPHPLTECEEYEELEWISNKDVFPSVDTFVPSVETFSDVIPSDTTIVALKHESPVSVLDHSNSSFNGQKSQNLAPIRRPRSKVFKRRQRGGLMHIQRHHLFELCRSIHAKETSGIIGRKCTHCGSEKTPQWRAGPNGAKTLCNACGVRFKSGRLCPEYRPANSPTFSDAVHSNSHRKIVEMRKMKQMSNATINPVDNG*
Sp-R_1-10k_transcript/36919	AT3G09600.2	RVE8	MYB-RELATED transcription factor	Myb_DNA-binding, Myb_DNA-bind_7, Gly_acyl_tr_N	1.4	1.61333	1.68	1.36333	18.8067	13.2533	21.9267	13.3667	2.5917	3.3649	GIQSQKTEPRTKSTKDGESDIRRRLMVSVKSIGMSKEQIEKFDAMEATLPGLSNSMQSLPPTVAASAVEEYGSKKIRKPYVISKSRESWTEMEHDKFLEALHLFDRDWKKIEAFVGSKTVIQIRSHAQKYFLKVQKNGMSEHVPPPRPKRKAAHPYPQKASKIAHVDSQALGPVLPIAPVVQPVYAHPKL*
Sp-R_1-10k_transcript/37496	AT1G18330.1	RVE7	MYB-RELATED transcription factor	Myb_DNA-binding, Myb_DNA-bind_7, Myb_DNA-bind_6	0.333333	0.183333	0.355	0.286667	31.93	50.8833	19.48	51.5467	7.6973	6.2329	MSIEQKRSVGSESSITSIASESIQKCGLNENHETTADVYDVPLKVRKPYTISKQREKWTEDEHQRFIEALKLYGRGWRQIEEYIRTKSAVQIRSHAQKFFSKVMKEVPCSAEASIESIEIPPPRPKRKPLHPYPRKQPFALVEDGTSGNMRISDREAHSPISVLSHEGSQISALHASKAKGSGCASRTSSGSNLSHVVEKNTLIKDSSTTEMKNENKEDPSLTLHFSGPSPDDSTLMVRTNISTLMELDIKSSTDEDSYSDNLIKCVEGVALVKSIKLFGRTVAVPEQSDSTNNMLMGKMATSFSCTGSNSETNLESVDSELECNQLANANSDKLKKGLFPYKRCFSDQEAVYYTNTPDARERQRIRV*
TRINITY_Sp_DN9587_c0_g1	AT4G01280.2	RVE5	MYB-RELATED transcription factor		4.98	4.19	3.995	3.11	24.8633	15.15	25.08	15.14	1.4174	1.9678
Sp-R_1-10k_transcript/29479	AT5G17300.1	RVE1	MYB-RELATED transcription factor	Myb_DNA-binding, Myb_DNA-bind_6, Myb_DNA-bind_7, CHDII_SANT-like	2.75333	6.61667	3.34	6.86667	3.34	47.24	2.83333	56.6767	2.4074	-0.07664	MRNPLGPSYEPKVRKPYTISKQREKWTDEEHQKFLDALKLYGRTWRQIQEFIGTKTAVQIRSHAQKFFSKVVQGGNDNTESHSHVADIEIPPPRPKRKPAHPYPRKYVDPQNLIASPSFQPEKRICSNSMDSNSETRSPDSVLSAAMTQTLELPVSELPDSCLSNSSCSTGTQSGNLFSVDREDNPNAMNGSASSTVDNSANMHNRSSERETDLPKATIMLFGQIVSTNDSKRPSTDWSKTSVPSEMHFAFRADNKCEKLEEPPSSNLTDEQMSQALY*
Sp-R_1-10k_transcript/10049	AT1G01060.4	LHY1	MYB-RELATED transcription factor	Myb_DNA-binding, Myb_DNA-bind_7, Myb_DNA-bind_6, TrmO_C	0.523333	0.0533333	0	0.18	22.4533	13.6067	30.58	15.7833	7.4714	5.0096	MANYSSGEEIFAKSRKPYTISKQRERWTEEEHGRFLEALKLYGRAWQRIEEHIGTKTAVQIRSHAQKFFLKLEKDASDKGALISQVLEIDIPPPRPKKKPSNPYPRKTNVIASTAPMDDKDGKMSPLDSSLELQKESFQGKVSGQETLEAPCTSMSLAPPCTKSCETPMTASTLGSRTTPQNNEESASSVKKLNGPKEHSNRAGIEQETMVKKSSETGDLKISQPTPDKFVKYLDSKHANIQGYGHTSAEVTQSDRQSACPPINHLLSEQHGRVTGCPNQFRDPDASAPKEHRTSEMATPYHPTTSLFPTDENGYRSYLQFASAFSNMVVSTLQQNPIAYAAASLAAAAFQPSFSMEALAEHCGGFPSKPSDASGASPSIAAITAATVAAATAWWASNG…
Sp-R_1-10k_transcript/19034	AT1G01060.3	LHY1	MYB-RELATED transcription factor	Myb_DNA-binding, Myb_DNA-bind_7, Myb_DNA-bind_6, TrmO_C	1.54333	0.39	1.285	0.626667	49.43	28.2033	36.34	25.9467	5.6922	4.6304	MANYSSGEEIFAKSRKPYTISKQRERWTEEEHGRFLEALKLYGRAWQRIEEHIGTKTAVQIRSHAQKFFLKLEKDASDKGALISQVLEIDIPPPRPKKKPSNPYPRKTNVIASTAPMDDKDGKMSPLDSSLELQKESFQGKVSGQETLEAPCTSMSLAPPCTKSCETPMTASTLGSRTTPQNNEESASSIKKLNGPKEHSNRAGTEQETMVKNSSETRDLKISQPTPDKFVKYVDSKHANIQGYGHTRAEVTQSDRQSACPPINHLLSEQHGRVTGCPNQFRDPDASAPKEHRTSEMATPYHPTTSLFPTDENGYRSYLQFASAFSNMVVSTLQQNPIAYAAASLAAAAFQPSFSMEALAEHCGGFPSKPSDASGASPSIAAITAATVAAATAWWASNG…
Sp-R_1-10k_transcript/21398	AT5G04410.1	NAC78	NAC transcription factor	NAM, MRP-63	1.82333	7.96	1.945	11.77	5.60333	24.9333	4.61333	31.4333	1.2063	1.2637	MLDRKYSNGLKTNRATENGYWKTTGKDRPVLHRSKTVGMKKTLVYHRGRAPHGARSNWVMHEYRLIDEDLEKSGVLQDAFVLCRIFQKSGSGPKNGEQYGAPFEEEEWDDEEVTIVPGEETAEEVVLSGNSHPEADAFTIDADEQKDHDDFPIAPPPFNYCEGSGSYIFDDDEKPFIGTREGYKSNLADGEPCFDVLDFLEPFEGDDRLVKEEQFVESAESPLEATYFLDEPYLTANQEPDLNEGLFLENSDFLNQVEPDQSYFNLLDEYLDYFESNDINSESILPESVTLKETESQVAADESLLNPLQVDNGTEYSALECLPLPNAKGSNVASSSHQCAEDNRFNSDYKHPFVNMLGKKPTPYSFSTKDASLRLASSSQSPSAIHVTAGMVQIRNMDG…
TRINITY_Sp_DN7690_c0_g1	AT5G61430.1	NAC5	NAC transcription factor		2.12333	2.66333	2.005	4.79	3.40333	25.2267	4.45667	32.2867	2.8063	0.30191
TRINITY_Sp_DN11737_c0_g1	AT5G63790.1	NAC102	NAC transcription factor		0.05	0	0	0	4.6	16.2267	2.08667	29.2833	Inf	6.0445
Sp-R_1-10k_transcript/43661	AT5G13180.1	NAC083	NAC transcription factor	NAM, ParD_like	24.1067	10.77	21.165	26.2333	42.06	82.5733	50.1	89.7933	2.4937	0.44548	MEKMSNQMNIVKNGVVLKLPPGFRFHPTDEELVVQYLARKIFSIPLPASIIPDVEVCKSDPWDLPGDKEQTRYFFSSREAKYPNGSRSNRATGAGYWKATGIDRKIMCSGGKNQVCGLKKTLVFYKGKPNKGVRTNWIMHEYRVDSNLGESLIRRSAATHASVASQMEKWVLCRVFLKKRGGKDVESEEQHPQQQPKTDLSVAAALRSNARSMLCDLNEAPTSSSCGFSGLTDETIHESEEESSGNSKVKC*
Sp-R_1-10k_transcript/27805	AT3G49530.2	NAC062	NAC transcription factor	NAM	4.01	7.74667	4.215	7.05667	3.52667	25.33	3.79	25.5233	1.2749	-0.52287	MSTPNEGTVGWRFSPKDEELINYFLRRKINGKDDDVKIIREIDVCKSEPWDLPGQSVLKSNDNEWFFFCPRDQKFPSSSRLNRATGKGFWKATGKDRKIKCKSKKTDIGIKKTLVFHTGRAPEGKRTYWVMHEYRATLKELDGTHPGQRPYVLCRLFKKDDYSLLDATENNVDAALLSPIPCELSMELKAEQVSHAAGSLSEQECEKPLVTSTNCNDESSKATGQEPQQDMNLEYLNWFLDLDPNDLSLLESPTVESMGSSLLPHSAADNFCINGHDDFTSDVLQSILTDSLDYCGNQGSNWISDVDFEIPGLEFMNQFQVPDTDIGVFLQSNLEKTELYLQDADLETHASNAESSVPQEPGNSQTKHGYRVGTFLGDNNPSINEHATQTGIQIRQRQP…
Sp-R_1-10k_transcript/41527	AT1G01720.1	ANAC2	NAC transcription factor	NAM	2.01333	21.8067	3.96	50.6233	16.66	58.6933	9.64333	89.76	0.99642	2.7043	GKSFVFSPLKIFSLFLPRLPDNCSNLSLGLYFQDFSEKNMSSANLNLPPGFRFHPTDDELVMHYLCRKCKSQPIAVPIIADVDLYKFDPWDLPGIALYGEKEWYFFSPRDRKYPNGSRPNRAAGSGYWKATGADKPIGLPKPVGIKKALVFYAGKAPKGEKSNWIMHEYRLADVDRSARKKNSLRLDDWVLCRIYNKKGTIEKLVVAGGEGRTITMPEGAAFEEEKKPLIGGMLAAGQVSYISDFMYLDAASESIPRLHTDSSCSDHQQHQVTTSPEREVQSERRKKMKLSDNNNNYNNAIENGYNYIDATMDLGQMSPLQDMFMYLNKPF*
TRINITY_Sp_DN10754_c0_g1	AT1G69490.1	ANAC029	NAC transcription factor		0.956667	6.58333	0.605	25.2833	5.04	38.0433	1.98	46.9067	2.0816	2.0328
TRINITY_Sp_DN9162_c0_g1	AT1G30500.2	NF-YA7	NF-Y transcription factor		1.77667	1.39333	2.3	1.98333	16.1567	24.6567	12.73	26.0667	3.6673	2.7949
Sp-R_1-10k_transcript/38848	AT5G06510.1	NF-YA10	NF-Y transcription factor	CBFB_NFYA	1.1	3.13667	3.36	2.11667	2.39	23.14	1.34667	20.5667	2.4571	0.79719	MTTVYLKEYETLPENTLGHLSSAQTMPRWTAGSHSIPTQAFSPLKSLPVENQFTLTKTDDSEMVKDVEKNRVANQFTISSGTERTQQVRASVTVQPKTSPEYHSQLDSGFGQSMVYTQYSYGDQSYGVMSAYGPPMAGRMMLPLDLSSDDGPIYVNAKQYNGIIRRRLHRAKAELVSRTIKARKAYMHESRHLHALRRPRGCGGRFLKTKITDGGMSENSNSMITSHSPSSGIFQSDNVTQNSLKQTHTGIFNISGSEATSMYTRGNLCCFNANFTARPLPGIVAPPLLHCCCNLKA*
TRINITY_Sp_DN12262_c0_g1	AT4G14540.1	NF-YB3	NF-Y transcription factor		0	0	0	0	51.9767	5.49667	57.02	5.48333	Inf	Inf
TRINITY_Sp_DN3034_c0_g1	AT3G53340.5	NF-YB10	NF-Y transcription factor		0.173333	4.57667	0.095	6.02333	5.70333	33.74	3.08333	31.9033	2.4053	4.3169
Sp-R_1-10k_transcript/42614	AT1G08970.3	NF-YC9	NF-Y transcription factor	Histone, CBFD_NFYB_HMF, TPX2_importin, CSF-1	3.00667	29.8	4.96	16.1233	8.19667	75.7567	11.8933	81.4867	0.91134	1.096	MEQQGHGQLPPPGVAGGSAQMPYATSSPYLPNQVMGSAPQSSSRSPTQPSMPGSSAQVAQHQLAYQHIHQQQQQQLQQNLQSFWANQYQEIEQTTDFKNHSLPLARIKKIMKADEDVKMISAEAPVIFARACEMFILELTLRSWNHTEENKRRTLQKNDIAAAIASTDIFDFLVDIVPREDLKDEVFASMPRSGVIPAATGLPDALPYYYMGPQHPQPVGAAGMIMGRPVMDQSIYGQQPHPYMGQPMWPHNQQPPEDS*
Sp-R_1-10k_transcript/35516	AT2G25620.2	DBP1	DBP-type transcription factor	PP2C,SpoIIE	0.536667	7.32	1.26	11.1333	1.66667	21.6533	1.94	20.8633	1.1281	1.2957	GDVIITFLSPLLKVSVFPFQPKLPSVPFLLQNPTTTPIDSIKSRHFHASSTSSHFHPPSLDSSFLISSNFTDMCVNDPEQAADQDKEVYGGGGGSNVADSEDSHEKFGAFCGGDLLLRDSFPMDIICEDAAVGAERKLSNDFVPSLRSGEWSDIGGRTYMEDTHVCISDLAMKFGYNVLSDEAISFYGVFDGHGGKDAAQFVRDHLPRVIVEDADFPVELEKVVTRSFVETDAAFEKSCSVESTLSSGTTALTAMIFGRSLLVANAGDCRAVLSRVGVAIDMSKDHKPCCAKEKLRVESMGAFIDDGYLNGLLSVTRALGDWHLEGIKELEHTGRGPLSAEPELKLLTLTKNDEFLLIGSDGIWDVFTSQNAVDFARRRLQVHNNAKLCCKELVNEAIK…
Sp-R_1-10k_transcript/42331	AT4G17900.1	PLATZ11	PLATZ-type transcription factor	PLATZ, Mucin	6.92	38.22	10.845	41.3733	13.0667	154.253	18.9667	173.563	1.5839	0.5565	MGAGGPEEEDVNKWPKWLKPLLEEKFFNHCKFHQDSHKSECNMYCLDCMDRALCSLCLNFHKDHHVIQIRRSSYHDVIRVSEIQKVLDISGVQTYIINSARVVFLNERPQPRPGKGVTNTCDVCERSLLDSFRFCSLGCKIAGTSRSFKKSNKRTQLTTATDSDESYSTTTTTNTTTTTNRHPRNRTTSPESPTHFNNLQSFSPSTPPPTSISYRTAKRRKGIPHRAPLGNSLTIQY*
Sp-R_1-10k_transcript/44083	AT1G32700.1		PLATZ-type transcription factor	PLATZ	0.186667	0.0433333	0.155	0	10.04	202.25	8.76	228.477	11.601	5.1832	ESLHSHLHHCKQFHKLNHQLNNNSSPKLRIMATPSEVSTLEQIKQHLFGGLLSPVNLKPFISSSDSSESVLTSSSDSPVSFSNYKTFNKLESFNSFEFDQLPNEFFSFQSTDVEIAAKDEVIDLIEISTNSQNRISKSSNKRKQPLNISLPNKTKTKAVTIDDDRHYRGVRRRPWGKFAAEIRDPNKRGARVWLGTFDTSIDAAKAYDRAAFELRGSKAILNFPLDIAESCSVVSDVDCGRKRRRLEEDMVEIEAEEEKFVNVAAVDETASYWDFDETEMRGIFDVPPLSPLGLCSAISI*
TRINITY_Sp_DN18267_c0_g1					5.52667	13.6933	6.355	13.0933	48.42	101.21	41.8833	97.81	2.4007	2.7321
[truncated: 45 more rows]

[truncated: 2 more sheets: S11, S12]
